# Supplementary material for: Polymorphism and pseudosymmetry of 10,10′-oxybis(9-thia-10-hydro-10-boraanthracene)
Source: Acta Crystallogr E Crystallogr Commun. 2019 Apr 25;75(Pt 5):690–4. doi: 10.1107/S205698901900522X (PMC6505595; doi:10.1107/S205698901900522X)
Supplement: Supplementary file 1 [file e-75-00690-sup1.cif]

##############################################################################
#                                                                            #
# This CIF contains the data in a paper accepted for publication in          #
# Acta Crystallographica Section E. It conforms to the requirements of       #
# Notes for Authors for Acta Crystallographica Section E, and has been       #
# peer reviewed under the auspices of the IUCr Commission on Journals.       #
#                                                                            #
# Full details of the Crystallographic Information File format               #
# are given in the paper "The Crystallographic Information File (CIF):       #
# a New Standard Archive File for Crystallography" by S. R. Hall, F. H.      #
# Allen and I. D. Brown [Acta Cryst. (1991), A47, 655-685].                  #
#                                                                            #
# The current version of the core CIF dictionary is obtainable from          #
# ftp://ftp.iucr.org/pub/cif_core.dic.                                       #
#                                                                            #
# Software is freely available for graphical display of the structure(s)     #
# in this CIF. For information consult the CIF software page                 #
# http://www.iucr.org/resources/cif/software.                                #
#                                                                            #
# This file may be used for bona fide research purposes within the           #
# scientific community so long as proper attribution is given to the journal # 
# article from which it was obtained.                                        #
#                                                                            #
##############################################################################
data_I
_audit_creation_method     'SHELXL'
_chemical_name_systematic
;
10,10'-Oxybis(9-thia-10-hydro-10-boraanthracene)
;
_chemical_name_common     ?
_chemical_formula_moiety     'C24 H16 B2 O S2'
_chemical_formula_sum     'C24 H16 B2 O S2'
_chemical_formula_iupac     'C24 H16 B2 O S2'
_chemical_formula_weight     406.11
_chemical_melting_point     ?
_chemical_absolute_configuration     ?
_space_group_crystal_system     monoclinic
_space_group_name_H-M_alt     'P 21'
_space_group_name_Hall     'P 2yb'
loop_
    _space_group_symop_operation_xyz
    'x, y, z'
    '-x, y+1/2, -z'
_cell_length_a     13.2989(11)
_cell_length_b     12.7097(7)
_cell_length_c     23.3300(16)
_cell_angle_alpha     90
_cell_angle_beta     93.727(6)
_cell_angle_gamma     90
_cell_volume     3935.0(5)
_cell_formula_units_Z     8
_cell_measurement_reflns_used     16197
_cell_measurement_theta_min     3.32
_cell_measurement_theta_max     25.88
_cell_measurement_temperature     173(2)
_exptl_crystal_description     block
_exptl_crystal_colour     colourless
_exptl_crystal_size_max     0.260
_exptl_crystal_size_mid     0.250
_exptl_crystal_size_min     0.250
_exptl_crystal_density_diffrn     1.371
_exptl_crystal_density_meas     ?
_exptl_crystal_density_method     ?
_exptl_crystal_F_000     1680
_exptl_absorpt_coefficient_mu     0.284
_exptl_absorpt_correction_type     multi-scan
_exptl_absorpt_process_details
;
(X-Area; Stoe & Cie, 2001)
;
_exptl_absorpt_correction_T_min     0.787
_exptl_absorpt_correction_T_max     1.000
_diffrn_ambient_temperature     173(2)
_diffrn_source     'Genix 3D I\mS microfocus X-ray source'
_diffrn_radiation_type     MoK\a
_diffrn_radiation_wavelength     0.71073
_diffrn_measurement_device_type     'Stoe IPDS II two-circle'
_diffrn_measurement_method     \w
_diffrn_detector_area_resol_mean     ?
_diffrn_reflns_number     48969
_diffrn_reflns_av_R_equivalents     ?
_diffrn_reflns_av_unetI/netI     0.0762
_diffrn_reflns_theta_min     3.361
_diffrn_reflns_theta_max     25.925
_diffrn_reflns_theta_full     25.000
_diffrn_measured_fraction_theta_max     0.980
_diffrn_measured_fraction_theta_full     0.997
_diffrn_reflns_limit_h_min     -16
_diffrn_reflns_limit_h_max     16
_diffrn_reflns_limit_k_min     -15
_diffrn_reflns_limit_k_max     15
_diffrn_reflns_limit_l_min     -28
_diffrn_reflns_limit_l_max     28
_refine_special_details
;
Refined as a 2-component twin.
;
_reflns_number_total     48969
_reflns_number_gt     39838
_reflns_threshold_expression     'I > 2\s(I)'
_refine_ls_structure_factor_coef     Fsqd
_refine_ls_matrix_type     full
_refine_ls_R_factor_all     0.0581
_refine_ls_R_factor_gt     0.0450
_refine_ls_wR_factor_gt     0.0779
_refine_ls_wR_factor_ref     0.0816
_refine_ls_goodness_of_fit_ref     0.899
_refine_ls_restrained_S_all     0.899
_refine_ls_number_reflns     48969
_refine_ls_number_parameters     1046
_refine_ls_number_restraints     1
_refine_ls_hydrogen_treatment     constr
_refine_ls_weighting_scheme     calc
_refine_ls_weighting_details
                      'w=1/[\s^2^(Fo^2^)+(0.0272P)^2^] where P=(Fo^2^+2Fc^2^)/3'
_atom_sites_solution_hydrogens     geom
_atom_sites_solution_primary     direct
_atom_sites_solution_secondary     ?
_refine_ls_shift/su_max     0.001
_refine_ls_shift/su_mean     0.000
_refine_diff_density_max     0.318
_refine_diff_density_min     -0.250
_refine_ls_extinction_method     none
_refine_ls_extinction_coef     .
_refine_ls_abs_structure_details
;
Flack <i>x</i> determined using 5084 quotients
[(<i>I</i>^+^)-(<i>I</i>^-^)]/[(<i>I</i>^+^)+(<i>I</i>^-^)]
(Parsons <i>et al.</i>, 2013)
;
_refine_ls_abs_structure_Flack     0.28(3)
loop_
    _atom_type_symbol
    _atom_type_description
    _atom_type_scat_dispersion_real
    _atom_type_scat_dispersion_imag
    _atom_type_scat_source
    'C' 'C' 0.0033 0.0016
                         'International Tables Vol C Tables 4.2.6.8 and 6.1.1.4'
    'H' 'H' 0.0000 0.0000
                         'International Tables Vol C Tables 4.2.6.8 and 6.1.1.4'
    'B' 'B' 0.0013 0.0007
                         'International Tables Vol C Tables 4.2.6.8 and 6.1.1.4'
    'S' 'S' 0.1246 0.1234
                         'International Tables Vol C Tables 4.2.6.8 and 6.1.1.4'
    'O' 'O' 0.0106 0.0060
                         'International Tables Vol C Tables 4.2.6.8 and 6.1.1.4'
_computing_data_collection
;
X-AREA (Stoe & Cie, 2001)
;
_computing_cell_refinement
;
X-AREA (Stoe & Cie, 2001)
;
_computing_data_reduction
;
X-AREA (Stoe & Cie, 2001)
;
_computing_structure_solution
;
SHELXS97 (Sheldrick, 2008)
;
_computing_structure_refinement
;
SHELXL2014 (Sheldrick, 2015)
;
_computing_molecular_graphics
;
XP in SHELXTL-Plus (Sheldrick, 2008)' and Mercury (Macrae <i>et al.</i>,
 2008)
;
_computing_publication_material
;
SHELXL2014 (Sheldrick, 2015) and publCIF (Westrip, 2010)
;
loop_
    _atom_site_type_symbol
    _atom_site_label
    _atom_site_fract_x
    _atom_site_fract_y
    _atom_site_fract_z
    _atom_site_U_iso_or_equiv
    _atom_site_adp_type
    _atom_site_calc_flag
    _atom_site_occupancy
    _atom_site_disorder_assembly
    _atom_site_disorder_group
    S S1A 0.89147(14) 0.21177(14) -0.06026(6) 0.0298(4) Uani d 1 . .
    S S2A 0.90496(15) 0.13029(17) 0.31658(7) 0.0455(5) Uani d 1 . .
    O O1A 0.8426(3) 0.2439(4) 0.13221(17) 0.0336(11) Uani d 1 . .
    B B1A 0.8609(6) 0.2311(6) 0.0747(3) 0.0265(17) Uani d 1 . .
    B B2A 0.8614(6) 0.2077(7) 0.1862(3) 0.0274(17) Uani d 1 . .
    C C1A 0.9542(5) 0.2799(5) 0.0503(3) 0.0257(15) Uani d 1 . .
    C C2A 0.9708(5) 0.2760(5) -0.0082(3) 0.0252(15) Uani d 1 . .
    C C3A 1.0560(5) 0.3245(5) -0.0302(3) 0.0312(16) Uani d 1 . .
    H H3A 1.0654 0.3228 -0.0702 0.037 Uiso calc 1 . .
    C C4A 1.1257(6) 0.3745(6) 0.0075(3) 0.0401(19) Uani d 1 . .
    H H4A 1.1838 0.4062 -0.0068 0.048 Uiso calc 1 . .
    C C5A 1.1114(6) 0.3785(6) 0.0656(3) 0.0429(19) Uani d 1 . .
    H H5A 1.1590 0.4133 0.0911 0.052 Uiso calc 1 . .
    C C6A 1.0284(6) 0.3320(6) 0.0861(3) 0.0366(18) Uani d 1 . .
    H H6A 1.0201 0.3347 0.1262 0.044 Uiso calc 1 . .
    C C11A 0.7812(5) 0.1704(5) 0.0356(3) 0.0258(15) Uani d 1 . .
    C C12A 0.7920(5) 0.1584(5) -0.0237(3) 0.0242(15) Uani d 1 . .
    C C13A 0.7216(5) 0.1003(5) -0.0577(3) 0.0307(16) Uani d 1 . .
    H H13A 0.7299 0.0928 -0.0976 0.037 Uiso calc 1 . .
    C C14A 0.6403(6) 0.0536(6) -0.0341(3) 0.0333(17) Uani d 1 . .
    H H14A 0.5934 0.0137 -0.0577 0.040 Uiso calc 1 . .
    C C15A 0.6268(6) 0.0650(6) 0.0244(3) 0.0399(19) Uani d 1 . .
    H H15A 0.5707 0.0337 0.0410 0.048 Uiso calc 1 . .
    C C16A 0.6963(6) 0.1224(6) 0.0575(3) 0.0349(17) Uani d 1 . .
    H H16A 0.6866 0.1300 0.0973 0.042 Uiso calc 1 . .
    C C21A 0.8145(5) 0.2684(6) 0.2350(3) 0.0291(16) Uani d 1 . .
    C C22A 0.8274(5) 0.2385(6) 0.2936(3) 0.0341(17) Uani d 1 . .
    C C23A 0.7834(6) 0.2916(7) 0.3374(3) 0.048(2) Uani d 1 . .
    H H23A 0.7915 0.2669 0.3759 0.058 Uiso calc 1 . .
    C C24A 0.7280(6) 0.3800(7) 0.3245(3) 0.050(2) Uani d 1 . .
    H H24A 0.6995 0.4186 0.3543 0.059 Uiso calc 1 . .
    C C25A 0.7132(6) 0.4136(7) 0.2684(3) 0.048(2) Uani d 1 . .
    H H25A 0.6739 0.4746 0.2598 0.058 Uiso calc 1 . .
    C C26A 0.7551(6) 0.3594(6) 0.2245(3) 0.0405(19) Uani d 1 . .
    H H26A 0.7436 0.3840 0.1862 0.049 Uiso calc 1 . .
    C C31A 0.9257(5) 0.1074(6) 0.1989(3) 0.0317(17) Uani d 1 . .
    C C32A 0.9480(5) 0.0728(6) 0.2551(3) 0.0385(18) Uani d 1 . .
    C C33A 1.0096(6) -0.0163(6) 0.2661(3) 0.047(2) Uani d 1 . .
    H H33A 1.0246 -0.0390 0.3045 0.057 Uiso calc 1 . .
    C C34A 1.0479(6) -0.0704(6) 0.2214(4) 0.048(2) Uani d 1 . .
    H H34A 1.0897 -0.1301 0.2290 0.058 Uiso calc 1 . .
    C C35A 1.0260(5) -0.0385(6) 0.1655(3) 0.0402(17) Uani d 1 . .
    H H35A 1.0517 -0.0765 0.1346 0.048 Uiso calc 1 . .
    C C36A 0.9669(5) 0.0486(5) 0.1548(3) 0.0331(16) Uani d 1 . .
    H H36A 0.9531 0.0702 0.1161 0.040 Uiso calc 1 . .
    S S1B 0.88729(15) 0.68772(15) 0.17437(7) 0.0365(4) Uani d 1 . .
    S S2B 0.89332(14) 0.73517(14) 0.56106(6) 0.0332(4) Uani d 1 . .
    O O1B 0.8427(4) 0.7147(5) 0.36589(19) 0.0488(14) Uani d 1 . .
    B B1B 0.8557(6) 0.7069(7) 0.3093(3) 0.034(2) Uani d 1 . .
    B B2B 0.8564(6) 0.7241(6) 0.4239(3) 0.0273(18) Uani d 1 . .
    C C1B 0.8059(5) 0.7855(5) 0.2684(3) 0.0302(16) Uani d 1 . .
    C C2B 0.8154(5) 0.7830(6) 0.2089(3) 0.0280(15) Uani d 1 . .
    C C3B 0.7685(5) 0.8556(6) 0.1712(3) 0.0380(18) Uani d 1 . .
    H H3B 0.7769 0.8516 0.1312 0.046 Uiso calc 1 . .
    C C4B 0.7088(6) 0.9345(6) 0.1934(3) 0.050(2) Uani d 1 . .
    H H4B 0.6758 0.9841 0.1682 0.060 Uiso calc 1 . .
    C C5B 0.6977(6) 0.9405(6) 0.2510(4) 0.048(2) Uani d 1 . .
    H H5B 0.6572 0.9943 0.2659 0.057 Uiso calc 1 . .
    C C6B 0.7454(5) 0.8684(6) 0.2878(3) 0.0379(18) Uani d 1 . .
    H H6B 0.7373 0.8746 0.3278 0.046 Uiso calc 1 . .
    C C11B 0.9194(5) 0.6136(6) 0.2870(3) 0.0307(16) Uani d 1 . .
    C C12B 0.9361(5) 0.6028(6) 0.2288(3) 0.0299(16) Uani d 1 . .
    C C13B 0.9929(6) 0.5182(6) 0.2077(3) 0.042(2) Uani d 1 . .
    H H13B 1.0017 0.5115 0.1678 0.050 Uiso calc 1 . .
    C C14B 1.0352(6) 0.4457(6) 0.2466(4) 0.047(2) Uani d 1 . .
    H H14B 1.0749 0.3899 0.2332 0.056 Uiso calc 1 . .
    C C15B 1.0206(6) 0.4534(7) 0.3044(3) 0.049(2) Uani d 1 . .
    H H15B 1.0487 0.4022 0.3305 0.059 Uiso calc 1 . .
    C C16B 0.9645(6) 0.5363(6) 0.3242(3) 0.042(2) Uani d 1 . .
    H H16B 0.9560 0.5415 0.3642 0.050 Uiso calc 1 . .
    C C21B 0.9479(5) 0.7871(5) 0.4509(3) 0.0312(16) Uani d 1 . .
    C C22B 0.9658(6) 0.7958(5) 0.5104(3) 0.0325(17) Uani d 1 . .
    C C23B 1.0491(6) 0.8539(6) 0.5348(3) 0.0416(19) Uani d 1 . .
    H H23B 1.0604 0.8593 0.5753 0.050 Uiso calc 1 . .
    C C24B 1.1135(7) 0.9023(7) 0.4989(4) 0.054(2) Uani d 1 . .
    H H24B 1.1697 0.9410 0.5149 0.065 Uiso calc 1 . .
    C C25B 1.0967(7) 0.8947(7) 0.4397(4) 0.052(2) Uani d 1 . .
    H H25B 1.1415 0.9284 0.4154 0.062 Uiso calc 1 . .
    C C26B 1.0157(6) 0.8390(6) 0.4160(3) 0.0418(19) Uani d 1 . .
    H H26B 1.0051 0.8352 0.3754 0.050 Uiso calc 1 . .
    C C31B 0.7808(5) 0.6710(5) 0.4614(3) 0.0273(15) Uani d 1 . .
    C C32B 0.7926(5) 0.6726(5) 0.5221(3) 0.0256(15) Uani d 1 . .
    C C33B 0.7230(6) 0.6218(6) 0.5553(3) 0.0355(17) Uani d 1 . .
    H H33B 0.7322 0.6233 0.5960 0.043 Uiso calc 1 . .
    C C34B 0.6418(6) 0.5701(6) 0.5294(3) 0.043(2) Uani d 1 . .
    H H34B 0.5952 0.5354 0.5522 0.051 Uiso calc 1 . .
    C C35B 0.6275(6) 0.5686(6) 0.4695(4) 0.044(2) Uani d 1 . .
    H H35B 0.5708 0.5335 0.4516 0.052 Uiso calc 1 . .
    C C36B 0.6952(6) 0.6177(6) 0.4365(3) 0.0388(18) Uani d 1 . .
    H H36B 0.6843 0.6160 0.3959 0.047 Uiso calc 1 . .
    S S1C 0.61092(14) -0.08919(13) 0.43175(7) 0.0313(4) Uani d 1 . .
    S S2C 0.61166(15) -0.07447(15) 0.82018(7) 0.0362(4) Uani d 1 . .
    O O1C 0.6394(4) -0.0556(4) 0.62671(18) 0.0512(15) Uani d 1 . .
    B B1C 0.6362(7) -0.0753(6) 0.5685(3) 0.033(2) Uani d 1 . .
    B B2C 0.6316(7) -0.0595(7) 0.6850(3) 0.0325(19) Uani d 1 . .
    C C1C 0.7171(5) -0.0266(5) 0.5336(3) 0.0275(15) Uani d 1 . .
    C C2C 0.7105(5) -0.0304(5) 0.4736(3) 0.0271(15) Uani d 1 . .
    C C3C 0.7844(6) 0.0170(6) 0.4420(3) 0.0341(17) Uani d 1 . .
    H H3C 0.7787 0.0148 0.4012 0.041 Uiso calc 1 . .
    C C4C 0.8645(6) 0.0663(6) 0.4698(4) 0.044(2) Uani d 1 . .
    H H4C 0.9142 0.0985 0.4481 0.053 Uiso calc 1 . .
    C C5C 0.8743(6) 0.0702(7) 0.5290(4) 0.046(2) Uani d 1 . .
    H H5C 0.9307 0.1041 0.5481 0.056 Uiso calc 1 . .
    C C6C 0.8022(6) 0.0247(6) 0.5602(3) 0.0398(19) Uani d 1 . .
    H H6C 0.8096 0.0276 0.6009 0.048 Uiso calc 1 . .
    C C11C 0.5500(5) -0.1443(5) 0.5403(3) 0.0318(17) Uani d 1 . .
    C C12C 0.5356(5) -0.1519(5) 0.4804(3) 0.0312(17) Uani d 1 . .
    C C13C 0.4552(6) -0.2107(6) 0.4545(4) 0.046(2) Uani d 1 . .
    H H13C 0.4459 -0.2153 0.4138 0.055 Uiso calc 1 . .
    C C14C 0.3899(6) -0.2619(7) 0.4892(4) 0.058(3) Uani d 1 . .
    H H14C 0.3350 -0.3008 0.4720 0.070 Uiso calc 1 . .
    C C15C 0.4034(7) -0.2571(7) 0.5487(4) 0.061(3) Uani d 1 . .
    H H15C 0.3598 -0.2944 0.5721 0.073 Uiso calc 1 . .
    C C16C 0.4809(7) -0.1974(6) 0.5730(3) 0.043(2) Uani d 1 . .
    H H16C 0.4882 -0.1918 0.6137 0.052 Uiso calc 1 . .
    C C21C 0.5655(5) 0.0208(5) 0.7130(3) 0.0269(15) Uani d 1 . .
    C C22C 0.5540(5) 0.0191(6) 0.7728(3) 0.0268(15) Uani d 1 . .
    C C23C 0.4943(6) 0.0924(6) 0.7988(3) 0.0392(19) Uani d 1 . .
    H H23C 0.4863 0.0885 0.8389 0.047 Uiso calc 1 . .
    C C24C 0.4466(6) 0.1711(6) 0.7663(3) 0.0421(19) Uani d 1 . .
    H H24C 0.4063 0.2216 0.7841 0.051 Uiso calc 1 . .
    C C25C 0.4575(6) 0.1763(7) 0.7077(3) 0.046(2) Uani d 1 . .
    H H25C 0.4243 0.2297 0.6852 0.056 Uiso calc 1 . .
    C C26C 0.5166(6) 0.1037(6) 0.6825(3) 0.0379(19) Uani d 1 . .
    H H26C 0.5249 0.1096 0.6425 0.045 Uiso calc 1 . .
    C C31C 0.6902(5) -0.1460(5) 0.7193(3) 0.0310(16) Uani d 1 . .
    C C32C 0.6835(6) -0.1562(6) 0.7788(3) 0.0326(17) Uani d 1 . .
    C C33C 0.7360(6) -0.2369(6) 0.8093(3) 0.0399(18) Uani d 1 . .
    H H33C 0.7299 -0.2439 0.8495 0.048 Uiso calc 1 . .
    C C34C 0.7967(6) -0.3063(6) 0.7813(3) 0.0452(19) Uani d 1 . .
    H H34C 0.8324 -0.3602 0.8023 0.054 Uiso calc 1 . .
    C C35C 0.8051(5) -0.2969(6) 0.7224(3) 0.0433(19) Uani d 1 . .
    H H35C 0.8463 -0.3442 0.7029 0.052 Uiso calc 1 . .
    C C36C 0.7533(5) -0.2187(6) 0.6925(3) 0.0387(18) Uani d 1 . .
    H H36C 0.7600 -0.2130 0.6524 0.046 Uiso calc 1 . .
    S S1D 0.63335(16) 0.46013(16) 0.67962(7) 0.0452(5) Uani d 1 . .
    S S2D 0.61249(14) 0.39294(14) 1.06599(7) 0.0303(4) Uani d 1 . .
    O O1D 0.6197(4) 0.3876(4) 0.87045(18) 0.0462(14) Uani d 1 . .
    B B1D 0.6239(6) 0.4121(7) 0.8135(3) 0.034(2) Uani d 1 . .
    B B2D 0.6190(7) 0.3891(6) 0.9298(3) 0.033(2) Uani d 1 . .
    C C1D 0.5722(5) 0.5107(6) 0.7887(3) 0.0312(16) Uani d 1 . .
    C C2D 0.5717(6) 0.5347(6) 0.7307(3) 0.0344(17) Uani d 1 . .
    C C3D 0.5199(6) 0.6228(6) 0.7067(3) 0.0444(19) Uani d 1 . .
    H H3D 0.5200 0.6366 0.6667 0.053 Uiso calc 1 . .
    C C4D 0.4701(6) 0.6873(7) 0.7412(4) 0.054(2) Uani d 1 . .
    H H4D 0.4349 0.7465 0.7251 0.065 Uiso calc 1 . .
    C C5D 0.4695(6) 0.6687(7) 0.7998(4) 0.049(2) Uani d 1 . .
    H H5D 0.4349 0.7150 0.8236 0.059 Uiso calc 1 . .
    C C6D 0.5197(6) 0.5820(6) 0.8230(3) 0.043(2) Uani d 1 . .
    H H6D 0.5193 0.5697 0.8632 0.051 Uiso calc 1 . .
    C C11D 0.6837(5) 0.3374(6) 0.7754(3) 0.0329(17) Uani d 1 . .
    C C12D 0.6906(5) 0.3549(5) 0.7170(3) 0.0316(16) Uani d 1 . .
    C C13D 0.7470(6) 0.2852(6) 0.6844(3) 0.048(2) Uani d 1 . .
    H H13D 0.7536 0.2982 0.6447 0.057 Uiso calc 1 . .
    C C14D 0.7923(6) 0.1980(8) 0.7104(5) 0.062(3) Uani d 1 . .
    H H14D 0.8292 0.1506 0.6883 0.075 Uiso calc 1 . .
    C C15D 0.7844(6) 0.1798(7) 0.7673(4) 0.065(3) Uani d 1 . .
    H H15D 0.8160 0.1196 0.7847 0.078 Uiso calc 1 . .
    C C16D 0.7318(6) 0.2466(6) 0.7997(4) 0.050(2) Uani d 1 . .
    H H16D 0.7272 0.2322 0.8394 0.060 Uiso calc 1 . .
    C C21D 0.7042(5) 0.4460(5) 0.9650(3) 0.0276(15) Uani d 1 . .
    C C22D 0.7055(5) 0.4490(5) 1.0250(3) 0.0275(15) Uani d 1 . .
    C C23D 0.7831(5) 0.5002(6) 1.0585(3) 0.0340(17) Uani d 1 . .
    H H23D 0.7823 0.5019 1.0992 0.041 Uiso calc 1 . .
    C C24D 0.8602(6) 0.5480(6) 1.0311(3) 0.042(2) Uani d 1 . .
    H H24D 0.9141 0.5806 1.0532 0.051 Uiso calc 1 . .
    C C25D 0.8598(6) 0.5488(6) 0.9715(4) 0.045(2) Uani d 1 . .
    H H25D 0.9119 0.5838 0.9531 0.054 Uiso calc 1 . .
    C C26D 0.7835(6) 0.4986(6) 0.9391(3) 0.0370(18) Uani d 1 . .
    H H26D 0.7843 0.4993 0.8984 0.044 Uiso calc 1 . .
    C C31D 0.5335(5) 0.3302(5) 0.9571(3) 0.0244(14) Uani d 1 . .
    C C32D 0.5271(5) 0.3300(5) 1.0169(3) 0.0276(15) Uani d 1 . .
    C C33D 0.4481(6) 0.2760(6) 1.0413(3) 0.0365(18) Uani d 1 . .
    H H33D 0.4449 0.2751 1.0818 0.044 Uiso calc 1 . .
    C C34D 0.3754(6) 0.2244(6) 1.0073(3) 0.0414(19) Uani d 1 . .
    H H34D 0.3224 0.1882 1.0244 0.050 Uiso calc 1 . .
    C C35D 0.3796(6) 0.2255(7) 0.9479(3) 0.046(2) Uani d 1 . .
    H H35D 0.3294 0.1906 0.9240 0.055 Uiso calc 1 . .
    C C36D 0.4572(6) 0.2774(6) 0.9242(3) 0.0390(18) Uani d 1 . .
    H H36D 0.4593 0.2777 0.8836 0.047 Uiso calc 1 . .
loop_
    _atom_site_aniso_label
    _atom_site_aniso_U_11
    _atom_site_aniso_U_22
    _atom_site_aniso_U_33
    _atom_site_aniso_U_12
    _atom_site_aniso_U_13
    _atom_site_aniso_U_23
    S1A 0.0306(10) 0.0384(11) 0.0207(7) -0.0028(8) 0.0032(7) 0.0001(7)
    S2A 0.0469(12) 0.0640(13) 0.0254(8) -0.0038(11) 0.0011(8) 0.0113(8)
    O1A 0.037(3) 0.040(3) 0.024(2) 0.005(2) 0.0031(19) -0.002(2)
    B1A 0.035(4) 0.020(4) 0.025(3) 0.011(4) 0.002(3) 0.006(3)
    B2A 0.021(4) 0.032(4) 0.030(4) -0.010(4) 0.004(3) 0.001(3)
    C1A 0.032(4) 0.023(4) 0.022(3) 0.003(3) 0.002(3) -0.004(3)
    C2A 0.020(4) 0.024(4) 0.031(3) 0.003(3) -0.001(3) 0.001(3)
    C3A 0.030(4) 0.030(4) 0.034(3) 0.000(3) 0.002(3) -0.003(3)
    C4A 0.028(4) 0.038(4) 0.055(4) -0.004(3) 0.007(3) 0.002(4)
    C5A 0.037(4) 0.041(5) 0.049(4) -0.016(4) -0.004(4) -0.007(3)
    C6A 0.054(5) 0.032(4) 0.024(3) 0.000(4) 0.001(3) -0.006(3)
    C11A 0.030(4) 0.022(4) 0.026(3) 0.004(3) 0.007(3) 0.003(3)
    C12A 0.023(4) 0.022(4) 0.028(3) 0.003(3) 0.002(3) 0.003(3)
    C13A 0.038(4) 0.029(4) 0.025(3) 0.005(3) 0.000(3) 0.003(3)
    C14A 0.028(4) 0.025(4) 0.046(4) -0.001(3) 0.001(3) -0.002(3)
    C15A 0.035(4) 0.031(4) 0.056(5) -0.007(4) 0.019(4) -0.003(4)
    C16A 0.043(4) 0.031(4) 0.033(3) 0.004(4) 0.018(3) 0.002(3)
    C21A 0.020(3) 0.034(4) 0.033(3) -0.005(3) 0.003(3) -0.001(3)
    C22A 0.027(4) 0.045(4) 0.031(3) -0.010(4) 0.006(3) -0.002(3)
    C23A 0.059(5) 0.061(6) 0.026(3) -0.021(5) 0.013(3) -0.005(3)
    C24A 0.054(5) 0.049(5) 0.048(4) -0.017(4) 0.022(4) -0.022(4)
    C25A 0.039(5) 0.044(5) 0.064(5) 0.001(4) 0.015(4) -0.012(4)
    C26A 0.042(4) 0.050(5) 0.030(3) -0.010(4) 0.005(3) 0.001(3)
    C31A 0.030(4) 0.040(4) 0.026(3) -0.010(3) 0.005(3) 0.003(3)
    C32A 0.030(4) 0.039(4) 0.046(4) -0.012(4) -0.004(3) 0.011(3)
    C33A 0.038(5) 0.046(5) 0.057(5) -0.001(4) -0.004(4) 0.025(4)
    C34A 0.029(4) 0.031(4) 0.084(6) 0.000(3) 0.004(4) 0.013(4)
    C35A 0.025(4) 0.033(4) 0.063(5) -0.004(3) 0.007(3) 0.005(4)
    C36A 0.026(4) 0.032(4) 0.042(4) -0.006(3) 0.004(3) 0.008(3)
    S1B 0.0484(12) 0.0391(10) 0.0226(7) 0.0079(10) 0.0063(8) 0.0007(7)
    S2B 0.0355(10) 0.0422(11) 0.0218(7) -0.0020(9) 0.0019(7) -0.0033(7)
    O1B 0.052(3) 0.069(4) 0.026(2) -0.008(3) 0.005(2) -0.003(2)
    B1B 0.028(4) 0.045(5) 0.027(4) -0.015(4) -0.001(3) -0.006(4)
    B2B 0.030(4) 0.028(4) 0.024(3) 0.007(4) 0.007(3) 0.000(3)
    C1B 0.025(4) 0.032(4) 0.034(3) -0.009(3) 0.007(3) -0.005(3)
    C2B 0.026(4) 0.031(4) 0.028(3) -0.008(3) 0.005(3) 0.001(3)
    C3B 0.029(4) 0.047(5) 0.039(4) 0.001(4) 0.007(3) 0.011(3)
    C4B 0.040(5) 0.044(5) 0.067(5) 0.003(4) 0.013(4) 0.016(4)
    C5B 0.031(4) 0.030(5) 0.084(6) 0.001(3) 0.019(4) -0.003(4)
    C6B 0.036(4) 0.044(5) 0.035(4) -0.011(4) 0.011(3) -0.014(3)
    C11B 0.029(4) 0.036(4) 0.027(3) -0.003(3) -0.005(3) 0.007(3)
    C12B 0.024(4) 0.032(4) 0.034(4) -0.003(3) 0.001(3) 0.000(3)
    C13B 0.043(5) 0.041(5) 0.042(4) -0.004(4) 0.004(4) -0.002(4)
    C14B 0.039(5) 0.031(5) 0.070(5) 0.002(4) -0.001(4) 0.001(4)
    C15B 0.048(5) 0.040(5) 0.058(5) -0.003(4) -0.011(4) 0.018(4)
    C16B 0.046(5) 0.047(5) 0.032(4) -0.013(4) -0.003(3) 0.007(3)
    C21B 0.037(4) 0.027(4) 0.031(3) 0.004(3) 0.006(3) 0.006(3)
    C22B 0.032(4) 0.026(4) 0.040(4) 0.006(3) 0.006(3) -0.003(3)
    C23B 0.033(4) 0.047(5) 0.043(4) -0.003(4) -0.006(3) -0.015(4)
    C24B 0.038(5) 0.041(5) 0.084(6) -0.013(4) 0.007(4) -0.012(4)
    C25B 0.046(5) 0.048(5) 0.062(5) -0.008(5) 0.013(4) 0.005(4)
    C26B 0.044(5) 0.043(5) 0.040(4) -0.003(4) 0.011(4) 0.007(3)
    C31B 0.034(4) 0.022(4) 0.026(3) 0.002(3) -0.001(3) -0.001(3)
    C32B 0.026(4) 0.023(4) 0.028(3) -0.001(3) 0.005(3) -0.003(3)
    C33B 0.043(4) 0.035(4) 0.029(3) 0.000(4) 0.008(3) 0.000(3)
    C34B 0.048(5) 0.031(5) 0.050(5) -0.005(4) 0.016(4) 0.008(3)
    C35B 0.039(5) 0.032(4) 0.060(5) -0.007(4) -0.002(4) 0.002(4)
    C36B 0.042(4) 0.037(4) 0.037(4) 0.000(4) -0.003(4) 0.002(3)
    S1C 0.0368(10) 0.0352(10) 0.0222(7) -0.0077(8) 0.0049(7) -0.0031(7)
    S2C 0.0479(12) 0.0405(11) 0.0206(7) 0.0075(9) 0.0053(8) 0.0008(7)
    O1C 0.072(4) 0.059(4) 0.024(2) 0.010(3) 0.010(2) 0.001(2)
    B1C 0.049(5) 0.035(5) 0.017(3) 0.014(4) 0.013(3) 0.004(3)
    B2C 0.036(5) 0.040(5) 0.021(3) -0.007(4) 0.003(3) -0.005(3)
    C1C 0.029(4) 0.027(4) 0.027(3) 0.003(3) 0.001(3) 0.000(3)
    C2C 0.029(4) 0.024(4) 0.028(3) 0.001(3) 0.002(3) -0.003(3)
    C3C 0.038(4) 0.029(4) 0.035(4) -0.003(3) 0.007(3) -0.003(3)
    C4C 0.038(5) 0.036(5) 0.058(5) -0.009(4) 0.002(4) 0.006(4)
    C5C 0.035(5) 0.041(5) 0.062(5) -0.016(4) -0.012(4) -0.002(4)
    C6C 0.045(5) 0.041(5) 0.031(4) 0.002(4) -0.012(3) -0.005(3)
    C11C 0.036(4) 0.021(4) 0.040(4) 0.009(3) 0.018(3) 0.010(3)
    C12C 0.031(4) 0.025(4) 0.038(4) 0.002(3) 0.005(3) -0.001(3)
    C13C 0.042(5) 0.035(4) 0.060(5) -0.005(4) 0.007(4) -0.007(4)
    C14C 0.034(5) 0.032(5) 0.109(7) -0.012(4) 0.014(5) -0.011(5)
    C15C 0.056(6) 0.035(5) 0.096(7) 0.003(5) 0.039(5) 0.006(5)
    C16C 0.051(5) 0.032(4) 0.050(4) 0.005(4) 0.024(4) 0.011(4)
    C21C 0.020(3) 0.032(4) 0.029(3) 0.000(3) 0.003(3) 0.000(3)
    C22C 0.021(4) 0.033(4) 0.026(3) 0.002(3) -0.001(3) -0.003(3)
    C23C 0.043(5) 0.043(5) 0.031(3) 0.007(4) 0.001(3) -0.006(3)
    C24C 0.036(4) 0.039(4) 0.051(4) 0.007(4) 0.000(3) -0.011(4)
    C25C 0.046(5) 0.037(5) 0.055(4) 0.009(4) -0.005(4) 0.004(4)
    C26C 0.041(4) 0.046(5) 0.026(3) 0.001(4) 0.000(3) 0.007(3)
    C31C 0.032(4) 0.032(4) 0.029(3) -0.003(3) 0.007(3) -0.009(3)
    C32C 0.028(4) 0.031(4) 0.039(4) 0.000(3) 0.005(3) -0.003(3)
    C33C 0.038(4) 0.045(5) 0.036(4) 0.001(4) 0.003(3) 0.004(3)
    C34C 0.033(4) 0.038(4) 0.064(5) 0.008(4) -0.002(4) 0.006(4)
    C35C 0.029(4) 0.039(5) 0.063(5) 0.008(4) 0.010(4) -0.009(4)
    C36C 0.035(4) 0.041(5) 0.040(4) -0.004(4) 0.007(3) -0.012(3)
    S1D 0.0579(13) 0.0541(13) 0.0248(8) 0.0059(11) 0.0120(8) 0.0061(8)
    S2D 0.0324(10) 0.0351(11) 0.0235(8) -0.0040(8) 0.0041(7) 0.0005(7)
    O1D 0.050(3) 0.061(3) 0.028(2) -0.010(3) 0.004(2) 0.009(2)
    B1D 0.034(5) 0.051(5) 0.016(3) -0.015(4) -0.003(3) -0.001(3)
    B2D 0.047(5) 0.031(5) 0.021(3) 0.010(4) 0.002(4) 0.005(3)
    C1D 0.023(4) 0.032(4) 0.039(4) -0.003(3) 0.008(3) 0.000(3)
    C2D 0.035(4) 0.032(4) 0.037(4) -0.007(3) 0.007(3) 0.007(3)
    C3D 0.046(5) 0.036(4) 0.052(4) 0.005(4) 0.004(4) 0.015(4)
    C4D 0.032(4) 0.035(5) 0.096(6) 0.000(4) 0.000(4) 0.016(5)
    C5D 0.033(4) 0.041(5) 0.074(5) 0.002(4) 0.014(4) -0.013(4)
    C6D 0.038(4) 0.045(5) 0.047(4) -0.010(4) 0.013(4) -0.007(4)
    C11D 0.023(4) 0.030(4) 0.045(4) -0.004(3) -0.005(3) 0.010(3)
    C12D 0.024(4) 0.033(4) 0.038(4) -0.004(3) 0.006(3) -0.003(3)
    C13D 0.045(5) 0.050(5) 0.050(5) -0.013(4) 0.011(4) -0.017(4)
    C14D 0.035(5) 0.043(5) 0.110(8) 0.007(4) 0.013(5) -0.024(6)
    C15D 0.037(5) 0.043(5) 0.116(8) 0.009(4) 0.001(5) 0.006(6)
    C16D 0.040(4) 0.040(5) 0.067(5) -0.002(4) -0.010(4) 0.006(4)
    C21D 0.026(4) 0.019(3) 0.039(3) 0.006(3) 0.011(3) 0.001(3)
    C22D 0.025(4) 0.020(4) 0.039(4) 0.005(3) 0.008(3) 0.001(3)
    C23D 0.036(4) 0.031(4) 0.036(4) 0.003(3) 0.005(3) -0.002(3)
    C24D 0.036(4) 0.035(5) 0.056(5) 0.000(4) 0.008(4) -0.007(4)
    C25D 0.034(4) 0.037(5) 0.065(5) -0.008(4) 0.019(4) 0.000(4)
    C26D 0.044(5) 0.032(4) 0.037(4) -0.002(4) 0.013(3) -0.001(3)
    C31D 0.024(3) 0.019(3) 0.031(3) 0.001(3) 0.000(3) 0.005(3)
    C32D 0.028(4) 0.015(3) 0.040(4) 0.002(3) 0.005(3) -0.002(3)
    C33D 0.040(4) 0.036(4) 0.035(4) 0.000(4) 0.012(3) 0.001(3)
    C34D 0.030(4) 0.032(4) 0.063(4) -0.007(3) 0.011(4) 0.002(4)
    C35D 0.039(5) 0.042(5) 0.055(4) -0.016(4) -0.003(4) -0.008(4)
    C36D 0.038(4) 0.037(4) 0.042(4) -0.006(4) -0.006(4) -0.001(3)
_geom_special_details
;
 All esds (except the esd in the dihedral angle between two l.s. planes)
 are estimated using the full covariance matrix.  The cell esds are taken
 into account individually in the estimation of esds in distances, angles
 and torsion angles; correlations between esds in cell parameters are only
 used when they are defined by crystal symmetry.  An approximate (isotropic)
 treatment of cell esds is used for estimating esds involving l.s. planes.
;
loop_
    _geom_bond_atom_site_label_1
    _geom_bond_atom_site_label_2
    _geom_bond_site_symmetry_2
    _geom_bond_distance
    _geom_bond_publ_flag
    S1A C12A . 1.756(6) ?
    S1A C2A . 1.757(7) ?
    S2A C32A . 1.739(8) ?
    S2A C22A . 1.781(8) ?
    O1A B2A . 1.349(8) ?
    O1A B1A . 1.388(8) ?
    B1A C1A . 1.530(10) ?
    B1A C11A . 1.557(10) ?
    B2A C21A . 1.542(10) ?
    B2A C31A . 1.552(11) ?
    C1A C2A . 1.397(8) ?
    C1A C6A . 1.416(10) ?
    C2A C3A . 1.414(10) ?
    C3A C4A . 1.390(10) ?
    C3A H3A . 0.9500 ?
    C4A C5A . 1.382(9) ?
    C4A H4A . 0.9500 ?
    C5A C6A . 1.366(10) ?
    C5A H5A . 0.9500 ?
    C6A H6A . 0.9500 ?
    C11A C16A . 1.407(9) ?
    C11A C12A . 1.411(8) ?
    C12A C13A . 1.397(9) ?
    C13A C14A . 1.379(10) ?
    C13A H13A . 0.9500 ?
    C14A C15A . 1.395(10) ?
    C14A H14A . 0.9500 ?
    C15A C16A . 1.376(11) ?
    C15A H15A . 0.9500 ?
    C16A H16A . 0.9500 ?
    C21A C26A . 1.413(10) ?
    C21A C22A . 1.417(9) ?
    C22A C23A . 1.387(9) ?
    C23A C24A . 1.366(11) ?
    C23A H23A . 0.9500 ?
    C24A C25A . 1.378(11) ?
    C24A H24A . 0.9500 ?
    C25A C26A . 1.380(10) ?
    C25A H25A . 0.9500 ?
    C26A H26A . 0.9500 ?
    C31A C32A . 1.398(9) ?
    C31A C36A . 1.410(9) ?
    C32A C33A . 1.411(10) ?
    C33A C34A . 1.375(11) ?
    C33A H33A . 0.9500 ?
    C34A C35A . 1.377(10) ?
    C34A H34A . 0.9500 ?
    C35A C36A . 1.371(9) ?
    C35A H35A . 0.9500 ?
    C36A H36A . 0.9500 ?
    S1B C12B . 1.758(7) ?
    S1B C2B . 1.770(7) ?
    S2B C22B . 1.752(7) ?
    S2B C32B . 1.759(7) ?
    O1B B1B . 1.346(8) ?
    O1B B2B . 1.358(8) ?
    B1B C1B . 1.506(11) ?
    B1B C11B . 1.567(11) ?
    B2B C31B . 1.534(10) ?
    B2B C21B . 1.555(11) ?
    C1B C2B . 1.401(8) ?
    C1B C6B . 1.418(10) ?
    C2B C3B . 1.394(10) ?
    C3B C4B . 1.399(10) ?
    C3B H3B . 0.9500 ?
    C4B C5B . 1.364(10) ?
    C4B H4B . 0.9500 ?
    C5B C6B . 1.381(11) ?
    C5B H5B . 0.9500 ?
    C6B H6B . 0.9500 ?
    C11B C12B . 1.397(9) ?
    C11B C16B . 1.418(10) ?
    C12B C13B . 1.419(11) ?
    C13B C14B . 1.386(11) ?
    C13B H13B . 0.9500 ?
    C14B C15B . 1.379(10) ?
    C14B H14B . 0.9500 ?
    C15B C16B . 1.388(11) ?
    C15B H15B . 0.9500 ?
    C16B H16B . 0.9500 ?
    C21B C22B . 1.398(9) ?
    C21B C26B . 1.416(10) ?
    C22B C23B . 1.418(10) ?
    C23B C24B . 1.380(11) ?
    C23B H23B . 0.9500 ?
    C24B C25B . 1.387(11) ?
    C24B H24B . 0.9500 ?
    C25B C26B . 1.375(12) ?
    C25B H25B . 0.9500 ?
    C26B H26B . 0.9500 ?
    C31B C32B . 1.415(8) ?
    C31B C36B . 1.416(10) ?
    C32B C33B . 1.402(9) ?
    C33B C34B . 1.371(11) ?
    C33B H33B . 0.9500 ?
    C34B C35B . 1.398(10) ?
    C34B H34B . 0.9500 ?
    C35B C36B . 1.372(10) ?
    C35B H35B . 0.9500 ?
    C36B H36B . 0.9500 ?
    S1C C12C . 1.753(7) ?
    S1C C2C . 1.760(7) ?
    S2C C32C . 1.745(7) ?
    S2C C22C . 1.765(7) ?
    O1C B2C . 1.372(8) ?
    O1C B1C . 1.378(8) ?
    B1C C1C . 1.523(10) ?
    B1C C11C . 1.555(11) ?
    B2C C21C . 1.521(10) ?
    B2C C31C . 1.540(11) ?
    C1C C2C . 1.397(8) ?
    C1C C6C . 1.415(10) ?
    C2C C3C . 1.403(9) ?
    C3C C4C . 1.363(11) ?
    C3C H3C . 0.9500 ?
    C4C C5C . 1.382(11) ?
    C4C H4C . 0.9500 ?
    C5C C6C . 1.368(11) ?
    C5C H5C . 0.9500 ?
    C6C H6C . 0.9500 ?
    C11C C12C . 1.401(9) ?
    C11C C16C . 1.406(9) ?
    C12C C13C . 1.409(11) ?
    C13C C14C . 1.387(11) ?
    C13C H13C . 0.9500 ?
    C14C C15C . 1.389(12) ?
    C14C H14C . 0.9500 ?
    C15C C16C . 1.372(13) ?
    C15C H15C . 0.9500 ?
    C16C H16C . 0.9500 ?
    C21C C26C . 1.408(10) ?
    C21C C22C . 1.412(8) ?
    C22C C23C . 1.389(10) ?
    C23C C24C . 1.384(10) ?
    C23C H23C . 0.9500 ?
    C24C C25C . 1.386(10) ?
    C24C H24C . 0.9500 ?
    C25C C26C . 1.368(10) ?
    C25C H25C . 0.9500 ?
    C26C H26C . 0.9500 ?
    C31C C32C . 1.403(9) ?
    C31C C36C . 1.419(9) ?
    C32C C33C . 1.409(10) ?
    C33C C34C . 1.387(10) ?
    C33C H33C . 0.9500 ?
    C34C C35C . 1.391(10) ?
    C34C H34C . 0.9500 ?
    C35C C36C . 1.373(10) ?
    C35C H35C . 0.9500 ?
    C36C H36C . 0.9500 ?
    S1D C12D . 1.744(7) ?
    S1D C2D . 1.765(7) ?
    S2D C32D . 1.753(7) ?
    S2D C22D . 1.763(7) ?
    O1D B1D . 1.370(8) ?
    O1D B2D . 1.386(8) ?
    B1D C1D . 1.525(11) ?
    B1D C11D . 1.553(11) ?
    B2D C31D . 1.533(11) ?
    B2D C21D . 1.536(11) ?
    C1D C2D . 1.387(9) ?
    C1D C6D . 1.422(10) ?
    C2D C3D . 1.410(10) ?
    C3D C4D . 1.352(11) ?
    C3D H3D . 0.9500 ?
    C4D C5D . 1.387(10) ?
    C4D H4D . 0.9500 ?
    C5D C6D . 1.380(11) ?
    C5D H5D . 0.9500 ?
    C6D H6D . 0.9500 ?
    C11D C12D . 1.391(9) ?
    C11D C16D . 1.419(10) ?
    C12D C13D . 1.414(10) ?
    C13D C14D . 1.383(12) ?
    C13D H13D . 0.9500 ?
    C14D C15D . 1.358(12) ?
    C14D H14D . 0.9500 ?
    C15D C16D . 1.360(12) ?
    C15D H15D . 0.9500 ?
    C16D H16D . 0.9500 ?
    C21D C22D . 1.398(9) ?
    C21D C26D . 1.416(10) ?
    C22D C23D . 1.413(10) ?
    C23D C24D . 1.385(10) ?
    C23D H23D . 0.9500 ?
    C24D C25D . 1.388(11) ?
    C24D H24D . 0.9500 ?
    C25D C26D . 1.381(11) ?
    C25D H25D . 0.9500 ?
    C26D H26D . 0.9500 ?
    C31D C36D . 1.403(10) ?
    C31D C32D . 1.403(8) ?
    C32D C33D . 1.407(10) ?
    C33D C34D . 1.376(10) ?
    C33D H33D . 0.9500 ?
    C34D C35D . 1.391(10) ?
    C34D H34D . 0.9500 ?
    C35D C36D . 1.371(10) ?
    C35D H35D . 0.9500 ?
    C36D H36D . 0.9500 ?
loop_
    _geom_angle_atom_site_label_1
    _geom_angle_atom_site_label_2
    _geom_angle_atom_site_label_3
    _geom_angle_site_symmetry_1
    _geom_angle_site_symmetry_3
    _geom_angle
    _geom_angle_publ_flag
    C12A S1A C2A . . 106.4(3) ?
    C32A S2A C22A . . 106.9(3) ?
    B2A O1A B1A . . 146.0(6) ?
    O1A B1A C1A . . 120.7(6) ?
    O1A B1A C11A . . 117.9(6) ?
    C1A B1A C11A . . 121.4(5) ?
    O1A B2A C21A . . 117.4(7) ?
    O1A B2A C31A . . 121.7(6) ?
    C21A B2A C31A . . 121.0(6) ?
    C2A C1A C6A . . 116.4(6) ?
    C2A C1A B1A . . 122.2(6) ?
    C6A C1A B1A . . 121.3(6) ?
    C1A C2A C3A . . 121.3(6) ?
    C1A C2A S1A . . 124.4(5) ?
    C3A C2A S1A . . 114.3(5) ?
    C4A C3A C2A . . 119.2(6) ?
    C4A C3A H3A . . 120.4 ?
    C2A C3A H3A . . 120.4 ?
    C5A C4A C3A . . 120.5(7) ?
    C5A C4A H4A . . 119.7 ?
    C3A C4A H4A . . 119.7 ?
    C6A C5A C4A . . 119.6(7) ?
    C6A C5A H5A . . 120.2 ?
    C4A C5A H5A . . 120.2 ?
    C5A C6A C1A . . 122.9(6) ?
    C5A C6A H6A . . 118.5 ?
    C1A C6A H6A . . 118.5 ?
    C16A C11A C12A . . 116.4(6) ?
    C16A C11A B1A . . 122.3(6) ?
    C12A C11A B1A . . 121.3(6) ?
    C13A C12A C11A . . 120.4(6) ?
    C13A C12A S1A . . 115.3(5) ?
    C11A C12A S1A . . 124.3(5) ?
    C14A C13A C12A . . 121.0(6) ?
    C14A C13A H13A . . 119.5 ?
    C12A C13A H13A . . 119.5 ?
    C13A C14A C15A . . 119.9(7) ?
    C13A C14A H14A . . 120.0 ?
    C15A C14A H14A . . 120.0 ?
    C16A C15A C14A . . 118.7(7) ?
    C16A C15A H15A . . 120.6 ?
    C14A C15A H15A . . 120.6 ?
    C15A C16A C11A . . 123.5(6) ?
    C15A C16A H16A . . 118.3 ?
    C11A C16A H16A . . 118.3 ?
    C26A C21A C22A . . 114.7(6) ?
    C26A C21A B2A . . 122.0(6) ?
    C22A C21A B2A . . 123.3(7) ?
    C23A C22A C21A . . 123.3(7) ?
    C23A C22A S2A . . 114.7(6) ?
    C21A C22A S2A . . 122.0(5) ?
    C24A C23A C22A . . 119.0(7) ?
    C24A C23A H23A . . 120.5 ?
    C22A C23A H23A . . 120.5 ?
    C23A C24A C25A . . 120.4(7) ?
    C23A C24A H24A . . 119.8 ?
    C25A C24A H24A . . 119.8 ?
    C24A C25A C26A . . 120.7(8) ?
    C24A C25A H25A . . 119.7 ?
    C26A C25A H25A . . 119.7 ?
    C25A C26A C21A . . 121.8(7) ?
    C25A C26A H26A . . 119.1 ?
    C21A C26A H26A . . 119.1 ?
    C32A C31A C36A . . 116.6(7) ?
    C32A C31A B2A . . 121.2(6) ?
    C36A C31A B2A . . 122.1(6) ?
    C31A C32A C33A . . 120.6(7) ?
    C31A C32A S2A . . 125.5(6) ?
    C33A C32A S2A . . 114.0(6) ?
    C34A C33A C32A . . 120.2(7) ?
    C34A C33A H33A . . 119.9 ?
    C32A C33A H33A . . 119.9 ?
    C33A C34A C35A . . 120.3(7) ?
    C33A C34A H34A . . 119.9 ?
    C35A C34A H34A . . 119.9 ?
    C36A C35A C34A . . 119.6(7) ?
    C36A C35A H35A . . 120.2 ?
    C34A C35A H35A . . 120.2 ?
    C35A C36A C31A . . 122.7(7) ?
    C35A C36A H36A . . 118.6 ?
    C31A C36A H36A . . 118.6 ?
    C12B S1B C2B . . 106.0(3) ?
    C22B S2B C32B . . 106.5(3) ?
    B1B O1B B2B . . 164.8(7) ?
    O1B B1B C1B . . 119.6(7) ?
    O1B B1B C11B . . 119.3(7) ?
    C1B B1B C11B . . 121.1(6) ?
    O1B B2B C31B . . 118.6(7) ?
    O1B B2B C21B . . 120.0(6) ?
    C31B B2B C21B . . 121.3(6) ?
    C2B C1B C6B . . 115.0(6) ?
    C2B C1B B1B . . 123.2(6) ?
    C6B C1B B1B . . 121.7(6) ?
    C3B C2B C1B . . 123.0(7) ?
    C3B C2B S1B . . 113.5(5) ?
    C1B C2B S1B . . 123.6(5) ?
    C2B C3B C4B . . 118.8(6) ?
    C2B C3B H3B . . 120.6 ?
    C4B C3B H3B . . 120.6 ?
    C5B C4B C3B . . 120.3(7) ?
    C5B C4B H4B . . 119.8 ?
    C3B C4B H4B . . 119.8 ?
    C4B C5B C6B . . 120.1(7) ?
    C4B C5B H5B . . 120.0 ?
    C6B C5B H5B . . 120.0 ?
    C5B C6B C1B . . 122.8(6) ?
    C5B C6B H6B . . 118.6 ?
    C1B C6B H6B . . 118.6 ?
    C12B C11B C16B . . 116.1(7) ?
    C12B C11B B1B . . 121.4(6) ?
    C16B C11B B1B . . 122.5(6) ?
    C11B C12B C13B . . 122.1(7) ?
    C11B C12B S1B . . 124.6(5) ?
    C13B C12B S1B . . 113.3(5) ?
    C14B C13B C12B . . 118.7(7) ?
    C14B C13B H13B . . 120.6 ?
    C12B C13B H13B . . 120.6 ?
    C15B C14B C13B . . 121.1(8) ?
    C15B C14B H14B . . 119.5 ?
    C13B C14B H14B . . 119.5 ?
    C14B C15B C16B . . 119.5(7) ?
    C14B C15B H15B . . 120.3 ?
    C16B C15B H15B . . 120.3 ?
    C15B C16B C11B . . 122.5(7) ?
    C15B C16B H16B . . 118.7 ?
    C11B C16B H16B . . 118.7 ?
    C22B C21B C26B . . 117.4(7) ?
    C22B C21B B2B . . 121.4(6) ?
    C26B C21B B2B . . 121.2(6) ?
    C21B C22B C23B . . 121.2(7) ?
    C21B C22B S2B . . 124.7(6) ?
    C23B C22B S2B . . 114.1(5) ?
    C24B C23B C22B . . 119.2(7) ?
    C24B C23B H23B . . 120.4 ?
    C22B C23B H23B . . 120.4 ?
    C23B C24B C25B . . 120.4(8) ?
    C23B C24B H24B . . 119.8 ?
    C25B C24B H24B . . 119.8 ?
    C26B C25B C24B . . 120.5(7) ?
    C26B C25B H25B . . 119.8 ?
    C24B C25B H25B . . 119.8 ?
    C25B C26B C21B . . 121.3(7) ?
    C25B C26B H26B . . 119.3 ?
    C21B C26B H26B . . 119.3 ?
    C32B C31B C36B . . 116.9(6) ?
    C32B C31B B2B . . 122.1(6) ?
    C36B C31B B2B . . 121.0(6) ?
    C33B C32B C31B . . 120.8(6) ?
    C33B C32B S2B . . 115.5(5) ?
    C31B C32B S2B . . 123.7(5) ?
    C34B C33B C32B . . 120.5(7) ?
    C34B C33B H33B . . 119.8 ?
    C32B C33B H33B . . 119.8 ?
    C33B C34B C35B . . 119.9(7) ?
    C33B C34B H34B . . 120.0 ?
    C35B C34B H34B . . 120.0 ?
    C36B C35B C34B . . 120.2(8) ?
    C36B C35B H35B . . 119.9 ?
    C34B C35B H35B . . 119.9 ?
    C35B C36B C31B . . 121.7(7) ?
    C35B C36B H36B . . 119.1 ?
    C31B C36B H36B . . 119.1 ?
    C12C S1C C2C . . 105.9(3) ?
    C32C S2C C22C . . 106.6(3) ?
    B2C O1C B1C . . 166.0(7) ?
    O1C B1C C1C . . 118.4(7) ?
    O1C B1C C11C . . 119.7(6) ?
    C1C B1C C11C . . 121.9(5) ?
    O1C B2C C21C . . 119.0(7) ?
    O1C B2C C31C . . 118.1(7) ?
    C21C B2C C31C . . 122.9(5) ?
    C2C C1C C6C . . 116.8(6) ?
    C2C C1C B1C . . 121.5(6) ?
    C6C C1C B1C . . 121.7(6) ?
    C1C C2C C3C . . 120.7(6) ?
    C1C C2C S1C . . 124.5(5) ?
    C3C C2C S1C . . 114.8(5) ?
    C4C C3C C2C . . 120.1(7) ?
    C4C C3C H3C . . 120.0 ?
    C2C C3C H3C . . 120.0 ?
    C3C C4C C5C . . 120.8(8) ?
    C3C C4C H4C . . 119.6 ?
    C5C C4C H4C . . 119.6 ?
    C6C C5C C4C . . 119.5(7) ?
    C6C C5C H5C . . 120.2 ?
    C4C C5C H5C . . 120.2 ?
    C5C C6C C1C . . 122.1(7) ?
    C5C C6C H6C . . 119.0 ?
    C1C C6C H6C . . 119.0 ?
    C12C C11C C16C . . 117.2(7) ?
    C12C C11C B1C . . 120.7(6) ?
    C16C C11C B1C . . 122.0(7) ?
    C11C C12C C13C . . 121.0(7) ?
    C11C C12C S1C . . 124.6(5) ?
    C13C C12C S1C . . 114.4(6) ?
    C14C C13C C12C . . 119.0(8) ?
    C14C C13C H13C . . 120.5 ?
    C12C C13C H13C . . 120.5 ?
    C13C C14C C15C . . 121.2(8) ?
    C13C C14C H14C . . 119.4 ?
    C15C C14C H14C . . 119.4 ?
    C16C C15C C14C . . 118.9(8) ?
    C16C C15C H15C . . 120.6 ?
    C14C C15C H15C . . 120.6 ?
    C15C C16C C11C . . 122.7(8) ?
    C15C C16C H16C . . 118.7 ?
    C11C C16C H16C . . 118.7 ?
    C26C C21C C22C . . 115.8(6) ?
    C26C C21C B2C . . 123.1(6) ?
    C22C C21C B2C . . 121.1(6) ?
    C23C C22C C21C . . 121.5(6) ?
    C23C C22C S2C . . 114.6(5) ?
    C21C C22C S2C . . 123.9(5) ?
    C24C C23C C22C . . 120.0(7) ?
    C24C C23C H23C . . 120.0 ?
    C22C C23C H23C . . 120.0 ?
    C23C C24C C25C . . 120.1(7) ?
    C23C C24C H24C . . 120.0 ?
    C25C C24C H24C . . 120.0 ?
    C26C C25C C24C . . 119.4(7) ?
    C26C C25C H25C . . 120.3 ?
    C24C C25C H25C . . 120.3 ?
    C25C C26C C21C . . 123.1(6) ?
    C25C C26C H26C . . 118.4 ?
    C21C C26C H26C . . 118.4 ?
    C32C C31C C36C . . 116.9(7) ?
    C32C C31C B2C . . 121.1(6) ?
    C36C C31C B2C . . 122.0(6) ?
    C31C C32C C33C . . 120.5(6) ?
    C31C C32C S2C . . 124.4(6) ?
    C33C C32C S2C . . 115.1(5) ?
    C34C C33C C32C . . 120.6(6) ?
    C34C C33C H33C . . 119.7 ?
    C32C C33C H33C . . 119.7 ?
    C33C C34C C35C . . 119.8(7) ?
    C33C C34C H34C . . 120.1 ?
    C35C C34C H34C . . 120.1 ?
    C36C C35C C34C . . 119.6(7) ?
    C36C C35C H35C . . 120.2 ?
    C34C C35C H35C . . 120.2 ?
    C35C C36C C31C . . 122.7(7) ?
    C35C C36C H36C . . 118.7 ?
    C31C C36C H36C . . 118.7 ?
    C12D S1D C2D . . 106.4(3) ?
    C32D S2D C22D . . 106.1(3) ?
    B1D O1D B2D . . 165.9(7) ?
    O1D B1D C1D . . 120.6(7) ?
    O1D B1D C11D . . 118.0(7) ?
    C1D B1D C11D . . 121.4(6) ?
    O1D B2D C31D . . 117.4(7) ?
    O1D B2D C21D . . 119.2(7) ?
    C31D B2D C21D . . 123.3(6) ?
    C2D C1D C6D . . 116.0(7) ?
    C2D C1D B1D . . 121.6(6) ?
    C6D C1D B1D . . 122.4(6) ?
    C1D C2D C3D . . 122.1(7) ?
    C1D C2D S1D . . 124.6(6) ?
    C3D C2D S1D . . 113.3(5) ?
    C4D C3D C2D . . 119.4(7) ?
    C4D C3D H3D . . 120.3 ?
    C2D C3D H3D . . 120.3 ?
    C3D C4D C5D . . 121.1(8) ?
    C3D C4D H4D . . 119.5 ?
    C5D C4D H4D . . 119.5 ?
    C6D C5D C4D . . 119.4(7) ?
    C6D C5D H5D . . 120.3 ?
    C4D C5D H5D . . 120.3 ?
    C5D C6D C1D . . 122.0(7) ?
    C5D C6D H6D . . 119.0 ?
    C1D C6D H6D . . 119.0 ?
    C12D C11D C16D . . 117.6(7) ?
    C12D C11D B1D . . 122.1(6) ?
    C16D C11D B1D . . 120.3(7) ?
    C11D C12D C13D . . 119.9(7) ?
    C11D C12D S1D . . 123.9(5) ?
    C13D C12D S1D . . 116.2(5) ?
    C14D C13D C12D . . 119.8(7) ?
    C14D C13D H13D . . 120.1 ?
    C12D C13D H13D . . 120.1 ?
    C15D C14D C13D . . 120.5(8) ?
    C15D C14D H14D . . 119.8 ?
    C13D C14D H14D . . 119.8 ?
    C14D C15D C16D . . 120.7(9) ?
    C14D C15D H15D . . 119.6 ?
    C16D C15D H15D . . 119.6 ?
    C15D C16D C11D . . 121.4(8) ?
    C15D C16D H16D . . 119.3 ?
    C11D C16D H16D . . 119.3 ?
    C22D C21D C26D . . 116.9(7) ?
    C22D C21D B2D . . 120.5(6) ?
    C26D C21D B2D . . 122.6(6) ?
    C21D C22D C23D . . 121.9(6) ?
    C21D C22D S2D . . 124.7(5) ?
    C23D C22D S2D . . 113.5(5) ?
    C24D C23D C22D . . 118.8(7) ?
    C24D C23D H23D . . 120.6 ?
    C22D C23D H23D . . 120.6 ?
    C23D C24D C25D . . 120.8(8) ?
    C23D C24D H24D . . 119.6 ?
    C25D C24D H24D . . 119.6 ?
    C26D C25D C24D . . 120.0(7) ?
    C26D C25D H25D . . 120.0 ?
    C24D C25D H25D . . 120.0 ?
    C25D C26D C21D . . 121.7(7) ?
    C25D C26D H26D . . 119.2 ?
    C21D C26D H26D . . 119.2 ?
    C36D C31D C32D . . 117.0(6) ?
    C36D C31D B2D . . 122.5(6) ?
    C32D C31D B2D . . 120.5(6) ?
    C31D C32D C33D . . 119.9(7) ?
    C31D C32D S2D . . 124.8(5) ?
    C33D C32D S2D . . 115.3(5) ?
    C34D C33D C32D . . 121.0(7) ?
    C34D C33D H33D . . 119.5 ?
    C32D C33D H33D . . 119.5 ?
    C33D C34D C35D . . 119.8(7) ?
    C33D C34D H34D . . 120.1 ?
    C35D C34D H34D . . 120.1 ?
    C36D C35D C34D . . 119.1(7) ?
    C36D C35D H35D . . 120.5 ?
    C34D C35D H35D . . 120.5 ?
    C35D C36D C31D . . 123.2(7) ?
    C35D C36D H36D . . 118.4 ?
    C31D C36D H36D . . 118.4 ?
loop_
    _geom_torsion_atom_site_label_1
    _geom_torsion_atom_site_label_2
    _geom_torsion_atom_site_label_3
    _geom_torsion_atom_site_label_4
    _geom_torsion_site_symmetry_1
    _geom_torsion_site_symmetry_2
    _geom_torsion_site_symmetry_3
    _geom_torsion_site_symmetry_4
    _geom_torsion
    _geom_torsion_publ_flag
    B2A O1A B1A C1A . . . . -85.0(12) ?
    B2A O1A B1A C11A . . . . 97.8(11) ?
    B1A O1A B2A C21A . . . . 177.5(9) ?
    B1A O1A B2A C31A . . . . -3.8(14) ?
    O1A B1A C1A C2A . . . . -174.7(6) ?
    C11A B1A C1A C2A . . . . 2.5(10) ?
    O1A B1A C1A C6A . . . . 5.1(10) ?
    C11A B1A C1A C6A . . . . -177.8(6) ?
    C6A C1A C2A C3A . . . . -1.8(10) ?
    B1A C1A C2A C3A . . . . 178.0(6) ?
    C6A C1A C2A S1A . . . . 177.7(5) ?
    B1A C1A C2A S1A . . . . -2.6(9) ?
    C12A S1A C2A C1A . . . . 0.7(7) ?
    C12A S1A C2A C3A . . . . -179.9(5) ?
    C1A C2A C3A C4A . . . . 1.7(10) ?
    S1A C2A C3A C4A . . . . -177.8(6) ?
    C2A C3A C4A C5A . . . . -1.1(11) ?
    C3A C4A C5A C6A . . . . 0.6(12) ?
    C4A C5A C6A C1A . . . . -0.8(12) ?
    C2A C1A C6A C5A . . . . 1.3(11) ?
    B1A C1A C6A C5A . . . . -178.4(7) ?
    O1A B1A C11A C16A . . . . -4.7(10) ?
    C1A B1A C11A C16A . . . . 178.1(7) ?
    O1A B1A C11A C12A . . . . 177.0(6) ?
    C1A B1A C11A C12A . . . . -0.2(9) ?
    C16A C11A C12A C13A . . . . -0.8(9) ?
    B1A C11A C12A C13A . . . . 177.6(6) ?
    C16A C11A C12A S1A . . . . 179.8(5) ?
    B1A C11A C12A S1A . . . . -1.8(9) ?
    C2A S1A C12A C13A . . . . -177.8(5) ?
    C2A S1A C12A C11A . . . . 1.6(6) ?
    C11A C12A C13A C14A . . . . 0.1(10) ?
    S1A C12A C13A C14A . . . . 179.5(5) ?
    C12A C13A C14A C15A . . . . 0.6(11) ?
    C13A C14A C15A C16A . . . . -0.6(11) ?
    C14A C15A C16A C11A . . . . -0.2(12) ?
    C12A C11A C16A C15A . . . . 0.9(11) ?
    B1A C11A C16A C15A . . . . -177.5(7) ?
    O1A B2A C21A C26A . . . . -0.9(10) ?
    C31A B2A C21A C26A . . . . -179.6(7) ?
    O1A B2A C21A C22A . . . . 179.5(6) ?
    C31A B2A C21A C22A . . . . 0.8(10) ?
    C26A C21A C22A C23A . . . . 1.8(10) ?
    B2A C21A C22A C23A . . . . -178.5(7) ?
    C26A C21A C22A S2A . . . . -176.6(5) ?
    B2A C21A C22A S2A . . . . 3.0(9) ?
    C32A S2A C22A C23A . . . . 177.8(5) ?
    C32A S2A C22A C21A . . . . -3.6(7) ?
    C21A C22A C23A C24A . . . . -2.9(11) ?
    S2A C22A C23A C24A . . . . 175.7(6) ?
    C22A C23A C24A C25A . . . . 2.3(12) ?
    C23A C24A C25A C26A . . . . -0.8(12) ?
    C24A C25A C26A C21A . . . . -0.2(12) ?
    C22A C21A C26A C25A . . . . -0.3(10) ?
    B2A C21A C26A C25A . . . . -179.9(7) ?
    O1A B2A C31A C32A . . . . 177.5(6) ?
    C21A B2A C31A C32A . . . . -3.8(10) ?
    O1A B2A C31A C36A . . . . -0.7(10) ?
    C21A B2A C31A C36A . . . . 178.0(6) ?
    C36A C31A C32A C33A . . . . 0.6(10) ?
    B2A C31A C32A C33A . . . . -177.7(7) ?
    C36A C31A C32A S2A . . . . -179.0(5) ?
    B2A C31A C32A S2A . . . . 2.8(10) ?
    C22A S2A C32A C31A . . . . 0.7(7) ?
    C22A S2A C32A C33A . . . . -178.8(5) ?
    C31A C32A C33A C34A . . . . -0.4(11) ?
    S2A C32A C33A C34A . . . . 179.2(6) ?
    C32A C33A C34A C35A . . . . -0.4(12) ?
    C33A C34A C35A C36A . . . . 1.0(11) ?
    C34A C35A C36A C31A . . . . -0.8(10) ?
    C32A C31A C36A C35A . . . . 0.0(10) ?
    B2A C31A C36A C35A . . . . 178.2(6) ?
    B2B O1B B1B C1B . . . . -122(2) ?
    B2B O1B B1B C11B . . . . 60(3) ?
    B1B O1B B2B C31B . . . . -149(2) ?
    B1B O1B B2B C21B . . . . 30(3) ?
    O1B B1B C1B C2B . . . . -179.8(7) ?
    C11B B1B C1B C2B . . . . -2.1(11) ?
    O1B B1B C1B C6B . . . . 0.2(11) ?
    C11B B1B C1B C6B . . . . 177.9(6) ?
    C6B C1B C2B C3B . . . . -0.5(10) ?
    B1B C1B C2B C3B . . . . 179.6(7) ?
    C6B C1B C2B S1B . . . . 179.7(5) ?
    B1B C1B C2B S1B . . . . -0.3(10) ?
    C12B S1B C2B C3B . . . . -178.3(5) ?
    C12B S1B C2B C1B . . . . 1.6(7) ?
    C1B C2B C3B C4B . . . . -0.3(11) ?
    S1B C2B C3B C4B . . . . 179.5(6) ?
    C2B C3B C4B C5B . . . . 0.6(11) ?
    C3B C4B C5B C6B . . . . -0.1(12) ?
    C4B C5B C6B C1B . . . . -0.8(11) ?
    C2B C1B C6B C5B . . . . 1.0(10) ?
    B1B C1B C6B C5B . . . . -179.0(7) ?
    O1B B1B C11B C12B . . . . -179.3(7) ?
    C1B B1B C11B C12B . . . . 3.0(11) ?
    O1B B1B C11B C16B . . . . -0.1(11) ?
    C1B B1B C11B C16B . . . . -177.9(7) ?
    C16B C11B C12B C13B . . . . 1.4(10) ?
    B1B C11B C12B C13B . . . . -179.5(7) ?
    C16B C11B C12B S1B . . . . 179.4(5) ?
    B1B C11B C12B S1B . . . . -1.5(10) ?
    C2B S1B C12B C11B . . . . -0.7(7) ?
    C2B S1B C12B C13B . . . . 177.5(5) ?
    C11B C12B C13B C14B . . . . -1.7(11) ?
    S1B C12B C13B C14B . . . . -179.9(6) ?
    C12B C13B C14B C15B . . . . 1.7(12) ?
    C13B C14B C15B C16B . . . . -1.5(12) ?
    C14B C15B C16B C11B . . . . 1.2(12) ?
    C12B C11B C16B C15B . . . . -1.1(11) ?
    B1B C11B C16B C15B . . . . 179.7(7) ?
    O1B B2B C21B C22B . . . . -178.2(7) ?
    C31B B2B C21B C22B . . . . 1.4(10) ?
    O1B B2B C21B C26B . . . . 2.6(10) ?
    C31B B2B C21B C26B . . . . -177.9(7) ?
    C26B C21B C22B C23B . . . . -0.4(10) ?
    B2B C21B C22B C23B . . . . -179.7(7) ?
    C26B C21B C22B S2B . . . . -178.2(6) ?
    B2B C21B C22B S2B . . . . 2.5(9) ?
    C32B S2B C22B C21B . . . . -4.3(7) ?
    C32B S2B C22B C23B . . . . 177.8(5) ?
    C21B C22B C23B C24B . . . . -0.1(11) ?
    S2B C22B C23B C24B . . . . 177.9(6) ?
    C22B C23B C24B C25B . . . . 0.3(12) ?
    C23B C24B C25B C26B . . . . 0.0(13) ?
    C24B C25B C26B C21B . . . . -0.6(13) ?
    C22B C21B C26B C25B . . . . 0.8(11) ?
    B2B C21B C26B C25B . . . . -180.0(7) ?
    O1B B2B C31B C32B . . . . 176.8(6) ?
    C21B B2B C31B C32B . . . . -2.8(10) ?
    O1B B2B C31B C36B . . . . -3.3(10) ?
    C21B B2B C31B C36B . . . . 177.2(7) ?
    C36B C31B C32B C33B . . . . 1.1(10) ?
    B2B C31B C32B C33B . . . . -178.9(7) ?
    C36B C31B C32B S2B . . . . -179.6(5) ?
    B2B C31B C32B S2B . . . . 0.3(9) ?
    C22B S2B C32B C33B . . . . -177.9(5) ?
    C22B S2B C32B C31B . . . . 2.8(6) ?
    C31B C32B C33B C34B . . . . -0.4(11) ?
    S2B C32B C33B C34B . . . . -179.7(6) ?
    C32B C33B C34B C35B . . . . -0.5(11) ?
    C33B C34B C35B C36B . . . . 0.7(12) ?
    C34B C35B C36B C31B . . . . 0.0(12) ?
    C32B C31B C36B C35B . . . . -0.9(11) ?
    B2B C31B C36B C35B . . . . 179.1(7) ?
    B2C O1C B1C C1C . . . . -151(3) ?
    B2C O1C B1C C11C . . . . 30(3) ?
    B1C O1C B2C C21C . . . . -116(3) ?
    B1C O1C B2C C31C . . . . 64(3) ?
    O1C B1C C1C C2C . . . . -170.6(6) ?
    C11C B1C C1C C2C . . . . 8.2(10) ?
    O1C B1C C1C C6C . . . . 9.3(10) ?
    C11C B1C C1C C6C . . . . -171.8(6) ?
    C6C C1C C2C C3C . . . . -1.5(9) ?
    B1C C1C C2C C3C . . . . 178.5(7) ?
    C6C C1C C2C S1C . . . . -179.5(6) ?
    B1C C1C C2C S1C . . . . 0.5(9) ?
    C12C S1C C2C C1C . . . . -6.9(7) ?
    C12C S1C C2C C3C . . . . 175.0(5) ?
    C1C C2C C3C C4C . . . . 0.9(11) ?
    S1C C2C C3C C4C . . . . 179.1(6) ?
    C2C C3C C4C C5C . . . . 0.2(12) ?
    C3C C4C C5C C6C . . . . -0.6(13) ?
    C4C C5C C6C C1C . . . . 0.0(12) ?
    C2C C1C C6C C5C . . . . 1.1(11) ?
    B1C C1C C6C C5C . . . . -178.9(8) ?
    O1C B1C C11C C12C . . . . 169.8(6) ?
    C1C B1C C11C C12C . . . . -9.0(10) ?
    O1C B1C C11C C16C . . . . -7.3(10) ?
    C1C B1C C11C C16C . . . . 173.9(7) ?
    C16C C11C C12C C13C . . . . -0.1(10) ?
    B1C C11C C12C C13C . . . . -177.4(7) ?
    C16C C11C C12C S1C . . . . 178.3(6) ?
    B1C C11C C12C S1C . . . . 1.1(9) ?
    C2C S1C C12C C11C . . . . 6.0(7) ?
    C2C S1C C12C C13C . . . . -175.5(5) ?
    C11C C12C C13C C14C . . . . -0.2(11) ?
    S1C C12C C13C C14C . . . . -178.8(6) ?
    C12C C13C C14C C15C . . . . -0.9(12) ?
    C13C C14C C15C C16C . . . . 2.3(13) ?
    C14C C15C C16C C11C . . . . -2.7(13) ?
    C12C C11C C16C C15C . . . . 1.6(11) ?
    B1C C11C C16C C15C . . . . 178.8(7) ?
    O1C B2C C21C C26C . . . . -4.1(11) ?
    C31C B2C C21C C26C . . . . 176.1(7) ?
    O1C B2C C21C C22C . . . . 179.2(7) ?
    C31C B2C C21C C22C . . . . -0.6(11) ?
    C26C C21C C22C C23C . . . . 2.7(10) ?
    B2C C21C C22C C23C . . . . 179.6(7) ?
    C26C C21C C22C S2C . . . . -177.8(6) ?
    B2C C21C C22C S2C . . . . -0.9(10) ?
    C32C S2C C22C C23C . . . . -179.2(6) ?
    C32C S2C C22C C21C . . . . 1.4(7) ?
    C21C C22C C23C C24C . . . . -1.7(11) ?
    S2C C22C C23C C24C . . . . 178.8(6) ?
    C22C C23C C24C C25C . . . . 0.6(12) ?
    C23C C24C C25C C26C . . . . -0.7(12) ?
    C24C C25C C26C C21C . . . . 1.9(12) ?
    C22C C21C C26C C25C . . . . -2.8(11) ?
    B2C C21C C26C C25C . . . . -179.7(8) ?
    O1C B2C C31C C32C . . . . -178.3(7) ?
    C21C B2C C31C C32C . . . . 1.4(11) ?
    O1C B2C C31C C36C . . . . 1.8(11) ?
    C21C B2C C31C C36C . . . . -178.5(7) ?
    C36C C31C C32C C33C . . . . -1.3(10) ?
    B2C C31C C32C C33C . . . . 178.8(7) ?
    C36C C31C C32C S2C . . . . 179.2(5) ?
    B2C C31C C32C S2C . . . . -0.7(10) ?
    C22C S2C C32C C31C . . . . -0.5(7) ?
    C22C S2C C32C C33C . . . . 179.9(6) ?
    C31C C32C C33C C34C . . . . 1.2(11) ?
    S2C C32C C33C C34C . . . . -179.2(6) ?
    C32C C33C C34C C35C . . . . -0.6(11) ?
    C33C C34C C35C C36C . . . . 0.1(11) ?
    C34C C35C C36C C31C . . . . -0.3(11) ?
    C32C C31C C36C C35C . . . . 0.8(11) ?
    B2C C31C C36C C35C . . . . -179.2(7) ?
    B2D O1D B1D C1D . . . . -41(3) ?
    B2D O1D B1D C11D . . . . 138(3) ?
    B1D O1D B2D C31D . . . . 132(3) ?
    B1D O1D B2D C21D . . . . -50(3) ?
    O1D B1D C1D C2D . . . . -177.2(7) ?
    C11D B1D C1D C2D . . . . 3.5(11) ?
    O1D B1D C1D C6D . . . . 1.3(11) ?
    C11D B1D C1D C6D . . . . -178.0(7) ?
    C6D C1D C2D C3D . . . . -1.9(10) ?
    B1D C1D C2D C3D . . . . 176.8(7) ?
    C6D C1D C2D S1D . . . . 178.7(6) ?
    B1D C1D C2D S1D . . . . -2.7(10) ?
    C12D S1D C2D C1D . . . . 0.4(7) ?
    C12D S1D C2D C3D . . . . -179.1(6) ?
    C1D C2D C3D C4D . . . . 1.1(12) ?
    S1D C2D C3D C4D . . . . -179.4(6) ?
    C2D C3D C4D C5D . . . . 0.3(12) ?
    C3D C4D C5D C6D . . . . -0.7(12) ?
    C4D C5D C6D C1D . . . . -0.2(11) ?
    C2D C1D C6D C5D . . . . 1.4(10) ?
    B1D C1D C6D C5D . . . . -177.2(7) ?
    O1D B1D C11D C12D . . . . 178.9(7) ?
    C1D B1D C11D C12D . . . . -1.8(11) ?
    O1D B1D C11D C16D . . . . 0.1(11) ?
    C1D B1D C11D C16D . . . . 179.5(7) ?
    C16D C11D C12D C13D . . . . -2.0(10) ?
    B1D C11D C12D C13D . . . . 179.2(7) ?
    C16D C11D C12D S1D . . . . 178.2(6) ?
    B1D C11D C12D S1D . . . . -0.6(10) ?
    C2D S1D C12D C11D . . . . 1.2(7) ?
    C2D S1D C12D C13D . . . . -178.6(5) ?
    C11D C12D C13D C14D . . . . 2.0(11) ?
    S1D C12D C13D C14D . . . . -178.1(6) ?
    C12D C13D C14D C15D . . . . -1.0(12) ?
    C13D C14D C15D C16D . . . . 0.1(14) ?
    C14D C15D C16D C11D . . . . -0.1(13) ?
    C12D C11D C16D C15D . . . . 1.1(11) ?
    B1D C11D C16D C15D . . . . 179.8(7) ?
    O1D B2D C21D C22D . . . . 179.9(6) ?
    C31D B2D C21D C22D . . . . -2.0(10) ?
    O1D B2D C21D C26D . . . . 0.8(11) ?
    C31D B2D C21D C26D . . . . 178.9(7) ?
    C26D C21D C22D C23D . . . . -1.1(10) ?
    B2D C21D C22D C23D . . . . 179.7(7) ?
    C26D C21D C22D S2D . . . . 177.8(6) ?
    B2D C21D C22D S2D . . . . -1.4(9) ?
    C32D S2D C22D C21D . . . . 3.1(6) ?
    C32D S2D C22D C23D . . . . -177.9(5) ?
    C21D C22D C23D C24D . . . . -0.5(10) ?
    S2D C22D C23D C24D . . . . -179.6(6) ?
    C22D C23D C24D C25D . . . . 2.2(11) ?
    C23D C24D C25D C26D . . . . -2.1(12) ?
    C24D C25D C26D C21D . . . . 0.3(12) ?
    C22D C21D C26D C25D . . . . 1.2(11) ?
    B2D C21D C26D C25D . . . . -179.6(7) ?
    O1D B2D C31D C36D . . . . -0.9(10) ?
    C21D B2D C31D C36D . . . . -179.0(7) ?
    O1D B2D C31D C32D . . . . -178.9(6) ?
    C21D B2D C31D C32D . . . . 3.0(10) ?
    C36D C31D C32D C33D . . . . 1.6(10) ?
    B2D C31D C32D C33D . . . . 179.8(7) ?
    C36D C31D C32D S2D . . . . -178.7(6) ?
    B2D C31D C32D S2D . . . . -0.6(9) ?
    C22D S2D C32D C31D . . . . -2.1(7) ?
    C22D S2D C32D C33D . . . . 177.6(5) ?
    C31D C32D C33D C34D . . . . -1.1(11) ?
    S2D C32D C33D C34D . . . . 179.2(6) ?
    C32D C33D C34D C35D . . . . -0.1(12) ?
    C33D C34D C35D C36D . . . . 0.6(12) ?
    C34D C35D C36D C31D . . . . 0.0(12) ?
    C32D C31D C36D C35D . . . . -1.1(11) ?
    B2D C31D C36D C35D . . . . -179.2(7) ?
_shelx_space_group_comment
;
The symmetry employed for this shelxl refinement is uniquely defined
by the following loop, which should always be used as a source of
symmetry information in preference to the above space-group names.
They are only intended as comments.
;
_shelx_estimated_absorpt_T_min     0.930
_shelx_estimated_absorpt_T_max     0.932
_shelx_hkl_file
;
 -15  -1   6   16.25    3.42   1
 -12  -1   7    6.80    3.03   1
 -10  -1   7    2.97    3.05   1
  -7  -6 -21   17.46    3.68   1
  -3   1   6   36.73    3.03   1
  -1  -3  -7   66.99    4.38   1
  -1   2   5  316.21    7.25   1
   0   3   5   10.40    3.72   1
   0   5   7   34.28    3.32   1
   1  -3 -18   53.54    3.07   1
   1   9   8   13.15    3.05   1
   1  14   8    6.00    3.77   1
   2  -2 -21   13.92    2.63   1
   2  -1  -8   18.29    2.86   1
   2  11   7    8.75    3.95   1
   2  12   7    8.92    4.20   1
   3   0  -8    2.86    2.41   1
   3   6   3   48.83    7.93   1
   5   1 -20    2.33    2.44   1
   5   4  -5   46.71    3.82   1
   6   5  -7    4.92    2.33   1
   7   7  -9   43.89    3.36   1
   7  11  -6    7.41    3.70   1
   7  12  -6    2.64    3.62   1
   8   7 -19    6.61    2.62   1
   8   7 -18    2.40    2.44   1
 -15   0   8    2.60    2.63   1
 -14  -2   5   13.76    3.39   1
 -14  -1   7    6.37    3.05   1
 -13  -1   7    1.58    2.58   1
  -8  -6 -21    5.43    3.74   1
  -7  -6 -20    5.78    3.14   1
  -3  -4  -7    7.63    3.39   1
  -2   1   5  321.22    6.68   1
   0   6   8   65.91    3.83   1
   1  -1  -5  171.76    5.76   1
   2  -2 -19   11.11    2.56   1
   2   0  -5 1270.18   12.95   1
   2   5   4   58.39    5.45   1
   2   6   5  142.72    6.63   1
   2  10   7    2.14    3.35   1
   2  13   7   16.36    4.11   1
   3  -1 -19   30.95    2.85   1
   4   0 -20   78.02    3.12   1
   4   0 -19   13.16    2.47   1
   4   0 -18    3.87    2.25   1
   4   2  -6  116.22    4.22   1
   4   4  -2   14.71    3.71   1
   6   3 -21    9.96    2.63   1
   6   3 -20    0.99    2.31   1
   6   6  -6   38.28    3.31   1
   7   5 -21    6.83    2.67   1
   7   5 -20   12.17    2.64   1
   7   5 -19    5.59    2.63   1
   7   8  -8    2.84    2.70   1
   7   9  -7    0.06    2.90   1
   7  13  -7    2.14    4.30   1
   8   8 -20   19.00    2.77   1
   8   8 -19    5.53    2.64   1
   8   8 -18    8.44    2.61   1
   8   8 -17    7.21    2.64   1
 -12  -2   6   14.09    3.01   1
 -11  -2   6   18.16    3.03   1
  -8  -6 -20    8.82    3.45   1
  -8  -6 -19    2.86    3.63   1
  -2  -3  -5  122.11    6.42   1
  -2   3   8   51.24    3.53   1
  -2   4   9   48.39    3.16   1
   0  -2  -6   78.97    4.32   1
   0   7   9   21.79    3.06   1
   1  -2 -10   34.23    2.95   1
   1   2   2    2.01    5.36   1
   1   8   8   33.03    3.26   1
   2   4   3   42.35    6.31   1
   2  14   7   12.50    4.57   1
   3   0  -9   51.63    3.00   1
   3   2  -3  598.54   10.41   1
   3   9   5    8.45    4.04   1
   4   3  -4   99.75    4.86   1
   5   3  -8   28.16    2.82   1
   5   5  -4   19.71    3.64   1
   6   5  -8   20.75    2.53   1
   6   7  -5    3.93    2.69   1
   6   8  -4    7.19    3.30   1
   7   6 -22    6.92    2.75   1
   7   8  -9    3.96    2.84   1
   7   9  -8   15.21    3.51   1
   7  11  -7   12.85    3.50   1
   7  12  -7    2.49    3.55   1
   8   9 -19    8.94    2.84   1
   8   9 -18    1.00    2.59   1
   8   9 -17    3.62    2.65   1
 -15   0   9    1.99    2.49   1
 -14  -1   8    7.93    2.94   1
 -13  -2   6    8.19    2.48   1
 -10  -2   6   33.15    2.70   1
  -9  -6 -19    3.94    3.83   1
  -5   0   7   13.94    2.52   1
  -4   0   6    2.20    2.43   1
  -3   2   8  149.93    4.22   1
  -1  -3  -8   15.17    2.87   1
   1   5   6   44.26    4.00   1
   1   6   7  119.38    5.06   1
   2   7   6   24.55    4.02   1
   2   9   7   30.59    3.73   1
   3   1  -6   37.38    3.14   1
   3   7   4   13.96    5.11   1
   5   2 -20   12.08    2.59   1
   5   2 -19   20.12    2.74   1
   5   3  -9   71.76    3.13   1
   5   4  -6   33.49    2.98   1
   6   4 -21   66.51    3.10   1
   6   5  -9   13.30    2.81   1
   6   6  -7    7.70    2.72   1
   7   6 -20   15.96    2.68   1
   7   6 -19   16.86    2.67   1
   7  13  -8    6.55    3.87   1
 -15  -1   8    3.50    3.03   1
  -3  -4  -8   51.23    4.15   1
  -3  -1   3   55.43    4.14   1
  -3   0   5   -0.22    2.65   1
  -2   2   7   22.64    2.81   1
  -1   1   4   35.43    3.69   1
  -1   3   7    0.64    2.52   1
   0  -2  -7    0.27    3.02   1
   0   2   4   32.64    4.43   1
   1  -2 -20   88.17    3.28   1
   1  -1  -6  221.02    5.79   1
   1   4   5    1.41    3.01   1
   2  -1 -21   49.31    2.86   1
   3   0 -21    3.38    2.46   1
   4   1 -20    3.71    2.24   1
   5   3 -10   43.93    2.77   1
   5   6  -3    9.28    3.28   1
   6   4 -20    6.39    2.48   1
   6   4 -19    9.88    2.45   1
   6   4 -18   -1.95    2.35   1
   6   7  -6   51.76    3.86   1
   6   9  -4   94.20    5.34   1
   7   7 -21   25.66    3.08   1
   7   7 -20    0.01    2.47   1
   7   9  -9    4.13    2.75   1
   7  10  -8    9.70    3.03   1
   7  11  -8   17.61    3.67   1
   7  12  -8    3.83    3.50   1
  -3   1   7    4.06    2.28   1
  -1  -3  -9    0.52    2.57   1
   0   4   7    1.51    2.96   1
   0   5   8  172.32    5.05   1
   1  -2 -18    2.36    2.14   1
   1   7   8   10.64    2.79   1
   2   0  -6   -0.33    2.31   1
   3   0 -19   40.43    2.57   1
   3   1  -7    4.31    2.85   1
   3  12   6    9.22    4.82   1
   4   1 -17    1.69    2.17   1
   4   2  -8   18.25    2.65   1
   4   3  -5   18.66    3.39   1
   5   3 -21   15.64    2.36   1
   5   4  -7    1.40    2.33   1
   5   5  -5   11.07    2.91   1
   6   5 -21   13.61    2.44   1
   6   6  -8   12.85    2.72   1
   6   8  -5   14.37    3.29   1
   7   7 -18    0.99    2.33   1
   7   7 -17   18.26    2.49   1
   7   8 -21   18.75    2.83   1
   7  10  -9    4.35    2.80   1
   7  13  -9    4.68    3.09   1
 -14  -3   5    9.38    3.13   1
  -9   8  18    2.71    2.57   1
  -2   0   4    0.21    2.69   1
  -1  -2  -4   61.85    5.15   1
  -1   2   6   10.88    2.72   1
   0  -2  -8   15.66    3.20   1
   1  -1  -7  193.07    5.43   1
   2  11   8    7.84    3.57   1
   2  12   8    3.18    3.40   1
   2  13   8   43.47    4.58   1
   3  11   6    9.90    4.47   1
   3  13   6    6.63    4.71   1
   4   4  -3   66.71    4.45   1
   5   3 -19    9.56    2.40   1
   5   3 -18    2.17    2.17   1
   5   4  -8    5.91    2.82   1
   6   5 -19   11.59    2.35   1
   6   5 -18   10.30    2.36   1
   6   6  -9   26.36    2.99   1
   6   7  -7  137.85    4.37   1
   6  10  -4   20.03    4.25   1
   7   8 -19   18.77    2.47   1
   7   8 -18    0.47    2.17   1
   7   9 -20   22.34    2.83   1
 -15  -3   5    6.83    3.01   1
 -11   6  18   13.21    2.94   1
  -6  -5 -20    5.86    2.91   1
  -4  -4  -6   16.07    4.54   1
  -4  -1   5   41.94    3.57   1
  -4   0   7   58.36    3.09   1
  -2  -3  -6   64.92    4.40   1
  -2   1   6    4.00    2.44   1
   0   3   6  144.06    5.17   1
   1   3   4    5.00    3.83   1
   1   8   9   16.24    2.86   1
   2   0  -7  140.24    4.17   1
   2  10   8    0.11    3.20   1
   3   1  -8   13.09    2.42   1
   3   2  -4    4.81    2.76   1
   3   8   5    3.79    4.23   1
   3  10   6   10.36    4.60   1
   4   2 -20   17.65    2.28   1
   4   2 -10   68.24    2.93   1
   4   3  -6  197.30    5.38   1
   5   4 -21   28.88    2.59   1
   5   4  -9   36.69    3.06   1
   6   6 -20   10.91    2.46   1
   6   8  -6    4.03    3.10   1
   6   9  -5   22.11    3.53   1
   6  11  -4    9.28    3.86   1
   6  14  -5    0.50    4.33   1
   7   9 -18    2.09    2.37   1
 -15  -2   8    2.29    2.94   1
 -14  -2   8    9.10    2.60   1
 -13  -3   6   14.75    3.05   1
 -12  -3   6   19.46    3.02   1
  -2   2   8   31.45    2.76   1
   0  -2  -9    2.70    2.31   1
   1  -1 -20   43.23    2.55   1
   1  -1  -8   98.30    3.75   1
   2   0  -8    7.41    2.31   1
   3   1  -9   37.23    2.73   1
   3  14   6   25.05    5.95   1
   4   2 -18   43.03    2.60   1
   5   4 -20   15.78    2.50   1
   5   4 -19    8.50    2.29   1
   5   5  -6   31.47    2.67   1
   5   6  -4    4.39    2.67   1
   6   6 -19   34.98    2.61   1
   6   6 -18    7.39    2.29   1
   6   7 -21    6.19    2.51   1
   6   7  -8    8.81    2.70   1
   7  10 -17    3.86    2.41   1
 -15  -3   6    0.99    3.00   1
 -10   7  19    2.92    2.46   1
  -9   8  19   -1.09    2.34   1
  -8  -5 -21    4.65    3.46   1
  -8   9  19   11.11    2.56   1
  -7  -5 -20    6.82    3.02   1
  -3   0   6    1.62    2.48   1
  -2  -1   2    0.16    3.99   1
   1  -1 -19   12.12    2.24   1
   1  -1  -9    0.11    2.29   1
   1   6   8  131.70    4.57   1
   2   0 -19   36.06    2.59   1
   2   9   8   17.61    3.40   1
   3   1 -18   16.77    2.33   1
   3   1 -10  129.44    3.64   1
   3   2  -5  187.80    5.47   1
   4   3 -21   -0.95    2.00   1
   4   3  -7   19.93    3.29   1
   5   4 -18   35.40    2.76   1
   5   5 -21    2.40    2.35   1
   5   5  -7   82.45    3.69   1
   6   7 -20    1.41    2.52   1
   6   7  -9    7.66    2.22   1
   6   8  -7    7.62    2.70   1
   6   9  -6   11.54    3.25   1
   6  10  -5    3.69    3.38   1
   6  13  -5    1.49    3.75   1
 -14  -3   7    9.75    3.07   1
 -13  -3   7    2.38    2.87   1
 -12  -3   7   25.87    2.96   1
 -10   6  19    1.79    2.43   1
  -9   7  19   11.01    2.54   1
  -8   8  19    5.21    2.77   1
  -7  -5 -19    4.09    3.02   1
  -7   9  19    3.88    2.72   1
  -3  -1   4   28.25    3.40   1
   0   5   9   52.04    3.50   1
   1  -1 -10   14.17    2.50   1
   1   7   9   38.35    3.16   1
   2   1  -4    6.43    2.89   1
   2   6   6    7.76    3.45   1
   2   7   7   32.10    3.89   1
   3   2 -21  108.25    3.03   1
   4   3 -19   16.54    2.42   1
   4   3  -8   13.05    3.10   1
   4   4  -4  331.53    7.09   1
   5   5 -20   24.56    2.62   1
   5   5  -8   33.20    2.97   1
   5   6  -5   26.98    3.04   1
   5   7  -3    6.79    3.14   1
   6   8 -19   20.83    3.21   1
   6   8  -8   21.48    2.93   1
   6   9 -21    9.34    2.72   1
   6  11  -5    0.59    3.37   1
   6  12  -5    4.37    3.42   1
 -11   5  19    5.45    2.37   1
  -9   6  19   20.13    2.46   1
  -8  -5 -20    3.41    3.01   1
  -8   7  19    6.61    2.35   1
  -6  10  19   10.85    2.47   1
  -4  -1   6   78.29    3.84   1
  -2  -3  -8   95.41    4.61   1
  -2   1   7   30.35    2.85   1
  -1  -2  -5  179.84    6.26   1
  -1   1   5  156.86    5.26   1
  -1   2   7   16.82    3.16   1
   0  -1  -4  121.50    5.65   1
   1   4   6   10.09    3.30   1
   2   5   5   35.77    4.74   1
   3   2 -20   81.94    2.85   1
   3   2  -6    9.11    2.98   1
   3   9   6   13.98    4.38   1
   4   3 -18   14.64    2.44   1
   4   3  -9   27.01    2.57   1
   5   5 -18   33.76    2.61   1
   5   5  -9    5.09    2.57   1
   5   6 -21   16.51    2.58   1
   6   8 -18   24.50    2.53   1
   6   9 -20   10.69    2.42   1
   6   9 -19    9.89    3.03   1
   6   9  -7   15.06    2.85   1
   6  10  -6    3.10    2.98   1
   6  13  -6    1.13    3.40   1
 -14  -4   5   33.27    3.47   1
 -14  -3   8    1.55    2.90   1
 -12   3  18    4.92    2.49   1
 -10   5  19    8.47    2.37   1
 -10   6  20    5.74    2.52   1
  -9  -5 -20    8.24    3.13   1
  -9   5  19   24.81    2.97   1
  -9   7  20    6.86    2.56   1
  -8  -5 -19    0.76    2.98   1
  -8   6  19   22.82    2.48   1
  -8   8  20   14.93    2.63   1
  -7   7  19    2.26    2.46   1
  -7   9  20   22.70    3.40   1
  -6   9  19   10.56    2.82   1
  -5  -2   5  306.17    5.80   1
  -2  -3  -9  104.08    4.48   1
   0   2   5    0.48    2.80   1
   1   0 -20   17.08    2.48   1
   1   0  -4    0.58    3.01   1
   2   1 -20   30.63    2.44   1
   2   8   8    3.47    3.02   1
   3   2 -19    3.12    2.09   1
   4   4  -5   24.94    3.45   1
   5   5 -10   66.77    2.96   1
   5   6 -20   23.31    2.45   1
   5   6 -19    2.45    2.29   1
   5   6  -6   17.42    2.78   1
   5   7  -4   50.66    3.73   1
   6   9 -18   14.63    2.45   1
   6   9  -9   86.49    3.70   1
   6   9  -8   17.13    2.80   1
   6  10 -19    8.47    2.58   1
   6  10  -7    0.18    2.70   1
   6  11  -6    4.92    2.90   1
   6  12  -6    4.80    3.32   1
   6  13  -7    6.71    3.53   1
 -15  -3   8    4.34    2.92   1
 -11   4  19   10.13    2.38   1
 -10   4  19    8.82    2.77   1
  -9  -5 -19    0.95    3.46   1
  -7   8  20    1.89    2.60   1
  -5  10  19    5.84    2.37   1
  -3   0   7   12.40    2.55   1
  -3   1   9   36.99    2.70   1
  -1  -2  -6   17.67    3.48   1
  -1   3   9  158.71    4.18   1
   0  -1 -19    5.92    2.17   1
   0   3   7   12.93    3.06   1
   1   0 -19   12.57    2.23   1
   2   1 -19   15.58    2.25   1
   3   2 -17    3.21    2.15   1
   3   3 -21    4.07    2.13   1
   3  11   7   13.37    4.50   1
   3  12   7    5.29    4.26   1
   3  13   7    3.27    4.67   1
   5   6 -18   18.45    2.38   1
   5   6  -7   14.65    2.65   1
   5   7 -20   55.98    2.86   1
   6  10  -8   12.83    2.79   1
   6  11  -7    0.23    2.73   1
   6  12  -7    2.06    2.79   1
   6  13  -8    6.73    3.43   1
 -14  -6  -6    6.96    6.72   1
 -14  -4   6    2.47    2.91   1
 -13  -4   6    3.02    2.97   1
 -12   3  19   17.68    2.48   1
 -10   5  20    0.88    2.27   1
  -9   4  19    5.71    2.77   1
  -8   5  19    7.55    2.28   1
  -8   6  20    9.67    2.50   1
  -7   7  20    0.30    2.89   1
  -6  -4 -20   22.75    3.10   1
  -6   7  19   12.21    2.48   1
  -6   9  20    8.24    2.37   1
  -5   9  19   25.31    2.82   1
  -4   0   9    4.05    2.09   1
   0  -1  -5   10.78    2.98   1
   1   0 -18    0.45    2.04   1
   1   0  -5    0.66    3.22   1
   2   1  -6    3.32    2.91   1
   2   2 -21    9.95    2.16   1
   2   9   9   11.39    3.17   1
   3   3 -20    9.01    2.07   1
   3   3  -3   22.97    3.85   1
   4   4  -6   30.22    2.91   1
   4   5  -3   66.65    4.53   1
   4   6 -22   36.40    2.62   1
   5   6  -9    3.48    2.56   1
   5   6  -8    9.43    2.57   1
   5   7  -5    3.41    2.88   1
   5   8 -20    3.85    2.62   1
   5   8  -3   57.60    4.08   1
   6  11  -9   -2.38    2.88   1
   6  11  -8    2.97    2.71   1
   6  12  -9    0.52    2.78   1
   6  12  -8    1.47    2.93   1
 -15  -4   6    3.78    2.88   1
 -12  -4   6   14.68    2.34   1
 -11  -4   6    5.51    2.56   1
 -11   2  18    5.01    2.34   1
 -11   3  19    5.22    2.23   1
 -11   4  20    1.61    2.22   1
 -10  -5 -19    0.94    3.08   1
  -9   5  20    4.35    2.24   1
  -9   6  21    2.52    2.34   1
  -8   7  21    4.42    2.53   1
  -6   6  19   38.55    2.61   1
  -5  10  20    6.13    3.04   1
  -2   1   8   17.49    2.99   1
  -1  -2  -7   22.48    2.88   1
   0   4   9   58.99    3.68   1
   1   5   8   12.54    3.05   1
   2   1  -7   30.55    3.26   1
   2   2 -20   19.85    2.32   1
   3   4 -21   13.34    2.26   1
   3   7   5    6.07    4.51   1
   3  10   7    6.29    4.06   1
   4   4  -8  480.73    6.58   1
   4   4  -7   20.92    2.70   1
   4   5 -19   -0.90    2.22   1
   4   6 -21   12.11    2.33   1
   5   6 -10   31.86    2.48   1
   5   7  -6   10.28    2.96   1
   5   8 -19   12.00    2.35   1
   5   9 -20   -0.03    2.44   1
 -14  -6  -5    1.22    5.58   1
 -14  -4   7    5.66    2.92   1
 -13  -4   7    2.71    2.87   1
 -12   2  19    2.74    2.98   1
 -10   5  21    1.33    2.30   1
  -8   5  20    3.65    2.28   1
  -7  -4 -20    0.80    2.96   1
  -7   6  20   18.25    2.61   1
  -7   8  21   18.93    2.64   1
  -6   7  20    0.97    2.48   1
  -5   7  19   22.83    2.52   1
  -5   9  20    1.43    2.22   1
  -4   9  19    8.57    2.38   1
  -3   0   8    2.45    2.19   1
  -2  -1   3   82.72    5.10   1
  -2   0   6   -0.19    2.77   1
  -1  -2 -10   16.78    2.71   1
  -1  -2  -9   36.03    2.97   1
  -1   1   6  203.61    5.31   1
  -1   2   8  276.94    5.35   1
   1   0  -6    5.56    2.46   1
   1   1 -20   43.22    2.66   1
   1   3   5   21.05    3.62   1
   2   1  -9   90.75    3.35   1
   2   1  -8   15.06    2.54   1
   2   2 -19   13.80    2.18   1
   2   7   8   37.80    3.57   1
   3   3  -4   10.20    3.20   1
   3   4 -20    9.91    2.19   1
   3   8   6    1.47    4.01   1
   3  14   7   13.61    5.52   1
   4   4 -10   18.04    2.30   1
   4   4  -9    9.34    2.73   1
   4   6 -20   20.30    2.45   1
   5   7  -7    9.49    2.59   1
   5   8 -18    2.35    2.28   1
   5   8  -4   23.75    3.46   1
   5   9 -19   23.05    2.73   1
   5  10 -20    5.72    2.50   1
 -15  -4   7    0.69    2.45   1
 -13   1  18   11.33    2.51   1
 -12  -4   7    3.91    2.36   1
 -11  -4   7    7.79    2.62   1
 -11   2  19    2.88    2.31   1
 -11   3  20    1.03    2.30   1
  -9   4  20   12.18    2.48   1
  -9   5  21    0.11    2.31   1
  -8  -4 -21    7.56    2.48   1
  -8   6  21    9.02    2.54   1
  -7   4  19   18.91    2.37   1
  -7   5  20   11.23    2.98   1
  -6   8  21    5.93    3.07   1
  -5   8  20    2.00    2.25   1
  -4   8  19    3.32    2.26   1
  -3  -3  -4   11.29    4.46   1
   0  -1  -9    0.38    2.72   1
   0  -1  -8   64.31    3.73   1
   0  -1  -7   -0.26    2.51   1
   0   0 -19    6.77    2.16   1
   0   2   6   70.96    4.33   1
   1   0  -9    6.03    2.75   1
   1   0  -8    5.60    2.63   1
   1   0  -7   24.32    2.66   1
   1   4   7   41.40    3.71   1
   2   2 -18   21.80    2.33   1
   2   4   4  163.09    7.89   1
   2   8   9   17.78    3.29   1
   3   5 -21    2.72    2.35   1
   4   5  -4  134.48    4.83   1
   5   7  -9   27.29    2.93   1
   5   7  -8   17.15    2.81   1
   5   8  -5   49.05    3.69   1
   5   9 -18    0.64    2.32   1
 -15  -4   8    1.57    2.94   1
 -10   2  19    3.05    2.29   1
 -10   3  20    8.00    2.32   1
  -9  -4 -21    0.77    3.06   1
  -8  -4 -20    2.36    2.94   1
  -8   4  20    9.94    2.38   1
  -6   6  20   11.81    2.45   1
  -5  -3 -20    3.58    2.15   1
  -5  -2   7   40.70    3.45   1
  -5   9  21    0.77    2.92   1
  -4  -2   5    3.00    2.97   1
  -4  10  20    6.72    2.54   1
  -3  -1   6   39.33    3.43   1
  -3  10  19   11.82    2.95   1
  -3  11  19    3.29    2.43   1
  -1   0 -21   15.85    2.48   1
   0   0 -18   20.56    2.35   1
   0   1 -21    3.27    2.32   1
   0   3   8    4.51    2.36   1
   1   2   3   20.97    4.87   1
   2   2  -2 3859.21   28.53   1
   2   3 -20    5.55    2.16   1
   3   4 -18   52.60    2.86   1
   3   5 -20   29.53    2.49   1
   3   9   7   34.67    4.64   1
   4   5  -5   89.41    4.09   1
   4   7 -19    2.77    2.25   1
   5   8  -6   22.12    3.33   1
   5  11 -18    5.86    2.43   1
 -12   1  19    4.36    2.40   1
  -9   2  19    8.82    2.20   1
  -9   3  20    3.29    2.12   1
  -9   4  21    3.66    2.29   1
  -6   5  20    6.22    2.47   1
  -4   8  20   25.75    2.99   1
  -4   9  20   10.91    2.32   1
  -3   9  19    2.12    2.28   1
  -2   1   9   91.44    3.45   1
  -1   0   4    0.94    3.46   1
  -1   2   9    8.42    2.73   1
   1   5   9   54.70    3.54   1
   2   3 -19    8.15    2.19   1
   2   5   6   55.50    4.54   1
   3   3  -8    2.72    2.81   1
   3   3  -7   45.84    3.34   1
   3   4 -17   -1.05    2.23   1
   3   5 -19    3.90    2.25   1
   3   6 -21    4.61    2.26   1
   3   6   4  147.40   10.11   1
   3  12   8    1.85    4.30   1
   4   5  -7    3.36    2.71   1
   4   5  -6    1.80    2.75   1
   5   8  -9   18.71    2.80   1
   5   8  -8   85.90    3.66   1
   5   8  -7   10.82    2.71   1
   5   9  -4    1.26    2.93   1
 -15  -5   5    4.98    2.98   1
 -14  -5   5    1.19    2.80   1
 -13   0  18    3.53    2.49   1
 -11   1  19    2.94    2.32   1
 -10   1  19    9.78    2.71   1
 -10   2  20    2.30    2.19   1
 -10   3  21    5.43    2.28   1
  -9  -4 -20    1.35    2.86   1
  -8   3  20    8.80    2.22   1
  -6  -3 -20   28.40    2.91   1
  -5   6  20   20.60    2.58   1
  -4   6  19   12.05    2.26   1
  -3  -3  -9  112.37    4.39   1
  -1   1   7  182.73    4.79   1
   1   2 -19   12.21    2.07   1
   2   3 -18   28.59    2.33   1
   2   4 -20    2.78    2.13   1
   3   6 -20   11.02    2.25   1
   3  11   8   14.49    4.26   1
   3  13   8   10.40    5.01   1
   4   5  -9   82.13    3.05   1
   4   5  -8   26.96    2.50   1
   4  10 -20    4.00    2.52   1
   5   9  -6   12.23    3.04   1
   5   9  -5   21.19    2.96   1
   5  14  -5   10.78    4.13   1
 -14  -5   6    5.10    2.81   1
 -12   1  20    5.37    2.26   1
 -11   1  20    4.23    2.77   1
 -11   2  21   26.41    2.51   1
  -9  -4 -19    3.22    3.26   1
  -9   2  20   53.40    2.64   1
  -6   4  20    7.27    2.15   1
  -4  -2   6  112.30    4.14   1
  -4   7  20   41.51    2.77   1
  -3  -3  -8   32.16    3.43   1
  -3  -3  -7   38.58    3.69   1
  -3  -3  -6   26.37    4.03   1
  -3  -1   7    5.85    2.78   1
  -3  10  20    5.51    2.31   1
  -2  -1   4    8.05    2.82   1
  -2  11  19    8.62    3.04   1
   0   1   4  113.74    5.34   1
   0   3   9    2.56    2.74   1
   1   3   6    5.69    2.99   1
   1   4   8   35.34    3.43   1
   2   2  -3   15.34    3.31   1
   2   3 -17   23.99    2.36   1
   2   5 -21   18.34    2.22   1
   2   7   9   39.85    3.50   1
   3   6 -19   12.12    2.35   1
   3  10   8    6.27    4.01   1
   4   6  -3  152.07    5.44   1
   4  10 -19    3.86    2.35   1
   5   9  -8    6.56    2.49   1
   5   9  -7   82.57    3.53   1
   5  10  -5   23.99    3.58   1
   5  10  -4    6.81    3.27   1
   5  13  -4    8.15    3.30   1
   5  14  -7    9.14    3.35   1
   5  14  -6   11.88    3.55   1
 -15  -5   6    6.02    2.98   1
 -13  -5   6    2.26    2.77   1
 -12  -5   6    3.16    2.55   1
 -12   0  19    4.43    2.44   1
 -11   0  19    6.06    3.03   1
 -10   1  20   -0.26    2.57   1
  -9   1  19    5.66    2.15   1
  -8   2  20   21.39    2.68   1
  -7  -3 -20    6.07    2.90   1
  -7   3  20    4.64    2.15   1
  -5   5  20   24.33    2.50   1
  -4   6  20   17.61    2.82   1
  -3   0  10    5.50    2.02   1
  -3   8  20    3.48    2.62   1
  -2   9  19    1.81    2.49   1
  -2  10  19    2.60    2.30   1
   0   2   7    0.12    2.37   1
   1   3 -20   34.42    2.40   1
   2   5 -20   15.30    2.15   1
   2   6   8   14.51    3.12   1
   2   8  10   38.93    3.13   1
   3  14   8   11.35    5.81   1
   4   6  -4   39.28    3.61   1
   5  10  -8    2.75    2.50   1
   5  10  -7   11.86    2.56   1
   5  10  -6   19.40    2.84   1
   5  11  -9    7.37    2.64   1
   5  11  -6    5.62    3.00   1
   5  11  -5    7.44    3.09   1
   5  12  -5    2.44    3.12   1
   5  13  -8    5.50    2.91   1
   5  13  -7    3.26    3.13   1
   5  13  -6    2.77    3.23   1
   5  13  -5    4.10    3.25   1
 -14  -5   7    0.71    2.67   1
 -13  -5   7    3.64    2.71   1
 -13  -1  18    9.82    2.58   1
 -11   1  21    3.73    2.90   1
  -5  -4  -7   11.16    3.51   1
  -5  -3   5   14.15    2.63   1
  -5  -2 -20    7.35    2.15   1
  -2   0   8    7.76    2.19   1
  -1   1 -20   55.30    2.65   1
  -1   1   8   97.00    3.95   1
   1   3 -19    2.73    2.06   1
   1   5  10   61.63    3.30   1
   2   2  -8   28.08    2.58   1
   2   2  -6  217.05    5.34   1
   3   7 -19   22.10    2.35   1
   3   8 -20    6.41    2.27   1
   3   8   7    8.64    3.69   1
   3  10 -21    2.95    2.45   1
   4   6  -9   12.76    2.17   1
   4   6  -8   64.40    3.16   1
   4   6  -7   32.98    2.89   1
   4   6  -5   14.10    2.78   1
   5  11  -8    0.77    2.71   1
   5  11  -7    1.69    2.52   1
   5  12  -8   19.41    3.02   1
   5  12  -7    1.24    2.71   1
   5  12  -6    1.37    2.72   1
 -14  -5   8    4.60    2.76   1
 -12   0  20   18.55    2.52   1
 -11   0  20    9.01    2.44   1
  -9  -3 -21    5.91    2.99   1
  -9   1  20   26.39    2.38   1
  -8  -3 -20    1.03    2.75   1
  -7   2  20   -0.53    1.93   1
  -5  -4  -6   17.51    4.22   1
  -5  -4  -5   26.24    5.48   1
  -4  -2   7   40.17    2.78   1
  -4   5  20    9.10    2.24   1
  -3  -2   4    4.77    2.66   1
  -3  -1   8   13.09    2.28   1
  -3   7  20   12.94    2.26   1
  -2  -2  -9   67.44    3.80   1
  -2  -1   5  316.88    6.55   1
  -2   8  19   17.05    2.31   1
  -2  10  20    8.69    2.81   1
  -1   0   5    0.81    2.48   1
   0   2 -19   26.61    2.26   1
   1   1 -10   15.70    2.24   1
   1   4 -20    7.02    2.00   1
   2   5   7   19.55    3.53   1
   2   6 -20    9.18    2.14   1
   2   7 -21    4.33    2.11   1
   3   4  -9   14.80    2.32   1
   3   4  -3   33.12    3.60   1
   3   7 -18   35.15    2.52   1
   3   7   6   10.58    4.07   1
   3   8 -19   20.77    2.36   1
   3   9   8    7.83    3.87   1
   3  10 -20    1.10    2.38   1
 -12  -1  19    5.06    2.40   1
 -11  -5   7   66.44    3.34   1
 -10  -5   6    1.66    2.40   1
 -10   0  20    3.42    2.18   1
  -5  -3   6   37.31    3.33   1
  -2  -2  -8    0.85    2.76   1
  -2   9  20    1.41    2.67   1
  -1  -1 -10   93.84    3.47   1
   0   0 -10  157.89    4.04   1
   0   1   5   11.58    3.36   1
   0   2   8   16.09    2.89   1
   0   3  10  390.89    5.97   1
   1   1  -9    0.51    2.01   1
   1   4   9   51.41    3.46   1
   3   4  -4  117.34    4.73   1
   3   8 -18    9.54    2.23   1
   3   9 -19    1.51    2.19   1
   3  11   9   15.56    4.21   1
   3  12   9    3.04    3.90   1
   3  13   9   22.59    5.63   1
   4   7 -10   33.76    2.48   1
   4   7  -9   14.45    2.57   1
 -12  -2  18    2.17    2.87   1
 -11  -1  19    0.59    2.39   1
 -11   0  21    2.29    2.15   1
  -9  -3 -20    0.31    2.58   1
  -9   0  20   11.93    2.76   1
  -4  -2   8   18.80    2.89   1
  -3   7  21   27.79    2.46   1
  -2  -2  -7    8.36    2.89   1
  -2   0 -18   -0.70    2.02   1
  -2   0   9    0.75    1.98   1
  -2   8  20    4.54    2.12   1
  -1  -1  -9    2.63    2.26   1
  -1   1 -18   43.52    2.44   1
  -1   1   9    1.16    2.59   1
   0   4 -21    2.50    1.90   1
   1   1  -7  177.16    4.50   1
   2   6   9   53.64    3.64   1
   3   9 -18    2.65    2.26   1
   3  10   9    4.92    3.99   1
   4   7  -8    5.65    2.34   1
   4   7  -3   13.58    3.04   1
 -11  -1  20   -2.72    2.36   1
 -10  -5   7    4.12    2.41   1
 -10  -3 -20    7.47    2.95   1
 -10  -1  19    7.52    2.24   1
 -10   0  21   25.56    2.38   1
  -7   1  20    2.72    1.93   1
  -5  -3   7   21.97    2.97   1
  -3  -1   9   39.48    2.60   1
  -2  -2  -6   95.91    4.63   1
  -2  -2  -5   23.11    4.08   1
  -2  -1   6    5.66    2.48   1
  -2   5  18   51.22    2.70   1
  -2   6  19   46.87    2.57   1
  -1   0   6    5.84    2.35   1
  -1   9  19   11.68    2.38   1
   0   3 -19   11.70    2.08   1
   1   1  -6  204.26    5.03   1
   1   1  -5  164.69    4.98   1
   1   1  -3  246.07    7.19   1
   1   4 -18    7.26    2.00   1
   2   3 -10   76.18    2.91   1
   3  11 -18    0.54    2.13   1
   4   7  -6   22.67    2.66   1
   4   7  -5   12.28    2.54   1
   4   7  -4   21.39    2.78   1
   4   8 -10    4.79    2.09   1
   4   8  -9   12.25    2.64   1
 -12  -2  19   -0.17    2.41   1
 -10  -1  20   -1.28    2.80   1
  -9  -3 -19    2.80    2.70   1
  -8   0  20   33.45    2.47   1
  -6  -1 -21   -0.35    2.59   1
  -4  -3   4  103.14    4.45   1
  -2  -2  -4   58.56    5.18   1
  -2   0  10   16.11    2.27   1
  -1  -1  -7  117.72    4.24   1
  -1   2 -19    5.66    2.15   1
  -1   8  19    0.81    2.20   1
  -1  10  20   -0.24    2.72   1
   0   0  -7   13.27    3.03   1
   0   2   9    2.06    2.17   1
   0   5 -21    2.24    1.88   1
   1   4  10   81.58    3.62   1
   1   6 -20   18.54    2.21   1
   2   3  -9  135.35    3.54   1
   2   5   8    0.87    2.99   1
   2   8 -19   17.02    2.36   1
   2  10 -20    9.01    2.40   1
   3   5  -9  110.93    3.30   1
   3   8   8   26.96    3.99   1
   3  14   9    2.79    6.19   1
   4   8  -8    8.10    2.56   1
 -14  -6   6    3.82    3.26   1
 -13  -6   5    1.47    2.59   1
 -11  -2  19    4.34    2.31   1
 -11  -1  21    5.99    2.26   1
 -10  -3 -19    7.98    3.31   1
  -9  -2 -21    3.42    2.92   1
  -3  -2   6    8.83    2.43   1
  -1   1  10   16.79    2.27   1
   0   0  -6   16.85    2.84   1
   0   1   6  220.51    5.63   1
   1   3   8   15.03    3.04   1
   1   5 -18    9.95    2.19   1
   1   7 -20    1.33    2.11   1
   2   6  10  123.45    4.41   1
   2   9 -19    2.49    2.20   1
   3   9   9    9.14    3.47   1
   4   8  -7   11.21    2.57   1
   4   8  -6   37.66    2.96   1
   4  13  -9   -0.72    2.69   1
   4  14  -8   -0.49    2.73   1
 -14  -6   7    3.63    3.21   1
 -13  -6   6    0.16    2.68   1
  -9  -1  20   29.94    2.39   1
  -8  -2 -20    4.94    2.36   1
  -7  -1 -21   23.01    2.85   1
  -6  -4   6    2.75    2.44   1
  -6  -1 -20    3.33    2.53   1
  -4  -3   5   19.13    3.23   1
  -4   2  19   92.61    3.01   1
  -2  -1   7   31.16    2.59   1
  -1   0   7   24.85    2.52   1
   0   0  -5   -9.91    3.85   1
   0   3 -17    2.27    1.95   1
   1   2 -10   30.26    2.37   1
   2   4   6    9.53    3.57   1
   3   6 -10   70.68    2.86   1
   3   7   7   19.71    3.96   1
   4   8  -5   14.89    2.58   1
   4   8  -4   17.56    2.67   1
   4   8  -3   21.36    3.08   1
   4   9  -8   16.00    2.16   1
   4   9  -7   43.85    3.06   1
   4  10  -8   15.11    2.57   1
   4  13  -8    2.38    2.76   1
   4  14  -7    3.48    2.69   1
   4  14  -6    1.18    3.40   1
 -14  -6   8    3.12    3.29   1
 -12  -6   6    1.98    2.64   1
 -11  -2  20    6.20    2.40   1
  -9  -2 -20   19.62    2.97   1
  -4  -3  -8   30.05    3.25   1
  -3  -2   7  132.47    3.87   1
  -2   5  20   16.46    2.23   1
  -1  -1  -4   62.56    5.01   1
  -1  10  21    2.78    2.38   1
   0   0  -4 3700.70   24.45   1
   0   1   7    0.84    2.31   1
   0   2  10    2.85    2.11   1
   0   4 -18    2.52    1.92   1
   0   7 -21    3.71    2.09   1
   0  10  19    5.79    2.74   1
   1   2  -9    8.99    2.21   1
   1   6 -18    3.34    2.26   1
   1   7 -19   14.31    2.12   1
   1   9 -20    6.44    2.40   1
   2   3  -6    0.14    2.22   1
   3   6  -9    0.04    2.35   1
   4   9  -6   30.08    2.90   1
   4  10  -7    7.65    2.49   1
   4  11  -8    7.55    2.57   1
   4  12  -8    5.32    2.68   1
   4  12  -7   18.02    3.24   1
   4  13  -7    1.77    2.73   1
   4  13  -6    2.99    3.19   1
   4  14  -5    6.37    2.82   1
 -14  -6   9   -1.96    3.21   1
 -13  -6   8    4.29    2.74   1
 -12  -6   7    0.76    2.71   1
  -6   0  20    1.43    1.96   1
  -2  -1   8   16.55    2.44   1
  -1   0   8    5.20    2.23   1
  -1   4  17   19.77    2.36   1
  -1   7  20    4.08    2.09   1
   0   9  19    0.41    2.31   1
   1   3   9    1.94    2.30   1
   1   8 -19    0.95    2.14   1
   2   3  -5   56.54    3.32   1
   2   5   9  139.14    4.55   1
   3   5  -4   25.30    3.32   1
   3   5  -3    7.09    3.01   1
   3   6  -8    3.92    2.52   1
   3   8   9   76.62    4.77   1
   4   9  -5   25.85    2.93   1
   4   9  -4   51.05    3.67   1
   4  10  -6    6.21    2.46   1
   4  11  -7    6.58    2.59   1
   4  11  -6    3.76    2.90   1
   4  12  -6   16.76    2.83   1
   4  13  -5    7.99    3.20   1
 -11  -6   7   12.85    3.01   1
 -11  -3  19    1.42    2.20   1
  -9  -2  20   59.76    2.74   1
  -4  -3  -7  204.86    6.24   1
  -4  -3   7   18.36    3.11   1
  -4   1  19  128.34    3.07   1
  -3  -2  -9   24.50    2.69   1
  -3  -2   8  143.73    3.81   1
  -2   5  21   18.25    2.22   1
  -1   0 -10   20.06    2.39   1
  -1   4 -19   23.48    2.25   1
   0   1  -9    0.15    2.46   1
   0   1   8   62.30    3.60   1
   0   8  19   14.73    2.40   1
   0  10  20    5.64    2.66   1
   1   2  -8  280.57    5.01   1
   1   2   6   16.72    3.30   1
   2   4   7   50.59    4.14   1
   3   6  -7    9.78    2.64   1
   4  10  -5    9.34    2.58   1
   4  10  -4   20.88    3.38   1
   4  11  -5   11.28    2.80   1
   4  12  -5   15.07    2.77   1
 -12  -4  18   10.18    2.78   1
 -11  -3  20    1.47    2.43   1
 -10  -3  19    5.42    2.42   1
  -8  -5  -6    4.11    4.37   1
  -8  -1 -20   20.38    2.82   1
  -6   0 -20    2.48    2.54   1
  -5  -4   4   63.00    3.82   1
  -3  -2   9  109.17    3.34   1
  -2  -2   2 3921.05   28.09   1
  -2  -1  -9    5.63    2.72   1
  -2   3  19    9.16    2.32   1
  -1   0   9    7.62    2.20   1
  -1   4  18    7.60    2.21   1
   0   6  18   23.90    2.34   1
   0   9  20    6.58    2.78   1
   1   2  -7   17.06    2.47   1
   1   3  10  187.19    4.73   1
   2   4  -8   30.47    2.57   1
   3   6  -6   24.68    2.92   1
   3   6   6    6.36    4.20   1
   3   7   8   11.96    3.40   1
   3   8 -10   15.63    2.31   1
   4  11  -4    9.72    2.83   1
 -13  -6  -6    1.53    6.03   1
 -10  -3  20    5.04    2.98   1
 -10  -2 -19   13.75    2.91   1
  -6  -4  -7   31.63    3.96   1
  -5  -4   5   45.07    3.32   1
  -4  -3   8   12.15    2.40   1
  -3  -2  -8  120.34    4.51   1
  -3   2  20   83.77    2.91   1
  -2  -1  10   11.13    2.20   1
  -1   0  -9   27.60    2.53   1
  -1   3  17    4.65    2.02   1
   0   1  -8   64.60    2.99   1
   0   1   9    0.69    2.59   1
   0   6 -18   22.73    2.30   1
   0   8  20   22.35    2.98   1
   1   2   7   25.51    3.25   1
   1  11 -18    6.27    2.39   1
   2   4  -7  100.28    3.79   1
   3   6  -5   10.45    2.77   1
   3   7  -8   10.05    2.08   1
   3   8  -9    5.89    2.62   1
 -11  -3  21   11.03    2.46   1
 -11  -2 -19   12.09    3.02   1
  -9  -1 -20    3.20    2.67   1
  -8  -1 -19    8.39    2.74   1
  -8   0 -21    4.61    2.09   1
  -7   0 -20    4.45    2.71   1
  -5  -4   6   33.88    2.65   1
  -4  -3  -6  550.40   10.07   1
  -4  -3   9   28.37    2.52   1
  -2  -2   4   69.65    4.36   1
  -2   3  20    8.86    2.31   1
  -1   4  19    5.79    2.19   1
   0   6  19   16.91    2.75   1
   0   7  20    2.37    2.61   1
   0  10  21    2.62    2.36   1
   1   2  -6   10.60    2.44   1
   1   3  -9  156.38    4.02   1
   2   3   3 1384.51   26.70   1
   2   4   8    5.07    2.76   1
   2   5  -9  106.53    3.46   1
   3   7  -7    2.46    2.42   1
   3   8  -8   11.15    2.51   1
   3   8  10   14.64    3.16   1
   3   9  -9    7.33    2.51   1
   3  14  -8    5.98    2.82   1
 -11  -4  19    5.69    2.42   1
 -10  -1 -20    6.39    2.91   1
  -5  -4   7    3.04    2.12   1
  -5  -1  19   70.93    2.69   1
  -3  -2  -7   27.66    3.34   1
  -2  -1  -8   68.06    3.28   1
  -2   2  19    9.02    2.15   1
  -1   0  -8   41.15    2.83   1
  -1   5 -18    5.64    2.02   1
   0   1  -7    0.84    2.02   1
   0   1  10   85.75    3.14   1
   1   2  -5  302.15    6.39   1
   1   2   8  238.89    5.46   1
   1  10  19    9.57    2.89   1
   1  11  19    1.60    2.79   1
   3   6  -4    2.11    2.70   1
   3   6   7   13.53    3.95   1
   3   7  -6   48.30    3.02   1
   3   7   9   23.47    3.56   1
   3  13  -8    7.60    2.78   1
   3  14  -7   10.35    2.99   1
 -14  -7   5    0.82    3.23   1
 -14  -7   6    1.96    3.26   1
 -11  -4  20   -2.91    2.17   1
 -10  -4  19    7.16    2.40   1
  -9  -1 -19    4.84    2.84   1
  -9   0 -21   -0.58    2.22   1
  -8   0 -20   16.31    2.68   1
  -5  -4   8    5.32    2.16   1
  -3  -3   3   20.11    3.55   1
  -3   1  20   73.32    2.85   1
  -2  -2   6  219.28    5.28   1
  -1   7 -19    0.97    2.00   1
  -1  10 -20    2.73    2.34   1
   0   5  19   -0.78    2.54   1
   0   6  20    8.93    2.14   1
   0   9 -18    9.70    2.32   1
   1   3  -8   34.60    2.57   1
   1   7  18    1.20    2.47   1
   2   4   9   15.19    2.85   1
   2   5  -8   40.98    2.67   1
   3   6  -3   30.49    3.23   1
   3   8  -7   20.59    2.60   1
   3   9  -8   19.90    2.28   1
   3  10  -8   -0.46    2.40   1
   3  11  -8   17.24    2.75   1
   3  12  -8    0.84    2.48   1
   3  14  -6   19.19    3.40   1
 -14  -7   7    7.21    2.96   1
 -14  -6  -6    6.57    5.98   1
 -13  -7   6    6.59    3.20   1
 -10  -4  20    4.95    2.45   1
  -9  -4  19    3.97    2.81   1
  -6  -4  -6   12.34    3.91   1
  -4  -3  -5   29.32    4.45   1
  -3  -3   4    8.64    2.56   1
  -3  -3   5  102.16    4.16   1
  -3   5 -20    2.75    2.04   1
  -2  -2   7   20.08    2.59   1
  -2  -1  -7    6.31    2.86   1
  -1  -1   7  187.24    4.71   1
  -1   0  -7    3.24    2.34   1
  -1   1 -10   96.18    3.24   1
   0   1  -6  224.11    5.40   1
   0   2  -9    2.07    2.51   1
   0   4  18    3.25    2.26   1
   1   2   9   36.40    2.80   1
   1  10  20    4.39    2.85   1
   2   5  -7   59.09    3.35   1
   2   6  -9   34.15    2.40   1
   3   7  -5    3.92    2.42   1
   3   8  -6   13.09    2.53   1
   3   9  -7    2.99    2.45   1
   3  12  -7    5.62    2.56   1
   3  13  -7   12.62    2.90   1
 -13  -7   7   -0.55    2.68   1
 -13  -7   8    4.57    2.62   1
 -12  -7   5    0.04    3.18   1
 -12  -7   6    1.09    3.13   1
 -11  -5  18   13.32    2.36   1
 -10  -4  21   18.78    2.94   1
 -10  -1 -19    1.42    2.22   1
  -9   0 -20   -0.70    2.11   1
  -8   0 -19   23.53    2.82   1
  -7   1 -20    8.52    2.17   1
  -6   2 -20    5.67    2.49   1
  -5  -3  -8   24.35    2.97   1
  -4  -1  19  133.25    3.05   1
  -3  -3   6   93.53    3.58   1
  -2  -2   8   31.91    2.59   1
  -2   0 -10    4.15    2.11   1
  -2   1  19   17.36    2.16   1
  -2   2  21   11.33    2.34   1
  -2   6 -19   23.51    2.11   1
  -1  -1   8  100.24    3.51   1
  -1   2  18    1.64    1.93   1
  -1   3  20   32.53    2.52   1
  -1   7 -18    0.21    2.11   1
  -1  10 -19   10.63    2.48   1
   0   0   6   15.85    2.85   1
   0   5  20   44.21    2.56   1
   0   6  21    6.55    2.15   1
   1   2  -4  125.20    4.63   1
   1   2  10   17.97    2.98   1
   1   3  -7    2.14    2.09   1
   1   6  18    2.25    2.07   1
   1   7  19    1.85    2.37   1
   1   8  20   14.95    2.81   1
   1   9  20   12.88    2.37   1
   2   3   5  115.02    5.77   1
   2   4  -4   16.33    3.10   1
   2   4  10   28.36    2.96   1
   3   6   8   25.82    3.78   1
   3   7  -4    1.15    2.44   1
   3  10  -7    8.69    2.48   1
   3  11  -7   19.60    2.62   1
   3  13  -6    0.78    2.83   1
 -12  -7   7    5.14    2.64   1
 -12  -7   8   -0.26    3.07   1
 -11  -5  19    9.18    2.21   1
 -11  -1 -19    1.31    2.34   1
 -10   0 -20   11.38    2.77   1
  -9  -4  20   15.97    2.47   1
  -9   1 -21    4.08    2.17   1
  -8   1 -20   18.82    2.79   1
  -4  -1  20    6.70    2.00   1
  -3  -3   7   48.70    2.86   1
  -3  -3   8    0.76    2.67   1
  -3  -2  -6    1.73    2.70   1
  -3   0  20   26.86    2.30   1
  -2  -2   9   96.01    3.25   1
  -2   0  17    2.31    1.90   1
  -1  -1   9    0.96    2.06   1
  -1   2  19   10.22    2.14   1
   0   0   7   11.68    2.81   1
   1  10  21    1.64    2.73   1
   2   3   6   61.26    4.42   1
   2   5  -6   32.88    3.12   1
   2   6  -8   14.13    2.19   1
   2   7  -9   17.18    2.24   1
   3   8  -5    6.87    2.46   1
   3   9  -6   62.22    2.82   1
   3  10  -6    5.69    2.45   1
   3  11  -6    8.48    2.45   1
   3  12  -6   23.36    2.76   1
   3  13  -5    4.60    2.76   1
   3  14  -4   -1.40    2.70   1
 -11  -7   6    3.24    2.88   1
 -10  -5  19   13.80    2.42   1
  -9   0 -19    6.42    2.82   1
  -8  -4  20    9.68    2.79   1
  -7   2 -20    3.51    2.67   1
  -3  -3   9  234.78    4.35   1
  -3  -1  -9   15.78    2.86   1
  -2  -2  10  130.46    3.46   1
  -2  11 -19   -0.15    2.73   1
  -1  -1  10   16.53    2.27   1
  -1   0  -6    3.34    2.44   1
  -1   1  -9    3.99    2.12   1
   0   0   8 3068.69   16.02   1
   0   1  -5   11.73    2.62   1
   0   2  -8   15.53    2.26   1
   0   3 -10  381.68    5.12   1
   0   4  20   63.73    3.07   1
   0   5  21    1.35    2.03   1
   1   2  -3    8.38    3.36   1
   1   6  19    2.04    2.05   1
   1   7  20   14.72    2.29   1
   1   8  21    2.18    2.74   1
   2   3   7  113.63    4.68   1
   2   4  -3   16.94    3.26   1
   2  10  18    2.34    2.72   1
   2  11  18   11.11    2.83   1
   2  14  -8    2.15    2.68   1
   3   6   9   37.20    3.48   1
   3   7  -3    4.13    2.44   1
   3   8  -4   82.88    3.77   1
   3   9  -5    4.93    2.45   1
   3  12  -5    7.09    2.56   1
 -11  -7   7   17.76    2.84   1
 -10  -5  20   -0.48    2.64   1
 -10   0 -19    0.19    2.79   1
  -9   1 -20    4.92    2.16   1
  -9   2 -21    2.28    2.65   1
  -4  -4   6   31.69    2.77   1
  -4  -4   7   21.21    2.94   1
  -4  -4   8  509.35    6.43   1
  -3  10 -20    2.43    2.19   1
  -2  -1  -6    3.37    2.45   1
  -2   0  -9    0.52    2.05   1
  -2   1  21   51.82    2.59   1
  -1   1  18   51.19    2.45   1
  -1   2  20   90.12    2.99   1
  -1   3  22   13.81    2.28   1
   0   0   9    8.77    3.47   1
   0   3  19   12.19    2.26   1
   1   3  -6    1.91    2.15   1
   1   4  -8   65.77    2.84   1
   1   4  17   13.79    2.22   1
   1   6  20   28.60    2.63   1
   2   3   8   98.55    4.27   1
   2   5  -5   43.23    3.37   1
   2   6  -7   22.80    2.40   1
   2   7  -8    6.96    1.95   1
   3  10  -5   57.89    3.21   1
   3  11  -5    2.25    2.30   1
 -11   0 -19    1.13    2.72   1
 -10  -5  21    6.82    2.87   1
 -10   1 -20    4.69    2.15   1
  -9  -5  19   28.43    2.66   1
  -8   1 -19   11.81    2.19   1
  -8   2 -20    1.84    2.16   1
  -8   3 -21    3.22    2.30   1
  -5  -3  -7   14.18    2.84   1
  -4  -2  -8   47.88    3.52   1
  -4   7 -20   17.74    2.28   1
  -3   7 -19    9.58    2.17   1
  -1   1  -8  197.12    4.65   1
  -1   1  19   15.64    2.17   1
  -1   2  21  127.23    3.16   1
   0   0  10  157.37    3.91   1
   0   2  -7    0.55    2.26   1
   0   3  -9    1.69    1.89   1
   0   4  21    2.31    2.04   1
   1   1   4   63.64    4.89   1
   1   1   6  185.37    5.65   1
   1   5  -9   17.00    2.21   1
   1   5  19   15.75    2.13   1
   1   6 -10   15.59    2.22   1
   1   7  21    6.78    2.18   1
   1   9  22   13.46    2.37   1
   2   3   9  102.45    4.14   1
   2   8  -8   22.73    2.61   1
   2   9  19    1.24    2.64   1
   2  10  19   18.90    2.88   1
   2  11  19    0.37    2.80   1
   2  14  -7    3.60    2.65   1
   3   8  -3   90.62    3.70   1
   3   9  -4   27.35    2.74   1
   3  10  -4    3.73    2.38   1
   3  11  -4    2.56    2.42   1
  -9  -5  20    6.47    2.40   1
  -9   1 -19    1.29    2.08   1
  -9   2 -20   22.06    2.85   1
  -9   3 -21    4.35    2.64   1
  -8  -5  19    4.34    2.65   1
  -4   9 -20   15.89    2.20   1
  -2   0  20    8.38    2.13   1
  -1   0  -5   23.79    3.43   1
   1   1   7  114.04    4.19   1
   1   1   8  193.49    4.69   1
   1   3  -5   40.95    3.39   1
   1   4  -7  168.83    4.00   1
   1   5  20   80.28    3.14   1
   2   3  10   82.50    3.71   1
   2   6  -6    8.19    2.17   1
   2   6  17   20.47    2.58   1
   2   7  18   10.64    2.54   1
   2   8  19    4.42    2.55   1
   2   9  -8   57.67    3.02   1
   2  10  -8    3.10    2.53   1
   2  11  -8   28.00    2.73   1
   2  12  -8    0.99    2.13   1
   2  13  -7   10.40    2.84   1
   2  14  -6    1.81    2.59   1
   2  15  -5    1.27    2.62   1
 -13  -6  -5    0.78    5.35   1
 -10  -5  -7   20.54    4.34   1
 -10   0 -18   24.00    2.45   1
 -10   1 -19    2.30    2.61   1
  -9  -5  21    6.06    2.17   1
  -8  -5  20    4.13    2.55   1
  -8   2 -19    2.73    2.46   1
  -5  -5   6   34.24    2.90   1
  -5  -5   7   83.59    3.33   1
  -5  -5   8   32.48    2.71   1
  -4  -3  -4  131.26    7.00   1
  -3  -2  18    6.10    1.94   1
  -3  -1  -8   20.99    2.58   1
  -2  -1  18   43.49    2.36   1
  -2   0  -8   -0.17    1.96   1
  -2   1 -10   31.50    2.38   1
  -1   1  20   47.02    2.51   1
   0   1  -4  118.93    4.74   1
   0   3  21    2.61    2.07   1
   1   1   3  161.26    7.42   1
   1   1   9    1.92    2.11   1
   1   1  10   96.54    3.70   1
   1   2  -2    1.66    3.57   1
   1   3  17   94.53    2.92   1
   1   4  19   28.40    2.45   1
   1   5  -8  110.49    3.33   1
   1   6  -9   18.01    2.15   1
   2   5  -4   18.76    3.12   1
   2   7  19    5.89    2.43   1
   2   8  -7   37.66    2.80   1
   2   9  20   -0.29    2.54   1
   2  10  20   12.73    2.90   1
   2  12  -7   32.72    2.93   1
   3   5   5   89.30    7.23   1
   3   5   6   51.23    5.16   1
   3   5   7  293.03    7.93   1
 -14  -6  -5    1.95    5.72   1
 -11   0 -18    7.62    2.36   1
 -11   1 -19    1.09    2.73   1
 -10  -6  19   11.79    2.26   1
 -10   2 -20    4.77    2.17   1
  -7   3 -19    1.69    2.24   1
  -5  -5   5   12.52    2.69   1
  -5   8 -20   10.23    2.21   1
  -5   9 -20    8.23    2.09   1
  -4   8 -19    9.12    2.06   1
  -3  -2  19    0.79    1.93   1
  -2  -1  -5  243.91    6.35   1
  -2  -1  19   16.37    2.10   1
  -1   1  -7  122.39    4.15   1
  -1   1  21   11.26    2.25   1
  -1   2  -9   38.42    2.51   1
   0   1  17    7.24    1.94   1
   0   2  -6   68.89    3.49   1
   0   3  -8    3.17    1.93   1
   1   1  11  380.78    5.43   1
   1   3  18   43.64    2.62   1
   1   4  20    2.51    2.52   1
   1   5  21   21.68    2.24   1
   2   7  -6  192.23    4.39   1
   2   8  20    4.35    2.68   1
   2   9  -7   19.36    2.62   1
   2  10  -7    0.91    2.46   1
   2  11  -7    3.13    2.43   1
   2  13  -6    8.61    2.79   1
   2  14  -5    1.31    2.68   1
   3   5   8   15.45    3.44   1
   3   5   9   99.06    4.34   1
 -10  -6  20    5.78    2.22   1
  -9  -6  19   20.72    2.36   1
  -9   2 -19    5.06    2.38   1
  -9   3 -20    2.30    2.40   1
  -8  -5  21    3.83    2.36   1
  -8   3 -19    2.91    2.56   1
  -8   4 -20    2.21    2.30   1
  -7   5 -20    7.28    2.35   1
  -5  -5   4   18.05    2.84   1
  -5  -3  -6   32.35    3.98   1
  -4  -2  -7   49.47    3.64   1
  -3  -2  20   91.07    2.74   1
  -2  -1  20   26.65    2.20   1
   0   1  18  106.13    2.90   1
   0   4  -9   56.91    2.63   1
   0   5 -10   31.28    2.32   1
   1   3  -4   49.26    3.91   1
   1   3  19   50.61    3.07   1
   1   4  -6   15.32    2.37   1
   1   6  -8  192.25    4.18   1
   1   7  -9   83.17    2.85   1
   2   5  18   25.23    2.86   1
   2   6  19   25.26    2.72   1
   2   8  -6   51.30    2.96   1
   2   8  21    5.61    2.67   1
   2   9  21   23.91    3.11   1
   2  12  -6   20.27    2.84   1
   3   5  10   13.05    2.92   1
 -13  -8   8   19.96    3.56   1
 -10   2 -19   15.07    2.39   1
 -10   3 -20   10.56    2.40   1
  -9  -6  20   19.12    2.45   1
  -9   4 -20    4.45    2.86   1
  -8   5 -20    7.36    2.81   1
  -7  -5  20    8.19    2.41   1
  -7   6 -20    5.66    2.22   1
  -6   8 -20   12.01    2.27   1
  -5   9 -19    6.73    2.14   1
  -5  10 -19    7.98    2.84   1
  -3  -1  -7   36.71    3.26   1
  -2  -3   6   -0.04    2.19   1
  -2  -3   7  192.47    4.36   1
  -2  -3   8   48.16    2.80   1
  -2  -3   9  138.94    3.53   1
  -2  -3  10   76.40    2.93   1
  -2  -1  21   52.93    2.47   1
  -2   0  -7  302.57    5.91   1
  -2   1  -9    4.75    2.08   1
  -1  -2   6    6.30    2.71   1
  -1  -2   7   16.53    2.51   1
  -1  -2  10   35.60    2.45   1
  -1   0  20   17.26    2.31   1
   0   1  19    7.67    2.07   1
   1   2  17    5.20    2.09   1
   1   4  21    9.71    2.15   1
   1   5  -7   70.23    3.09   1
   1   8  -9   72.00    2.73   1
   2   5  -3  179.70    5.25   1
   2   6  20   14.03    2.58   1
   2   7  -5  110.68    3.81   1
   2   7  21    2.84    2.72   1
   2   9  -6    4.05    2.45   1
   2  10  -6    0.58    2.40   1
   2  11  -6    8.22    2.37   1
   3  10  17   -0.09    3.15   1
 -14  -5  -8    8.06    3.87   1
 -13  -8   6   20.22    4.05   1
 -13  -8   7    3.42    3.32   1
 -11  -5  -7    9.91    4.01   1
 -11   1 -18   -0.62    2.12   1
 -11   2 -19   12.29    2.45   1
  -9  -6  21    2.55    2.23   1
  -9   3 -19   -0.20    2.41   1
  -8   4 -19   20.15    2.95   1
  -8   6 -20    7.21    2.82   1
  -7   5 -19    9.27    2.07   1
  -7   7 -20   21.71    2.43   1
  -3  -4   7   63.41    3.26   1
  -3  -4   8   54.82    2.92   1
  -3  -4   9   17.27    2.34   1
  -3   0  -9   27.39    2.51   1
  -2  -3   5   59.51    3.32   1
  -2  -2  18   21.89    2.24   1
  -1  -2   5  308.42    6.17   1
  -1   0  -4    8.08    3.52   1
  -1   2  -8  242.19    4.59   1
   0  -1   7   -0.94    2.12   1
   0  -1   8   65.33    3.03   1
   0  -1   9    0.13    2.02   1
   0  -1  10   83.09    3.04   1
   0   3  -7   15.22    2.30   1
   1   2  18   16.14    2.24   1
   1   3  20   20.13    2.33   1
   1   4  22   24.16    2.27   1
   1   7  -8   45.11    2.97   1
   2   5  19    3.70    2.06   1
   2  12  -5   16.82    2.69   1
   3   8  17   49.87    3.22   1
   3  14   5    5.09    4.48   1
 -12  -8   7    4.31    3.07   1
 -12  -8   8    1.16    2.68   1
 -10  -7  19    2.75    2.85   1
  -9   5 -20   11.01    2.34   1
  -8  -6  20   10.87    2.36   1
  -7  -4  -6    8.92    3.40   1
  -6  -6   7    8.06    2.03   1
  -6   9 -19    9.21    2.28   1
  -3  -4   5  168.04    4.91   1
  -3  -4   6  470.28    6.65   1
  -3  -3  19   24.08    2.22   1
  -2  -3   4   33.83    3.84   1
  -1  -1  19   13.38    2.07   1
  -1   1  -6  189.59    4.71   1
   0  -1   6  231.41    5.16   1
   0   1  21    3.33    2.20   1
   0   2  -5    0.92    2.21   1
   0   4  -8  103.38    3.22   1
   0   5  -9   49.87    2.43   1
   1   2  19    5.26    2.16   1
   1   3  21   34.88    2.40   1
   1   4  -5   14.49    2.44   1
   1   5  -6  185.43    4.55   1
   1   6  -7  156.42    3.68   1
   1  10  -8   17.92    2.79   1
   2   2   7    9.16    2.86   1
   2   2   8    0.05    2.09   1
   2   2   9   71.37    3.35   1
   2   2  10  152.57    4.11   1
   2   4  18   77.22    2.96   1
   2   5  20    0.72    2.48   1
   2   8  -5   11.94    2.10   1
   2   9  -5    2.16    2.39   1
   2  10  -5   44.70    3.01   1
   3   7  17    2.16    2.36   1
   3   8  18    7.17    2.61   1
   3   9  18    5.54    2.82   1
   3  11  18    1.67    3.26   1
   3  14   6   27.51    5.29   1
 -12  -8   6   18.81    3.42   1
 -11   2 -18   12.97    2.68   1
  -9   4 -19    6.16    2.39   1
  -8  -6  21    3.71    2.32   1
  -8  -4  -7   20.16    3.40   1
  -7   7 -19    1.77    2.11   1
  -7   8 -19    8.98    2.59   1
  -6  -3  -7   27.19    3.25   1
  -4  -5   7    3.90    2.53   1
  -4  -5   9   88.63    3.00   1
  -3  -2  -4   83.45    5.34   1
   0  -1   5   10.14    2.58   1
   0   0  19    6.38    2.05   1
   0   1  22   13.71    2.15   1
   1   0   9   26.78    2.91   1
   1   0  10   22.45    2.77   1
   1   2  20   77.49    2.84   1
   1   3  -3  213.06    6.14   1
   1   3  22    3.47    1.99   1
   1   9  -8   14.29    2.17   1
   2   2   6   98.72    4.58   1
   2   4  19    2.76    2.10   1
   2   5  21   10.55    2.35   1
   2   7  -4    7.46    2.52   1
   2  12  -4    9.80    2.47   1
   3   7  18    5.18    2.49   1
   3   9  19    2.44    2.68   1
   3  10  19    9.46    3.20   1
   3  14   7   14.28    5.44   1
 -12  -8   5    2.48    3.09   1
 -12  -5  -7    2.31    3.70   1
 -11  -8   7    6.77    3.20   1
 -10   4 -19   -2.56    2.38   1
  -9  -7  19   15.85    2.28   1
  -9  -7  20   12.04    2.78   1
  -9   5 -19    2.77    2.21   1
  -8   6 -19    2.51    2.14   1
  -8   7 -19   15.58    2.84   1
  -4  -5   6   -0.19    2.55   1
  -4  -2  -6  147.00    5.05   1
  -4  -1  -8   70.18    3.65   1
  -3  -4   4  130.13    4.76   1
  -2  -3   3 1477.75   14.46   1
  -2  -2  22    5.38    1.74   1
  -2  -1  -4   24.68    3.24   1
  -2   1  -8   69.40    3.07   1
  -1  -2   3    8.47    3.47   1
   0   0  20  216.24    3.83   1
   0   3  -6  146.93    4.03   1
   0   5  -8  172.71    3.93   1
   0   6  -9   63.28    2.65   1
   1   0   7    3.44    2.83   1
   1   0   8   43.08    2.88   1
   1   1  18   44.30    2.35   1
   1   2  21  102.87    2.98   1
   1   7  -7   54.87    2.63   1
   1   8  -7   22.34    2.70   1
   1  11  -7    9.07    2.65   1
   1  13  -6    3.91    2.58   1
   2   3  18   46.86    3.08   1
   2   4  20    1.53    2.00   1
   2   8  -4    4.77    2.42   1
   3   4   8   50.99    3.95   1
   3   4   9    5.12    2.62   1
   3   4  10   19.48    2.74   1
   3   6  17    0.79    1.93   1
   3   8  19   11.24    2.76   1
 -11  -8   6    5.22    3.11   1
 -11   3 -18    9.87    2.73   1
 -10   5 -19    0.42    2.47   1
  -9   6 -19    4.00    2.22   1
  -7  -6  21   18.23    2.53   1
  -4  -5   5   97.87    3.94   1
  -3  -1  -6   30.23    3.31   1
  -3   0  -8    0.27    2.15   1
  -2   0  -6    3.72    2.71   1
  -2   3 -10   90.63    3.02   1
  -1  -2  18    1.10    1.86   1
  -1   2  -7   24.42    2.39   1
   0  -1   4  124.45    4.81   1
   0   0  21    9.67    2.34   1
   0   4  -7   -0.21    2.01   1
   0   7  -9   23.11    2.40   1
   1   0   6    3.96    3.02   1
   1   4  -4   13.21    2.99   1
   1   5  -5    3.55    2.70   1
   1   6  -6   15.63    2.38   1
   1   9  -7   43.09    2.54   1
   1  10  -7   32.32    2.47   1
   2   2   5   26.23    3.64   1
   2   3  19   26.80    2.42   1
   3   4   7    6.63    3.23   1
   3   6  18    3.10    2.39   1
   3   7  19   11.73    2.20   1
   3   8  20   11.76    2.77   1
   3   9  20    6.17    2.72   1
   3  10  20    0.81    2.77   1
   3  13   4    1.82    3.42   1
   3  14   8   11.89    5.70   1
 -14  -5  -7    5.77    3.85   1
 -13  -5  -7   10.38    3.60   1
 -10  -8   7   13.20    3.08   1
  -8  -7  20   18.32    2.68   1
  -5  -3  -5   11.30    3.65   1
  -3  -4  19  112.62    3.08   1
  -2  -3  20    5.16    1.91   1
  -1  -2  20   94.18    2.78   1
  -1   3  -8   15.57    2.16   1
   0  -1  18  102.44    2.88   1
   0   6  -8   69.83    3.14   1
   1   7  -6   31.94    2.87   1
   1  13  -5   -1.61    2.64   1
   2   3  20    3.09    2.11   1
   2   7  -3   19.42    2.77   1
   3   5  18    5.82    2.56   1
   3   6  19   10.36    2.57   1
   3   7  20   30.84    3.10   1
   3   8  21   21.63    2.90   1
   3   9  21    2.37    2.63   1
   3  14   9    2.25    6.00   1
   4   9  10    4.29    4.57   1
 -10  -8   6    3.54    3.03   1
  -5  -2  -7   95.39    4.41   1
  -2  -4   9   46.76    2.64   1
  -1  -3   9  164.07    3.82   1
  -1  -2  21  122.06    2.94   1
  -1   1  -5  230.82    5.43   1
   0  -2  10    1.30    2.00   1
   0  -1  20   21.15    2.37   1
   0   2  -4   35.14    3.16   1
   0   5  -7   36.16    2.95   1
   1   0   5   22.88    2.97   1
   1   0  18    6.99    1.95   1
   1   1  21   13.60    2.24   1
   1   8  -6  187.67    4.17   1
   1   9  -6    7.57    2.59   1
   2   1  10   30.57    3.12   1
   2   1  11   38.04    2.62   1
   2   2  18   14.25    2.18   1
   2   3  21   -0.19    2.03   1
   3   4   6  434.36    9.95   1
   3   5  19   34.81    2.73   1
   3   6  20    0.44    2.41   1
   3   7  21   12.55    2.81   1
   3  13   5   17.36    4.10   1
   4   8  10   18.27    4.48   1
  -7  -7  20    5.06    2.37   1
  -5  -6   6   18.11    2.58   1
  -4  -3  -3  103.94    7.61   1
  -2  -4   8   34.22    2.53   1
  -2  -3   2   42.25    4.35   1
  -2   1  -7    6.44    2.23   1
  -1  -3   7    4.48    2.53   1
  -1   5  -9   56.77    2.66   1
  -1  14  -8    7.72    2.15   1
   0  -2   8   17.71    2.26   1
   0  -2   9    1.23    1.94   1
   0  -1  21    2.96    2.13   1
   0   3  -5   10.28    2.42   1
   0   4  -6    3.18    2.01   1
   0   8  -8   36.41    2.45   1
   0  10  -8   92.79    3.15   1
   0  12  -7    1.60    2.45   1
   1   0  19    0.04    1.98   1
   1   6  -5  341.91    5.46   1
   2   1   9    3.46    2.24   1
   2   2  19   23.49    2.41   1
   2   2  20    2.89    2.62   1
   2   3  22    5.12    2.00   1
   3   3  10   16.37    2.74   1
   3   4  17   45.97    2.81   1
   3   4  18    5.97    2.55   1
   3   5  20    4.28    2.40   1
   3   6   3   51.24    7.33   1
   3   6  21   12.79    2.81   1
   4   8   9   31.07    5.43   1
  -9  -8  19   -3.15    2.23   1
  -6  -3  -6    5.86    2.93   1
  -4  -1  -7   94.52    4.02   1
  -3  -5   8  212.23    4.27   1
  -3   0  -7    5.09    2.22   1
  -2  -4   7  106.39    3.47   1
  -2   2  -8    1.67    2.02   1
  -1  -3  19    4.83    1.91   1
  -1  -2   2    2.50    3.54   1
  -1   2  -6   17.18    2.30   1
  -1   3  -7   62.27    2.82   1
  -1   4  -8   37.84    2.41   1
  -1   6  -9   67.49    2.75   1
   0  -2   7   -1.38    2.28   1
   0  -2  17   26.31    2.22   1
   0   6  -7    6.80    2.46   1
   1   0  20   33.45    2.39   1
   1   3  -2  186.83    6.38   1
   1   5  -4    0.26    2.65   1
   1   7  -5   94.81    3.55   1
   2   1   8   71.03    3.26   1
   3   3   9  115.15    4.24   1
   3   4  19    4.29    2.53   1
   3   5  21    1.32    2.40   1
   3  12   4    6.56    3.60   1
   3  13   6    8.48    4.10   1
   4   7  10    0.90    3.21   1
 -12  -5  -6    3.79    3.64   1
 -12  -4  -8   12.08    3.40   1
  -8  -8  19    9.12    2.64   1
  -8  -4  -6    7.09    2.77   1
  -6  -7  20   -0.48    2.73   1
  -5  -6   5   28.12    2.78   1
  -3  -5   7  316.92    5.42   1
  -3   1  -8   21.36    2.70   1
  -2  -4   6  115.48    3.74   1
  -2  -4  21   76.55    2.50   1
  -2   0  -5 1000.34   11.23   1
  -1  -3   6    2.91    2.09   1
  -1  -3  20   37.79    2.25   1
  -1  -3  21   24.41    2.22   1
  -1   7  -9   41.38    2.47   1
  -1  14  -7    8.16    2.17   1
   0  -2  19   28.51    2.12   1
   0  -2  20   51.14    2.56   1
   0   7  -7  133.81    3.86   1
   0  10  -7   33.19    2.99   1
   1  -1   9    1.81    2.16   1
   1   0   4    7.70    3.43   1
   1   0  22   -2.37    2.05   1
   1   4  -3   39.82    3.03   1
   1   8  -5   68.69    2.81   1
   1   9  -5    1.56    2.36   1
   2   1   7    6.66    2.34   1
   2   1  18    1.86    2.05   1
   2   2  22    4.98    2.01   1
   3   3   8   33.58    3.27   1
   3   3  17  100.44    3.24   1
   3   4  20   12.12    2.14   1
 -14  -4  -8    7.82    3.32   1
 -13  -5  -6    2.80    3.32   1
 -13  -4  -8   15.28    3.25   1
  -8  -8  20   16.33    2.34   1
  -4  -2  -5   28.88    3.42   1
  -4   0  -8  239.19    4.99   1
  -3  -5   6   71.94    3.60   1
  -2   4  -9   14.86    2.12   1
  -1   5  -8   13.12    2.00   1
  -1  14  -6    7.78    2.61   1
   0  -2   6   68.11    3.15   1
   0  -2  21    2.67    2.21   1
   0   5  -6   26.43    2.43   1
   0   8  -7    4.26    2.04   1
   0   9  -7    6.27    2.08   1
   1  -1   8  203.79    4.42   1
   1  -1  19    2.66    2.04   1
   1  -1  20   65.14    2.93   1
   1   6  -4  115.60    4.08   1
   2   1  20   -1.01    2.12   1
   3   3  19   20.55    2.65   1
   3   4   5  125.09    7.43   1
   3   4  21   23.50    2.18   1
   4   7   9   14.96    3.82   1
   4   8  18    4.09    3.07   1
   4   9  18   22.47    3.31   1
 -14  -5  -6    1.61    3.69   1
  -7  -8  19   19.95    2.62   1
  -4   1  -9  139.98    3.66   1
  -3  -1  -5   66.15    3.70   1
  -2  -4   5  720.58    8.36   1
  -2   1  -6    2.57    2.22   1
  -2   3  -8  103.57    3.15   1
  -1  -3   5   42.70    3.04   1
  -1   4  -7   45.00    2.52   1
   0   4  -5   14.12    2.71   1
   0  11  -6   31.41    2.47   1
   1  -1   7  125.42    3.93   1
   1  -1  21   17.83    2.20   1
   2   0  10    4.26    2.47   1
   2   1   6    2.42    2.89   1
   2   1  21   32.87    2.30   1
   3   3   7   42.99    3.90   1
   3   3  20   10.17    2.16   1
   3   3  21   23.36    2.60   1
   3   4  22    5.59    2.18   1
   3  12   5   22.61    4.28   1
   3  13   7    3.48    4.06   1
   4   6  10   37.04    3.54   1
   4   7  18    5.19    2.51   1
   4   7  19   20.56    3.28   1
   4   8  19   11.20    2.81   1
   4   9  19   15.54    3.24   1
   4  10  18   -0.01    3.12   1
 -12  -9   7    2.01    3.74   1
  -7  -8  20    1.84    2.08   1
  -5  -2  -6   27.41    3.57   1
  -4  -6   7   36.04    2.45   1
  -2  -1  -3   22.38    4.04   1
  -2   2  -7    8.41    2.18   1
  -2  14  -7   12.14    2.68   1
  -1  -4  19    3.28    1.91   1
  -1   1  -4   66.17    3.76   1
  -1   3  -6    7.78    2.20   1
  -1   7  -8    9.80    2.23   1
  -1   8  -8   34.18    2.32   1
  -1   9  -8   10.46    2.18   1
  -1  12  -7   -0.47    2.00   1
   0  -3  18   49.26    2.41   1
   0  -2   5    0.56    2.76   1
   0   2  -3    6.13    2.75   1
   0   3  -4  186.31    4.94   1
   0   6  -6   55.68    2.68   1
   0   7  -6   40.36    2.88   1
   0   9  -6   93.30    3.40   1
   0  10  -6   72.50    3.02   1
   1   5  -3   31.65    3.20   1
   1   7  -4  112.91    3.51   1
   1   8  -4   37.35    2.86   1
   1   9  -4    7.37    1.96   1
   2   0   9    0.31    2.42   1
   2   0  19   11.01    2.10   1
   2   0  20   11.29    2.73   1
   3   2  10   10.54    2.77   1
   3   2  18   35.95    2.60   1
   3   2  19    8.31    2.73   1
   3  11   4    2.88    3.63   1
   4   6   9   60.50    4.71   1
   4   6  19    5.50    2.48   1
   4   7   8   40.18    5.92   1
   4   7  20   17.56    2.92   1
   4   8  20   12.93    2.84   1
   4   9  20   17.07    3.43   1
   4  10  19    1.77    3.23   1
   4  11  18    2.72    3.72   1
 -14  -3  -9    1.23    2.79   1
 -11  -4  -7    2.10    3.02   1
  -6  -8  19   15.33    2.88   1
  -6  -2  -7   59.43    3.36   1
  -4  -6   6   61.37    3.21   1
  -3  -5   5  271.18    5.43   1
  -3  -2  -3  823.35   15.29   1
  -3   0  -6    1.96    2.60   1
  -3  14  -8    9.05    2.24   1
  -2  -5   9  114.98    3.23   1
  -1  -4   9  160.99    3.63   1
  -1   2  -5  190.14    4.76   1
  -1   5  -7   78.03    2.86   1
  -1  11  -7   42.23    2.52   1
   0  -3  20  191.35    3.41   1
   0  -3  21    2.42    1.95   1
   0   8  -6   72.64    2.92   1
   1  -2  18   16.37    2.14   1
   1  -2  19    6.75    2.14   1
   1  -1   6  194.06    4.75   1
   2   0  21  386.78    4.61   1
   3   2   9   26.52    3.16   1
   3   2  20   74.80    2.81   1
   3   2  21   66.66    3.06   1
   3   7   3   11.27    4.64   1
   3   9   3   14.33    3.51   1
   4   5  18   31.18    2.74   1
   4   5  19    4.61    2.59   1
   4   6  20   21.04    2.94   1
   4   7  21   18.09    2.83   1
   4   8  21    1.38    2.64   1
   4   9  21   11.70    3.08   1
 -12  -9   6    5.87    4.06   1
 -11  -9   7   10.02    3.09   1
  -8  -9  19    8.72    2.90   1
  -6  -8  20    3.71    2.06   1
  -4  -1  -6   97.04    4.25   1
  -3   1  -7   37.98    2.65   1
  -3   2  -8  121.37    3.45   1
  -2  -5   8   44.20    3.07   1
  -2  -4   4   17.62    2.67   1
  -2   4  -8    7.83    2.08   1
  -2  13  -7   16.51    2.25   1
  -1  -4   8   73.34    3.02   1
  -1  -3   4   50.99    3.51   1
  -1  10  -7   14.21    2.35   1
   0  -3   8    4.51    2.55   1
   0   5  -5   32.23    2.63   1
   1  -2  20   78.68    2.85   1
   1  -2  21  101.66    3.01   1
   2   0   8   -0.16    2.05   1
   2   1   5  250.36    6.75   1
   3   3   6   27.33    3.84   1
   3   8   3   33.07    4.44   1
   3  12   6   11.41    4.18   1
   3  13   8   11.76    4.51   1
   4   5  10   25.88    3.20   1
   4   5  20   31.58    2.87   1
   4   6  21   10.80    2.91   1
   4   6  22   18.96    2.90   1
 -14  -4  -7    7.82    2.93   1
 -13  -4  -7    4.96    3.26   1
 -12  -4  -7    4.59    2.68   1
  -5  -3  -4   13.48    3.92   1
  -5  -1  -7   13.64    3.01   1
  -4   0  -7   54.78    3.48   1
  -4   1  -8   72.19    2.99   1
  -3  14  -7   13.48    2.38   1
  -2   3  -7  122.69    3.52   1
  -2   5  -8    0.39    2.17   1
  -2  12  -7   10.37    2.62   1
  -1  -4   7  172.52    4.38   1
  -1   4  -6    9.10    2.18   1
  -1   7  -7  133.50    3.43   1
  -1   8  -7   24.62    2.42   1
  -1   9  -7   12.61    2.30   1
   0   6  -5   11.61    2.83   1
   1  -2   9   39.57    2.64   1
   2  -1  19   26.70    2.32   1
   2  -1  20   -2.20    2.14   1
   2   2   3   63.79    6.69   1
   3   1  19   32.93    2.51   1
   3   1  20    8.47    2.16   1
   3   2   8  125.29    4.48   1
   3  10   4   23.86    4.24   1
   4   4  19    9.32    2.53   1
   4   4  20   14.34    2.67   1
   4   5  21   12.29    2.24   1
   4   6   8   52.07    5.13   1
 -11  -9   6    5.38    3.58   1
 -10  -9   7    4.17    3.15   1
  -7  -9  19    3.10    2.16   1
  -7  -9  20   27.21    3.08   1
  -5  -8  20    4.95    2.46   1
  -3  -6   8    5.58    2.06   1
  -3   5  -9  104.22    3.12   1
  -2  -5   7   60.74    2.96   1
  -2   0  -4    2.53    3.29   1
  -2   2  -6  100.23    3.50   1
  -2   9  -8   19.00    2.35   1
  -2  13  -6    1.72    2.20   1
   0  -4  19    3.35    1.95   1
   0  -4  20   64.14    2.47   1
   0  -4  21   -0.10    1.86   1
   0  -3   7   13.87    2.31   1
   0  -2   4   35.73    3.27   1
   0   4  -4   38.93    2.93   1
   0   7  -5   54.75    2.78   1
   0   8  -5   75.10    2.87   1
   1  -2   8  257.56    4.65   1
   1  -1   5  240.84    5.60   1
   2  -1  22    3.05    2.12   1
   2   0   7  300.78    5.64   1
   3   1  10  188.95    4.61   1
   3   1  21    6.36    2.12   1
   3   1  22   -0.44    1.98   1
   3  11   5    2.76    3.64   1
   4   3  18    3.20    2.66   1
   4   3  19   10.50    2.61   1
   4   5   9   25.55    3.32   1
 -14  -3  -8    7.12    2.66   1
 -13  -3  -8    0.14    2.68   1
  -3  -6   7   10.26    2.59   1
  -3  13  -7    2.85    2.03   1
  -2   1  -5  250.07    5.61   1
  -1  -4   6   16.51    2.80   1
  -1   3  -5   23.16    2.60   1
  -1   5  -6   48.47    2.68   1
  -1  10  -6   53.55    2.79   1
   1  -3  20   18.21    2.39   1
   1  -3  21   42.82    2.42   1
   1  -3  22    1.13    1.98   1
   2  -1  10   31.36    2.47   1
   3   0  18    0.06    2.08   1
   3   0  19    4.18    2.17   1
   3   0  20    1.69    2.61   1
   3   2   7   31.02    3.35   1
   4   3  20   54.47    2.69   1
   4   3  21    1.29    2.49   1
   4   4  10   19.00    2.70   1
  -6  -9  19   12.70    2.22   1
  -6  -9  20    7.09    2.25   1
  -6  -9  21    9.34    2.89   1
  -4  -8  20   24.80    3.11   1
  -4  -2  -4   97.16    5.11   1
  -4  14  -7    3.67    2.26   1
  -3   2  -7   31.96    2.53   1
  -2  -5   6   32.72    2.79   1
  -2  -4   3   19.36    3.23   1
  -2  10  -7    3.37    2.18   1
  -1  -3   3  226.11    6.24   1
  -1   6  -6   65.39    2.93   1
  -1   7  -6   38.49    2.84   1
  -1   8  -6  151.73    3.56   1
   0  -4  10   29.02    2.33   1
   0  -3   6  149.12    4.39   1
   0   3  -3    4.30    2.58   1
   0   5  -4   99.87    3.54   1
   1  -2   7   25.64    2.47   1
   2  -2  17   18.62    2.19   1
   2  -2  18   10.95    2.12   1
   2  -2  19   27.32    2.49   1
   2  -2  20    7.80    2.19   1
   2  -2  21   11.21    2.25   1
   2  -1   9    5.66    2.14   1
   2  14   6    4.75    3.22   1
   3   0  21    1.51    2.12   1
   3   1   9   16.85    2.61   1
   3   9   4    3.33    3.46   1
   3  12   7    6.58    4.21   1
   4   2  18   44.65    3.15   1
   4   2  19   25.21    2.88   1
   4   3  22   11.22    2.18   1
 -14  -4  -6    6.16    3.28   1
 -12  -4  -6    1.91    3.35   1
 -11  -4  -6    3.14    3.08   1
 -10  -9   6    9.21    3.12   1
  -9  -9   7    4.06    2.53   1
  -3  -1  -4   37.72    3.83   1
  -3  13  -6    8.78    2.19   1
  -2   5  -7   21.63    2.29   1
  -2   9  -7   28.72    2.29   1
  -1  -5   9   16.17    2.30   1
  -1   2  -4   68.38    3.48   1
   0  -4   9   64.00    2.71   1
   0   6  -4   41.03    3.23   1
   2   0   6    0.31    2.56   1
   4   2  20    7.35    2.08   1
   4   2  21    0.98    2.03   1
   4   4   9    0.13    2.78   1
   4   5   8    0.38    3.15   1
 -15  -3  -7    1.10    2.79   1
 -13  -4  -6    9.52    3.24   1
  -5  -9  19   29.82    3.01   1
  -5  -9  20    5.24    2.63   1
  -5  -2  -5  109.29    4.64   1
  -5  14  -7    4.18    2.25   1
  -4   1  -7   94.48    3.33   1
  -4  14  -6    6.34    2.16   1
  -3  -6   6   30.17    2.57   1
  -3   0  -5    0.59    2.40   1
  -3   6  -8   27.34    2.37   1
  -3  11  -7   14.56    2.26   1
  -2   6  -7  152.94    3.53   1
  -2   7  -7   33.10    2.43   1
  -1  -4   5   17.20    2.92   1
  -1   1  -3  157.61    5.55   1
  -1   4  -5    1.32    2.11   1
   0   2  -2  146.41    5.97   1
   1  -4  18   58.30    2.56   1
   1  -4  19   30.05    2.25   1
   1  -4  20    5.61    1.91   1
   1  -4  21   14.21    2.01   1
   1  15   5    2.36    2.76   1
   2   1   4   25.41    3.79   1
   2  14   7   11.81    3.85   1
   3  -1  17   10.65    2.11   1
   3  -1  18    3.27    2.12   1
   3  -1  19   35.41    2.55   1
   3  -1  20    9.27    2.19   1
   3  -1  21    7.90    2.10   1
   3   1   8   20.42    3.01   1
   3   3   5   46.35    4.65   1
   3  10   5    8.84    3.94   1
   3  11   6   10.02    4.07   1
   4   1  19   76.11    3.34   1
   4   3  10  201.37    4.84   1
   5   6  18    8.49    2.57   1
   5   6  19   -0.08    3.12   1
   5   7  17    4.35    2.91   1
   5   7  18   11.31    3.20   1
   5   7  19   27.08    3.36   1
   5   7  20    7.71    3.16   1
   5   8  18   12.73    3.21   1
   5   8  19   20.08    3.38   1
 -15  -2  -8    1.63    2.76   1
 -14  -3  -7    1.34    2.72   1
 -14  -2  -8    6.43    2.67   1
 -13  -3  -7   14.75    3.35   1
 -12  -3  -7   29.80    3.33   1
 -11  -3  -7   11.66    2.72   1
  -9  -9   6    1.09    2.93   1
  -6  13  -8    6.18    2.43   1
  -5  -1  -6   70.02    3.80   1
  -5   0  -7   13.07    2.39   1
  -4  -1  -5   32.89    3.31   1
  -4   0  -6   18.21    2.48   1
  -4  12  -7   21.66    2.28   1
  -3   3  -7   42.25    2.54   1
  -3  10  -7    5.80    2.64   1
  -3  12  -6    7.95    2.11   1
  -2  -6   8   17.62    2.67   1
  -2  -5   5   47.31    3.02   1
  -2  10  -6   21.65    2.31   1
  -1  -5   8  117.72    3.42   1
  -1   5  -5  213.85    4.32   1
   0  -4   8  115.34    3.33   1
   0  -3   5   11.39    2.98   1
   0  -2   3    5.67    2.72   1
   0   4  -3    3.70    2.91   1
   1  -2   6   17.86    2.34   1
   1  -1   4   67.88    3.77   1
   2  -3  18   48.28    2.54   1
   2  -3  19   26.75    2.36   1
   2  -3  20    2.44    2.08   1
   2  -3  21    0.49    2.02   1
   2  -3  22    6.37    1.96   1
   2  -2  10  153.62    3.60   1
   3   0  10    1.48    2.12   1
   3   2   6    1.20    3.14   1
   3   8   4   31.86    4.68   1
   4   1  20    8.45    2.16   1
   4   1  21    1.46    1.99   1
   5   5  17    2.93    2.34   1
   5   5  18   23.03    2.71   1
   5   5  19   13.02    2.56   1
   5   5  20   69.08    3.45   1
   5   5  21    9.23    2.83   1
   5   6  20   19.49    2.91   1
   5   6  21    8.67    2.73   1
   5   6  22   -0.18    2.65   1
   5   7  21    6.51    2.71   1
   5   7  22   10.94    2.81   1
   5   8  20   10.30    2.82   1
   5   8  21    3.89    3.37   1
   5   9  18    7.20    3.51   1
 -13  -2  -8   34.78    3.18   1
  -5  14  -6    7.65    2.46   1
  -4  13  -6    1.68    2.29   1
  -3  11  -6   13.90    2.58   1
  -2   2  -5   25.01    2.50   1
  -2   4  -6   11.16    2.29   1
  -2   9  -6   29.72    2.31   1
  -1   6  -5   65.94    3.01   1
  -1   7  -5   20.34    2.28   1
   1  -3   8   16.54    2.32   1
   1  15   6    2.99    3.22   1
   2  -1   7    6.49    2.26   1
   3   0   9   28.11    2.88   1
   3  12   8    0.93    4.10   1
   4   3   9   38.03    3.57   1
   4   4   8  290.42    7.05   1
   4   6   7   34.93    6.21   1
   5   4  18    7.71    2.43   1
   5   4  19   18.95    2.63   1
   5   4  20   21.29    2.73   1
   5   4  21    5.48    2.80   1
   5   9  17    1.10    3.09   1
   5   9  19   -0.34    3.18   1
   5   9  20    5.64    3.48   1
 -11 -10   8   -1.10    3.35   1
  -6  13  -7    0.30    2.28   1
  -5  12  -7   -1.35    2.14   1
  -4  -9  20   17.52    2.65   1
  -4  -9  21    9.81    2.40   1
  -4   2  -7   54.76    2.72   1
  -4   5  -8    0.68    1.84   1
  -4  11  -7   24.08    2.35   1
  -4  12  -6   24.74    2.75   1
  -3   2  -6    1.13    2.09   1
  -3   8  -7   10.46    2.12   1
  -2  -6   7   24.25    2.86   1
  -2   6  -6    6.88    1.91   1
  -2   8  -6    4.08    2.04   1
  -1  -5   7   72.61    3.06   1
  -1   3  -4    7.09    2.40   1
   0  -6  19   19.55    2.18   1
   0  -4   7    0.23    2.01   1
   1  -5  19   13.17    2.08   1
   1  -5  20   77.09    2.62   1
   1  -5  21   25.18    2.18   1
   2   0   5  991.43   11.22   1
   2  13   6    2.12    3.53   1
   3  -2  17    7.85    2.09   1
   3  -2  18   39.46    2.48   1
   3   1   7   37.24    3.26   1
   4   0  17   39.76    2.69   1
   4   0  18   13.86    2.32   1
   4   0  19    4.59    2.25   1
   4   0  20  101.70    2.93   1
   4   0  21    5.19    2.03   1
   4   0  22    2.07    2.07   1
   4   2  10   62.55    3.40   1
   5   3  18   18.44    2.70   1
   5   3  19    6.04    2.41   1
   5   3  20    0.11    2.41   1
   5   3  21    9.63    2.65   1
   5   4  22   18.78    2.43   1
 -15  -3  -6    3.03    2.73   1
 -15  -2  -7    1.36    2.75   1
 -15  -1  -8   -0.09    2.77   1
  -7  12  -8    0.28    2.14   1
  -5  13  -6    0.73    2.16   1
  -5  14  -5   18.86    2.42   1
  -2   1  -4   24.53    2.95   1
  -1  -4   4   14.72    2.99   1
   0   6  -3  105.10    3.64   1
   1  -3   7   65.51    3.31   1
   2  -4  18   77.87    2.74   1
   2  -4  19    3.85    2.10   1
   2  -4  20    1.74    2.11   1
   3   7   4   15.74    4.90   1
   5   3  22    2.16    2.14   1
   5  10  18    7.28    3.90   1
 -14  -3  -6   23.87    3.09   1
 -14  -2  -7    4.58    2.75   1
 -14  -1  -8    0.83    2.13   1
 -11  -1  -8    4.06    2.29   1
 -10  -2  -7    3.46    2.40   1
  -7  13  -7    1.31    2.09   1
  -6  12  -7   -0.34    2.24   1
  -5 -10  19    8.63    2.24   1
  -5 -10  20    2.38    2.27   1
  -5  11  -7   13.04    2.20   1
  -5  12  -6    6.48    2.63   1
  -4   1  -6   99.14    3.76   1
  -4   3  -7  219.86    4.13   1
  -4  11  -6    4.48    2.10   1
  -3  -7   7    5.01    2.37   1
  -3   3  -6   28.53    2.85   1
  -1  -5   6  203.58    4.46   1
  -1  -3   2  191.37    6.31   1
  -1   4  -4   62.64    3.09   1
   0  -3   4  204.12    5.39   1
   2  -2   8    1.10    2.06   1
   2  -1   6    0.50    2.41   1
   3  -3  19   18.63    2.38   1
   3  -3  20   15.12    2.22   1
   3  -3  21   22.57    2.24   1
   3  -3  22    4.06    2.03   1
   3  -1  10  191.77    4.06   1
   3   0   8    2.33    2.10   1
   3   9   5   10.62    3.83   1
   3  11   7   14.45    4.51   1
   4  -1  18   86.02    3.04   1
   4  -1  19   71.05    2.88   1
   4  -1  20    7.17    2.17   1
   4  -1  21    4.13    2.13   1
   4  -1  22    1.59    2.06   1
   4   3   8   30.97    3.61   1
   4   5   7    9.30    3.80   1
   5   2  18   20.74    2.38   1
   5   2  19   32.62    2.44   1
   5   2  20   11.21    2.13   1
   5   2  21   34.03    2.45   1
   5   2  22    3.20    1.97   1
 -15   0  -8    4.74    2.75   1
 -13  -3  -6   10.44    2.76   1
 -13  -2  -7    4.72    2.66   1
 -12  -2  -7    8.42    2.64   1
 -11 -10   7   18.06    3.98   1
 -11  -2  -7    6.45    2.40   1
  -8  11  -8   10.86    2.66   1
  -7  12  -7    0.57    2.31   1
  -6  11  -7    1.89    2.60   1
  -5  10  -7   38.14    2.46   1
  -2  -6   6    9.81    2.25   1
  -2   0  -3 1018.31   13.44   1
  -2   4  -5  918.55    8.42   1
  -1   2  -3   24.51    2.90   1
  -1   5  -4   45.60    2.81   1
  -1   7  -4   81.29    2.98   1
   0  -4   6    2.86    2.06   1
   0   3  -2   67.07    3.89   1
   0  15   5    9.70    3.25   1
   1  -6  21   14.76    2.06   1
   1  -4   9   56.54    2.61   1
   3  -3  17   97.29    3.01   1
   3  10   6   12.05    4.32   1
   4   1  10  325.69    5.49   1
   4   2   9   78.36    3.37   1
   5   1  19   45.39    3.00   1
   5   1  20    0.26    2.48   1
 -15  -1  -7    3.99    2.78   1
 -14   0  -8    9.00    2.69   1
 -10 -10   7    4.15    3.33   1
  -9  11  -8   -0.10    2.08   1
  -8  12  -7    6.74    2.20   1
  -7  13  -6    2.11    2.17   1
  -6  12  -6    7.67    2.29   1
  -5  11  -6    6.18    2.09   1
  -4 -10  18    0.90    2.62   1
  -4 -10  19    0.35    2.09   1
  -4   0  -5    3.88    2.72   1
  -4  10  -6    4.37    2.11   1
  -3   4  -6  434.86    5.55   1
  -2   7  -5   81.83    2.85   1
  -1  -6   8  202.56    3.95   1
   0  -5   8  174.09    3.80   1
   1  -3   6    6.85    2.58   1
   1  -1   3  171.30    5.69   1
   1  14   6    7.63    3.24   1
   2  -5  19    2.53    1.77   1
   2  -5  20    2.00    1.86   1
   2  -2   7   10.41    2.65   1
   2  13   7   15.58    3.30   1
   3  -1   9   19.34    2.28   1
   3   1   6   28.18    3.32   1
   3   2   5   69.82    4.73   1
   3   6   4  170.57   10.24   1
   4  -2  19   26.68    2.43   1
   4  -2  20    2.84    2.09   1
   4  -2  21    0.65    2.08   1
   4  -2  22   12.46    2.19   1
   4   4   7   62.02    4.73   1
   5   1  17    2.94    2.35   1
   5   1  18   16.84    2.40   1
 -15  -3  -5    3.74    2.71   1
 -15  -2  -6   -0.17    2.67   1
 -15   1  -8    0.27    2.21   1
 -14  -1  -7    3.69    2.63   1
 -14   3  -9    5.79    2.13   1
 -13   0  -8    3.38    2.14   1
 -12   0  -8   15.05    2.21   1
 -10  11  -8   10.66    2.15   1
  -9  10  -8    1.19    2.49   1
  -9  12  -7   -2.88    2.19   1
  -8  10  -8    2.79    2.05   1
  -7  11  -7    8.60    2.18   1
  -6  10  -7    2.70    2.08   1
  -5  -1  -5  336.98    6.52   1
  -4   2  -6  145.20    3.72   1
  -3  -7   6   53.26    3.02   1
  -3   0  -4    1.92    2.55   1
  -2  -9  19    3.32    2.15   1
  -2  -7   8    7.98    2.03   1
  -2  -1  -2    6.36    4.21   1
  -2   2  -4   64.10    3.29   1
  -1  -5   5    6.06    2.78   1
   0  15   6    2.90    3.30   1
   1  -4   8   39.08    2.50   1
   3  -4  19    4.49    2.12   1
   3  -4  20   14.40    2.15   1
   3   0   7    5.42    2.24   1
   4  -2  18   40.99    2.55   1
   5   0  19    4.53    2.14   1
   5   0  20    7.13    2.13   1
   5   0  21    0.81    2.04   1
   5   0  22    2.40    2.03   1
   6   5  21   20.14    2.87   1
   6   6  21   28.31    3.41   1
 -15   0  -7    2.45    2.78   1
 -15   2  -8    1.68    2.35   1
 -14  -2  -6   18.02    2.90   1
 -14   1  -8    1.98    2.15   1
 -13  -1  -7    4.21    2.62   1
 -13   1  -8    4.16    2.60   1
 -12  -1  -7   11.23    2.58   1
 -11  -1  -7   16.94    2.36   1
 -11  10  -8    5.28    2.24   1
 -10  -1  -7    9.32    2.49   1
 -10  10  -8   18.94    2.29   1
  -9 -10   7    5.34    3.47   1
  -9  11  -7    0.28    2.62   1
  -8  11  -7    6.26    2.18   1
  -7  10  -7   11.94    2.16   1
  -7  13  -5    3.00    2.38   1
  -6   9  -7   55.73    2.61   1
  -3 -10  19   18.05    2.96   1
  -3 -10  20    0.22    2.33   1
  -3   2  -5   68.82    3.22   1
  -2  -6   5  199.67    4.78   1
  -1  -6   7  171.02    4.07   1
  -1  -4   3   43.14    3.54   1
  -1   3  -3  510.97    7.76   1
   0  -5   7   37.63    2.59   1
   0  -4   5   12.95    2.38   1
   1  -7  21    6.52    2.12   1
   1  -2   4   61.96    3.42   1
   2   0   4    1.87    2.61   1
   2  12   6   24.98    3.56   1
   3  -4  17   48.17    2.53   1
   3  -1   8   20.79    2.33   1
   4  -3  20   59.09    2.95   1
   4   0  10   17.25    2.76   1
   4   1   9  142.95    3.97   1
   4   2   8   51.06    3.59   1
   5   0  17    4.74    2.36   1
   6   4  19    1.72    2.50   1
   6   4  20   23.18    2.92   1
   6   4  21   33.22    3.09   1
   6   5  18    0.48    2.62   1
   6   5  19    4.93    2.56   1
   6   5  20    3.19    2.65   1
   6   5  22   -0.04    2.14   1
   6   6  18   41.56    3.54   1
   6   6  19   27.86    3.14   1
   6   7  19    0.76    3.12   1
   6   7  20   24.63    3.44   1
   6   7  21    3.06    2.81   1
   6   7  22    4.98    2.72   1
 -15  -1  -6    5.20    2.80   1
 -14   0  -7    1.16    2.70   1
 -14   2  -8    7.48    2.21   1
 -13  -2  -6    0.74    2.61   1
 -12  -2  -6    5.34    2.42   1
 -11 -10   6    6.40    4.61   1
 -11   9  -8    1.98    2.12   1
 -10   9  -8    5.77    2.05   1
 -10  11  -7    8.80    2.22   1
  -9  12  -6    3.63    2.21   1
  -8  10  -7    0.47    2.02   1
  -7   9  -7    8.66    2.44   1
  -6   8  -7   15.36    2.03   1
  -5   1  -6   69.60    3.21   1
  -4   3  -6  597.48    6.36   1
  -3  -8   8   13.31    2.14   1
  -3  -1  -3   83.24    4.98   1
  -2  -7   7  111.88    3.56   1
  -1  -9  20    2.82    2.27   1
   0  -6   9   67.44    2.72   1
   1  -7  19    3.50    1.98   1
   1  -4   7   49.49    2.72   1
   1  14   7    9.89    3.16   1
   2  -6  19   28.10    2.15   1
   2   1   3   20.69    4.08   1
   2  11   5    4.58    3.21   1
   4  -3  19   11.07    2.25   1
   4   3   7  218.77    6.40   1
   5  -1  19   46.99    2.54   1
   5  -1  20    1.25    2.11   1
   5  -1  21    2.51    2.03   1
   6   3  18    6.33    2.61   1
   6   3  19    5.49    2.52   1
   6   3  20   31.05    2.55   1
   6   3  21   36.66    2.57   1
   6   3  22    3.92    2.15   1
   6   4  18   25.88    2.35   1
   6   5  17   54.48    3.25   1
   6   6  17   24.48    3.00   1
   6   7  18    8.88    3.14   1
   6   8  20    6.94    3.43   1
   6   8  21   -0.23    3.31   1
 -15   1  -7    4.35    2.39   1
 -14   3  -8    4.42    2.01   1
 -14   4  -8    9.46    2.30   1
 -14   5  -8    4.80    2.91   1
 -13   0  -7    0.45    2.52   1
 -13   2  -8   36.43    2.43   1
 -13   3  -8    4.36    2.56   1
 -13   7  -8    2.78    2.25   1
 -12   0  -7    2.89    2.46   1
 -12   8  -8    1.78    2.15   1
 -11   8  -8    3.76    2.02   1
 -11  10  -7   -2.17    2.00   1
 -10   8  -8    6.78    2.06   1
 -10  10  -7    7.37    2.14   1
  -9   0  -7   16.45    2.24   1
  -9  10  -7    3.14    2.07   1
  -8   9  -7    6.15    1.94   1
  -8  11  -6    4.81    2.11   1
  -7   8  -7    4.49    2.32   1
  -4 -11  19    6.58    2.71   1
  -4   4  -6   17.50    2.30   1
  -2 -10  20    7.31    2.80   1
  -2   3  -4   12.36    2.41   1
  -1   4  -3    6.83    2.33   1
  -1  15   5    2.17    2.88   1
   0  -3   3    4.63    3.26   1
   0  14   5    0.24    2.64   1
   1  -3   5   22.79    2.66   1
   2  -2   6  104.94    3.54   1
   3  -5  19   34.41    2.24   1
   3  -2   9   26.48    2.36   1
   3   8   5    4.87    3.98   1
   3  11   8   14.84    4.20   1
   5   4  10   47.71    3.52   1
   5   5  10   97.06    4.56   1
   6   2  19   18.17    2.69   1
   6   2  20    6.06    2.21   1
   6   2  21    2.90    2.18   1
   6   3  17    2.03    2.38   1
   6   7  17    7.27    3.20   1
   6   8  19    3.72    3.24   1
 -15   2  -7    3.39    2.23   1
 -14  -1  -6    2.04    2.18   1
 -14   1  -7    1.33    2.10   1
 -13   4  -8   16.02    2.22   1
 -13   5  -8    1.02    2.43   1
 -13   6  -8    8.58    2.43   1
 -12   5  -8    1.73    2.24   1
 -12   6  -8    6.92    2.30   1
 -12   7  -8    0.90    2.25   1
 -12   9  -7   11.08    2.39   1
 -11   0  -7    0.37    2.04   1
 -11   4  -8    3.61    2.69   1
 -11   5  -8    1.86    2.59   1
 -11   6  -8   13.21    2.27   1
 -11   7  -8    3.92    2.11   1
 -11   9  -7    0.37    2.63   1
 -10 -10   6    0.96    3.46   1
 -10   6  -8   18.22    2.23   1
 -10   7  -8    2.53    2.06   1
 -10   9  -7    3.84    1.96   1
 -10  11  -6    2.38    2.25   1
  -9   6  -8   33.41    2.55   1
  -9   9  -7    8.70    2.02   1
  -9  11  -6    6.16    2.16   1
  -8 -10   7    0.90    3.09   1
  -8   8  -7    2.93    2.33   1
  -8  10  -6    6.41    2.58   1
  -7  10  -6   24.22    2.28   1
  -5   2  -6   27.98    2.38   1
  -3   5  -5   98.01    3.25   1
  -1  -6   6   14.20    2.37   1
   0  -5   6   29.89    2.55   1
   2  -4   9   15.20    2.29   1
   2  -3   7  127.69    3.86   1
   3  -1   7   37.71    2.66   1
   3   0   6    0.87    2.24   1
   3   1   5   71.40    4.29   1
   3   3   4   12.82    4.71   1
   4  -4  20   17.20    2.13   1
   4   0   9   12.58    2.32   1
   4   1   8   70.27    3.32   1
   5  -2  19   32.88    2.57   1
   5  -2  20    9.59    2.39   1
   5  -2  21   31.46    2.48   1
   6   1  19   92.52    3.42   1
   6   1  20    2.43    2.11   1
   6   1  21    1.19    2.16   1
   6   8  18    9.18    3.30   1
 -15   0  -6    0.85    2.37   1
 -15   3  -7    2.19    2.22   1
 -14   2  -7    4.63    2.31   1
 -14   3  -7    2.62    2.71   1
 -14   6  -7    2.08    2.90   1
 -13  -1  -6   19.70    2.36   1
 -13   1  -7    2.28    2.16   1
 -12  -1  -6   11.48    2.67   1
 -12   1  -7   11.07    2.63   1
 -12   8  -7    2.05    2.27   1
 -11   1  -7   17.49    2.82   1
 -11   8  -7    2.76    2.50   1
 -11  10  -6    8.51    2.69   1
 -10   1  -7    8.34    2.86   1
 -10   8  -7    7.83    2.24   1
 -10  10  -6    6.67    2.67   1
  -9 -10   6   10.73    3.76   1
  -9   8  -7    0.71    1.93   1
  -9  10  -6   16.78    2.26   1
  -8   7  -7   35.34    2.32   1
  -5   0  -5    0.13    2.26   1
  -3 -11  19    3.73    2.90   1
  -2  -7   6  207.58    4.59   1
  -2   1  -3   23.63    3.16   1
  -1  -7   8   47.50    2.63   1
  -1  -5   4    0.44    2.21   1
   0  -4   4   40.69    3.40   1
   0  14   6   -1.65    3.13   1
   1  -8  20   22.29    2.37   1
   1  -5   8   14.97    2.12   1
   1  -4   6   10.05    2.28   1
   2  12   7    9.41    3.29   1
   3  -6  21   10.57    2.13   1
   3  -2   8  117.24    3.50   1
   3   9   6   14.82    4.43   1
   3  10   7    9.29    4.04   1
   4  -4  18   18.96    2.29   1
   4   2   7   54.53    3.80   1
   4   9   9    7.95    6.60   1
   5  -2  18   20.62    2.39   1
   6   0  20    4.26    2.63   1
   6   0  21   52.95    2.64   1
   6   0  22   12.74    2.38   1
   6   1  18   76.74    2.97   1
   6   8  17   13.97    3.34   1
   6   9  19   15.04    4.58   1
 -15   1  -6    5.19    2.37   1
 -14   0  -6    3.90    2.20   1
 -14   4  -7    8.94    2.50   1
 -14   5  -7    8.96    2.45   1
 -13   2  -7    4.54    2.24   1
 -13   3  -7   13.98    2.76   1
 -13   4  -7   11.95    2.97   1
 -13   5  -7   15.95    3.06   1
 -13   6  -7    3.86    2.29   1
 -13   7  -7    1.06    2.36   1
 -12   2  -7    4.56    2.62   1
 -12   7  -7   14.49    2.19   1
 -11   2  -7    6.33    2.65   1
 -11   7  -7   37.23    2.62   1
 -10   2  -7   -0.13    2.75   1
 -10   7  -7    2.41    2.12   1
  -9   7  -7   -0.34    1.95   1
  -9   9  -6    4.75    2.48   1
  -8   4  -7   22.60    2.75   1
  -4   2  -5   30.78    2.60   1
  -1 -10  20    4.09    2.28   1
   2  -4   8    6.33    2.14   1
   3  -6  19    9.63    2.11   1
   4  -5  21   11.90    2.18   1
   5  -3  19    3.57    2.28   1
   5  -3  20    2.01    2.16   1
   6   0  18   35.20    3.06   1
   6   0  19    1.99    2.13   1
 -15   2  -6    2.87    2.27   1
 -15   3  -6    3.13    2.89   1
 -14   1  -6    3.07    2.09   1
 -13   0  -6    3.87    2.12   1
 -13   8  -6    3.75    2.32   1
 -12   0  -6    1.39    2.66   1
 -12   3  -7   32.54    2.49   1
 -12   4  -7    4.83    2.31   1
 -12   5  -7    3.76    2.17   1
 -12   6  -7    2.90    2.25   1
 -12   9  -6    8.53    2.37   1
 -11   3  -7   11.55    2.21   1
 -11   4  -7   -0.26    2.68   1
 -11   5  -7    8.72    2.29   1
 -11   6  -7    7.69    2.32   1
 -11   9  -6    8.63    2.24   1
 -10 -11   8    0.90    3.75   1
 -10   4  -7    1.93    2.61   1
 -10   5  -7   22.88    2.55   1
 -10   6  -7    7.15    2.16   1
 -10   9  -6    2.85    2.06   1
  -9   3  -7    0.35    2.08   1
  -9   4  -7    0.70    2.22   1
  -9   5  -7    3.14    2.34   1
  -9   6  -7   12.70    2.33   1
  -8 -10   6   13.85    3.70   1
  -4   3  -5   29.59    2.60   1
  -3   2  -4   80.38    3.55   1
   0  -7   9   27.06    2.48   1
   0  -6   7   10.03    2.33   1
   0  -5   5   34.09    3.16   1
   1  -5   7   81.43    2.97   1
   1  13   7    0.85    3.19   1
   2  -1   4   25.57    2.99   1
   2  11   6    5.03    3.30   1
   4  -5  19    3.76    2.08   1
   4  -1   9  142.09    3.70   1
   4   0   8  247.78    4.89   1
   5  -3  18   16.16    2.39   1
   5   4   9   -0.40    2.75   1
   5   5   9   40.08    4.09   1
   6  -1  19   97.87    3.44   1
   6  -1  20    3.10    2.13   1
   6  -1  21    1.70    2.29   1
   6   0  17  156.57    3.63   1
   6   9  18    9.36    3.96   1
 -15   0  -5    0.23    2.24   1
 -14   2  -6   20.96    2.42   1
 -14   4  -6    3.15    2.82   1
 -14   5  -6    0.51    2.39   1
 -14   6  -6    9.61    2.37   1
 -13  -1  -5   12.02    2.76   1
 -13   1  -6   21.37    2.38   1
 -13   7  -6    6.66    2.33   1
 -12   7  -6    5.21    2.60   1
 -12   8  -6    0.93    2.26   1
 -11   0  -6    5.03    2.12   1
 -11   8  -6   12.77    2.29   1
 -11  10  -5    1.70    2.16   1
 -10   8  -6    4.94    2.04   1
  -9 -11   8   -0.95    3.15   1
  -9   8  -6   12.16    2.12   1
  -2   2  -3   65.54    3.56   1
  -1   2  -2    1.08    2.63   1
   0  14   7   -0.53    2.82   1
   1  -3   4    6.98    2.60   1
   1  -2   3   23.29    3.01   1
   2  -5   9  152.85    3.50   1
   2  -3   6   67.05    3.02   1
   3  -7  20   30.81    2.36   1
   3  -2   7   32.22    2.59   1
   3  -1   6   32.19    2.74   1
   4   1   7   96.75    3.83   1
   4   4   6   17.88    4.10   1
   5  -4  20   20.10    2.34   1
   5   1  10   84.73    3.22   1
   5   3   9   22.78    2.87   1
   6  -1  18   83.44    2.96   1
   7   2  21   64.85    3.27   1
   7   3  20    9.00    2.86   1
   7   3  22    6.93    2.34   1
   7   4  20    4.45    2.78   1
   7   4  21    2.07    2.27   1
   7   5  20    7.24    2.87   1
   7   5  21    9.54    3.06   1
   7   6  21   23.16    3.68   1
   7   6  22   17.93    3.09   1
 -15   1  -5   22.35    2.49   1
 -15   2  -5    1.70    2.71   1
 -13   2  -6    0.05    2.20   1
 -13   3  -6    8.88    2.28   1
 -13   4  -6    9.19    2.24   1
 -13   5  -6    6.51    2.31   1
 -13   6  -6   -0.92    2.26   1
 -13   8  -5   15.01    2.82   1
 -12   1  -6   12.70    2.27   1
 -12   2  -6    3.10    2.57   1
 -12   6  -6   -0.26    2.26   1
 -12   9  -5    6.43    2.30   1
 -11 -10   5    0.24    1.67   1
 -11   6  -6    2.89    2.67   1
 -11   7  -6    7.84    2.18   1
 -11   9  -5   14.05    2.29   1
 -10   7  -6    1.39    2.08   1
  -9   6  -6   14.97    2.85   1
  -9   7  -6   -0.37    1.89   1
  -6 -10   7    0.69    2.56   1
  -2  -7   5  123.57    3.65   1
   0 -10  20    0.11    2.40   1
   1  -4   5    1.21    2.16   1
   2  -4   7   59.94    2.80   1
   3  -3   8   35.20    2.50   1
   3   0   5    0.44    2.46   1
   3   2   4   88.65    5.58   1
   4  -6  20   18.70    2.36   1
   4   3   6  606.86   10.57   1
   4   5   6    0.21    5.08   1
   5   2   9   43.02    3.28   1
   6  -2  19   21.03    2.27   1
   6  -2  20    5.14    2.22   1
   7   1  22    5.16    2.08   1
   7   2  19    2.64    2.61   1
   7   2  20    4.50    2.17   1
   7   4  18   53.55    3.25   1
   7   4  19    6.32    2.39   1
   7   5  19    4.87    2.77   1
   7   6  20    5.75    2.77   1
 -15   3  -5    0.77    2.23   1
 -15   4  -5    4.13    2.46   1
 -14   6  -5    4.09    2.38   1
 -13   7  -5    1.54    2.25   1
 -12   3  -6    2.04    2.17   1
 -12   4  -6    0.25    2.15   1
 -12   5  -6    1.70    2.19   1
 -12   8  -5    3.91    2.30   1
 -11   2  -6    4.42    2.28   1
 -11   3  -6    3.87    2.64   1
 -11   5  -6    3.80    2.19   1
 -10   5  -6   10.48    2.27   1
 -10   6  -6    8.52    2.23   1
  -9   3  -6    0.08    2.48   1
  -9   5  -6   25.12    2.41   1
  -1  -7   6   33.84    2.92   1
  -1  14   6   12.59    2.90   1
   0  -6   6   62.10    2.97   1
   0  13   6    1.11    2.68   1
   1  -5   6   47.92    3.07   1
   1  13   8   13.03    3.37   1
   2  -5   8   -0.06    2.52   1
   3  -4   9    5.77    2.05   1
   4  -2   9   83.05    2.90   1
   4  -1   8   71.88    3.06   1
   4   0   7   57.65    3.46   1
   4   2   6  154.11    5.50   1
   5  -5  21    8.74    2.20   1
   5   0  10    8.17    2.11   1
   5   6   9   60.32    5.51   1
   6  -3  21   37.44    2.54   1
   7   0  22    1.53    2.02   1
   7   1  19    3.52    2.67   1
   7   1  20    8.88    2.21   1
   7   2  18    1.70    2.56   1
   7   5  18    7.56    2.83   1
   7   6  19   -0.02    2.72   1
   7   7  20   23.69    3.75   1
   7   7  21   18.89    3.26   1
 -14   2  -5    7.88    2.38   1
 -14   4  -5    7.67    2.52   1
 -14   5  -5    0.61    2.37   1
 -10 -11   7    1.53    4.20   1
   0  -4   3    4.38    2.43   1
   0  -3   2   75.53    4.08   1
   0  14   8    2.36    2.67   1
   1 -10  20    4.36    2.37   1
   2  -9  20   -0.36    2.06   1
   2  11   7   10.63    3.62   1
   3  -8  20   11.26    2.21   1
   3   7   5    7.26    4.22   1
   4  -7  21   17.06    2.21   1
   5  -5  19    9.20    2.24   1
   5   1   9   35.72    2.67   1
   6  -3  19    6.02    2.08   1
   7  -1  22    4.17    2.18   1
   7   0  19    9.43    2.69   1
   7   0  20    2.43    2.17   1
   7   1  18   -1.25    2.14   1
   7   2  17   12.71    2.21   1
   7   5  17   22.31    2.98   1
   7   6  18    4.06    2.81   1
   7   7  19    1.76    3.16   1
  -9 -11   7    0.50    3.43   1
  -2  -8   6   57.24    2.76   1
  -2   0  -2    1.69    3.00   1
  -1  -6   4  122.60    3.96   1
  -1  14   7    2.00    2.71   1
   0  -7   7  138.79    3.63   1
   0  12   5   54.87    3.35   1
   1  -6   7  127.34    3.39   1
   2  -6   9   59.39    2.68   1
   2  -4   6   10.08    2.30   1
   2  -2   4   58.11    3.25   1
   3  -3   7   42.02    2.60   1
   3  -2   6    0.43    2.15   1
   3   1   4   39.40    3.93   1
   3  10   8    8.10    3.96   1
   4   1   6   96.70    4.32   1
   5  -6  21    8.64    2.20   1
   5  -1  10   90.06    3.03   1
   5   0   9   11.94    2.71   1
   5   3   8   23.57    3.35   1
   5   4   8    8.55    3.31   1
   6  -4  20   25.85    2.52   1
   6  -4  21   37.85    2.64   1
   7  -1  19    5.77    2.68   1
   7  -1  20    8.38    2.22   1
   7   0  18    1.89    2.10   1
   7   1  17   12.63    2.24   1
  -8 -11   7   19.72    3.88   1
  -3   1  -3   84.25    3.91   1
  -1  -8   7   24.67    2.36   1
   0  13   7    2.34    2.67   1
   1  -4   4   66.59    3.51   1
   1  12   7    3.01    2.99   1
   2  -5   7   21.95    2.47   1
   2  10   6   24.47    3.38   1
   4  -7  18    2.44    2.03   1
   4  -3   9   35.56    2.42   1
   4  -1   7   97.51    3.45   1
   5   2   8  678.76    8.53   1
   6  -4  19    1.30    2.13   1
   7  -2  21   55.39    2.86   1
   7  -1  18    3.11    2.09   1
   7   0  17   51.50    2.70   1
  -1  -7   5  108.44    3.45   1
   0  -8   8   36.99    2.53   1
   1  -7   8   10.34    2.33   1
   1  -3   3  505.85    7.60   1
   2 -10  20   11.47    2.35   1
   2  -1   3   23.74    3.72   1
   3  -9  20    6.15    2.24   1
   3   8   6    1.52    3.86   1
   4  -8  20   11.46    2.30   1
   5  -6  18    7.81    2.11   1
   5  -2  10   14.52    2.16   1
   5  -1   9   33.39    2.87   1
   5   1   8   19.95    2.97   1
   6  -5  20    4.93    2.09   1
   7  -2  19    4.57    2.26   1
   7   8  19    7.98    3.87   1
   8   2  21    2.08    2.65   1
   8   3  21    3.17    2.65   1
   8   3  22    9.00    2.35   1
   8   4  21    9.84    2.93   1
  -7 -11   7   13.19    3.24   1
  -1  14   8    3.73    2.69   1
   0  -7   6   40.61    2.55   1
   0  12   6    8.17    2.59   1
   1 -11  19   -0.09    2.34   1
   1  -6   6   65.85    2.93   1
   1  11   6    7.38    3.13   1
   3  -4   7    6.55    2.11   1
   3  -3   6   27.21    2.46   1
   4  -8  19   10.36    2.24   1
   4  -3   8   30.82    2.41   1
   4   0   6   17.06    2.53   1
   5  -7  20    7.43    2.12   1
   5   5   8    6.86    3.87   1
   6  -5  19    6.64    2.18   1
   7  -3  20    7.80    2.29   1
   8   0  22   -0.23    1.98   1
   8   1  20   22.58    2.82   1
   8   1  21   22.90    2.51   1
   8   2  19    2.96    2.87   1
   8   2  20    8.66    2.72   1
   8   3  19    1.52    2.83   1
   8   3  20    6.31    2.74   1
   8   5  21    3.88    2.81   1
  -3  14   6   19.15    2.48   1
  -2   1  -2    6.13    2.89   1
  -1  -8   6  201.68    4.13   1
   1  -2   2    1.68    2.72   1
   2  -5   6   62.04    2.78   1
   2  -4   5  914.19    8.43   1
   2  -3   4   13.86    2.84   1
   3  -5   8   18.33    2.38   1
   3   0   4    1.24    2.57   1
   4  -2   7   54.67    2.82   1
   5   0   8   30.25    2.68   1
   7  -4  21    3.95    2.26   1
   7   8  18    6.11    3.79   1
   8   0  20   15.41    2.27   1
   8   1  19   11.59    2.30   1
   8   5  20    5.04    2.80   1
  -6 -11   7    2.18    2.65   1
  -5  14   5   13.09    2.44   1
  -1  13   7    6.07    2.83   1
   2  -6   7  170.44    3.57   1
   3 -10  19    8.84    2.33   1
   3 -10  20    1.80    2.27   1
   4  -9  20   16.43    2.31   1
   4  -1   6   97.45    3.53   1
   5  -1   8   20.30    2.89   1
   6  -6  19   22.50    2.37   1
   6   4  10   16.38    2.74   1
   7  -5  22    0.46    2.41   1
   7  -4  19    8.14    2.29   1
   8   0  19   21.46    2.42   1
   8   1  18    2.79    2.23   1
   8   4  18   16.79    3.03   1
   8   5  19    0.97    2.81   1
   8   6  20    9.66    3.51   1
 -10 -11   6    7.89    5.08   1
  -9 -12   8    7.13    3.93   1
  -9 -11   6    4.82    3.99   1
  -8 -11   6    8.45    3.81   1
  -6  14   5    0.60    2.30   1
  -2  13   6    7.19    2.45   1
  -2  14   8    4.46    2.79   1
   0  12   7    2.85    2.95   1
   2 -11  19   -3.03    2.34   1
   2  -7   8   44.54    2.67   1
   2  10   7    2.14    3.42   1
   3  -5   7  330.78    4.97   1
   3  -4   6  460.39    5.77   1
   3  -1   4   38.23    3.62   1
   4  -4   8  309.68    4.66   1
   4  -3   7  217.75    4.17   1
   5   1   7   14.77    3.06   1
   5   2   7  103.07    4.37   1
   5   3   7   16.67    3.46   1
   7  -4  18   54.91    2.81   1
   8  -3  22    9.14    2.37   1
   8  -2  20    4.88    2.35   1
   8   3  17   33.41    2.52   1
   8   5  18    3.14    2.96   1
  -8 -12   8    3.56    3.48   1
  -7 -11   6    6.81    3.68   1
  -5 -11   7    0.44    2.59   1
  -5  14   6   14.38    2.48   1
  -1  12   6    2.23    2.55   1
   1  -4   3    8.01    2.42   1
   1  11   7   45.82    3.69   1
   2  -2   3   66.99    3.68   1
   2   1   2    5.33    4.56   1
   3  -6   8   28.22    2.35   1
   3  -3   5   49.18    2.82   1
   4   1   5   32.51    3.41   1
   4   3   5   32.79    4.64   1
   5  -2   8  689.05    6.61   1
   5   0   7   15.76    3.04   1
   6   2   9    0.51    2.45   1
   7  -5  19    3.05    2.24   1
   8  -2  19    3.36    2.21   1
   8   6  19    1.41    2.90   1
  -8  13   4    4.61    2.52   1
  -6  14   6    3.73    2.46   1
  -4  14   7    1.55    2.26   1
  -3  13   6    3.95    2.35   1
  -2  13   7   14.14    3.05   1
   0  11   6   35.08    3.24   1
   2  -6   6    7.61    2.08   1
   2  -4   4  189.17    4.42   1
   2   9   6   30.03    3.42   1
   4 -10  19    3.94    2.24   1
   4   0   5    5.60    2.90   1
   5  -9  20   11.81    2.40   1
   5   4   7   12.13    3.64   1
   6  -2  10   27.58    2.53   1
   6   0   9   22.38    2.80   1
   6   1   9    8.57    2.22   1
   6   3   9   28.07    2.91   1
   7  -6  20    7.02    2.30   1
   8  -4  21    7.73    2.51   1
   8  -3  19    2.17    2.28   1
   8   6  18    2.86    3.28   1
   9   0  21    1.74    2.73   1
   9   0  22    1.28    2.27   1
   9   3  21    4.04    2.97   1
  -6 -11   6    4.77    3.22   1
  -5  14   7    8.42    2.47   1
  -4  13   6    6.47    2.84   1
  -3  12   5    8.08    2.78   1
   1  10   6   59.24    3.42   1
   2  -7   7   33.64    2.62   1
   3  -5   6   60.35    3.29   1
   3  -2   4   85.72    3.60   1
   4  -5   8    2.23    2.02   1
   5  -3   8   23.07    2.32   1
   5  -1   7   15.07    2.50   1
   6  -8  20    8.03    2.29   1
   7  -6  19    1.27    2.23   1
   9  -1  21    4.26    2.21   1
   9   1  20    4.63    2.36   1
   9   4  21    4.34    3.10   1
  -8  13   5    5.52    2.49   1
  -7  13   5    5.24    2.49   1
  -5 -11   6    5.17    3.03   1
  -4  14   8   -1.57    2.25   1
  -3  13   7   13.14    3.04   1
  -2  12   6   19.82    2.79   1
  -1  12   7    4.04    2.61   1
   2   0   2    2.77    3.04   1
   3  -7   8   15.65    2.19   1
   3  -6   7   16.13    2.18   1
   3  -4   5  136.14    3.70   1
   4  -3   6  608.32    6.52   1
   4  -1   5   35.01    2.79   1
   6   4   9    1.15    2.82   1
   8  -5  20    4.52    2.46   1
   9  -2  21    3.90    2.31   1
   9  -1  20    4.98    2.25   1
   9   0  19    9.29    2.45   1
   9   2  19    5.88    2.35   1
   9   3  19    1.12    2.77   1
   9   4  20    3.11    2.91   1
  -9 -12   7    6.33    4.46   1
  -8 -12   7   17.01    4.15   1
  -7 -12   7    1.93    3.25   1
  -5  13   6   -0.32    2.08   1
  -5  14   8   -2.35    2.46   1
  -4  12   5   15.60    2.25   1
  -2  13   8   11.06    2.40   1
   1  -7   5   22.36    2.45   1
   1  -6   4  319.29    5.13   1
   3   6   5  140.92    8.42   1
   3   9   8   10.07    3.64   1
   5 -10  19    9.24    2.35   1
   5  -4   8    8.66    2.19   1
   6   1   8   15.29    2.92   1
   7   9  18    2.06    5.47   1
   8  -6  21    4.76    2.24   1
   8  -5  19    2.09    2.35   1
   9  -3  21    8.40    2.54   1
   9  -2  19    6.94    2.80   1
   9   0  18   56.81    2.92   1
   9   1  18   73.51    3.10   1
   9   2  18    2.81    2.32   1
   9   4  19    7.50    2.80   1
  -6 -12   7    3.50    3.24   1
  -5  12   5    0.79    2.09   1
  -4 -11   6    6.31    2.72   1
  -4  13   7    1.60    2.03   1
  -3  12   6   30.39    2.93   1
  -1  11   6    0.66    2.59   1
   0  11   7    6.62    2.69   1
   2  -5   4   67.24    2.96   1
   3  -3   4   12.01    2.29   1
   3   0   3    8.15    3.47   1
   3   1   3   84.47    5.06   1
   4  -2   5   29.75    2.59   1
   4   4   5   83.63    7.60   1
   5  -3   7   16.71    2.22   1
   5   0   6    9.69    2.49   1
   5   1   6   70.56    3.56   1
   5   2   6   28.46    3.34   1
   6  -3   9   25.44    2.33   1
   6  -1   8   18.02    2.87   1
   6   0   8  201.70    4.33   1
   6   2   8   73.97    3.61   1
   8   7  18    1.62    3.43   1
   9  -4  21   -1.88    2.46   1
   9   5  20    6.95    3.20   1
  -8  12   5   10.53    2.76   1
  -7  12   5    0.63    2.38   1
  -5 -12   7    0.73    3.10   1
  -5  13   7    4.46    2.22   1
  -4  12   6   17.08    2.83   1
  -3  13   8    7.44    2.46   1
  -2 -11   7    2.73    2.65   1
  -2  12   7   34.49    2.52   1
   3  -8   8   32.07    2.41   1
   3  -5   5  104.95    3.29   1
   3   2   3  872.74   16.30   1
   3   8   7   10.10    3.79   1
   4  -3   5   32.59    3.03   1
   5  -6   9   57.79    2.75   1
   5  -1   6   69.10    3.17   1
   6  -2   8   69.76    3.21   1
   6   3   8    1.21    2.82   1
   9  -4  20    3.45    2.47   1
   9   5  19    1.81    2.87   1
 -11  11   5    6.67    2.35   1
   1  10   7   15.01    3.01   1
   2   9   7   34.53    3.47   1
   3  -1   3   79.33    3.91   1
   3   7   6   10.17    4.00   1
   4  -7   8   43.00    2.49   1
   4  -6   7   39.50    2.49   1
   4  -5   6    1.46    1.99   1
   5  -4   7   12.05    2.24   1
   5  -2   6   27.40    2.47   1
   5   3   6   35.76    3.95   1
   6   5   9   15.25    3.59   1
   9  -5  20   11.65    2.41   1
  10   0  20   13.08    2.88   1
  10   1  20    5.77    2.96   1
 -10  11   5    0.29    2.30   1
  -8  12   6   23.43    2.48   1
  -7 -13   8    1.89    3.39   1
  -6 -13   8    7.72    3.24   1
  -6  12   6    6.39    2.41   1
  -6  13   8    8.83    2.26   1
  -5  13   8    5.44    2.30   1
  -4 -12   7   22.86    2.96   1
  -3  12   7    4.20    2.27   1
  -2  11   6    9.68    2.23   1
  -1  11   7    8.99    2.59   1
   2  -2   2 5661.85   25.50   1
   4  -1   4    7.73    2.94   1
   4   0   4  163.71    4.75   1
   4   1   4    6.49    3.03   1
   5  -3   6   35.57    2.92   1
   5   5   7    8.81    4.89   1
   6  -3   8   -0.23    2.00   1
   6   0   7   32.91    3.12   1
   7   1   9   11.72    2.56   1
  10  -2  20    6.73    2.32   1
  10  -1  20    6.43    2.32   1
  10   0  19    6.73    2.87   1
  10   1  19    3.37    2.87   1
  10   2  20    6.03    2.92   1
  -7 -12   6    1.80    3.58   1
  -6 -12   6    3.95    3.58   1
  -5 -13   8    8.90    3.28   1
  -3 -12   7    3.62    2.62   1
  -3  11   6    9.57    2.65   1
   2   8   6    2.61    2.93   1
   3  -6   5  141.06    3.42   1
   4  -2   4  103.36    3.99   1
   5  -5   7    6.84    2.19   1
   6  -4   8    7.55    2.19   1
   6  -1   7  300.63    4.83   1
   6   1   7  301.11    5.45   1
   6   4   8    8.48    3.39   1
   7   2   9    1.63    2.44   1
   9  -6  19    5.82    2.45   1
   9   6  19    5.30    3.55   1
  10   2  19   19.24    3.01   1
  10   3  20   12.94    2.99   1
  -8 -12   6   26.50    4.28   1
  -7  12   7   -1.30    2.33   1
  -6  12   7    2.52    2.06   1
  -5 -12   6    0.80    3.10   1
  -4 -13   8    2.99    2.80   1
  -4  11   6    3.58    2.60   1
  -2  11   7    2.71    2.57   1
   4  -6   6   46.26    2.56   1
   5  -4   6   20.73    2.36   1
   5   0   5    0.83    2.79   1
   6   2   7   62.36    3.55   1
   7  -3   9   20.83    2.27   1
  10  -2  18   20.32    2.37   1
  10   2  18   20.83    3.04   1
  10   3  19    3.60    2.95   1
 -12   9   5    4.64    2.16   1
  -9  10   5    1.86    2.14   1
  -9  12   8    9.15    2.48   1
  -8  11   6   11.06    2.55   1
  -7  11   6    2.91    2.38   1
  -6  11   6    7.40    2.22   1
  -5  11   6    6.86    2.14   1
  -4 -12   6   19.40    3.30   1
  -2 -12   7   34.06    3.02   1
  -1 -11   6    2.70    2.69   1
   0  10   7   37.05    3.05   1
   5  -6   7    4.09    2.11   1
   9   6  18    5.28    3.37   1
  10   4  19    2.24    3.38   1
 -14   7   5    1.17    2.28   1
 -11   9   5    3.43    2.19   1
  -9 -12   6    0.31    4.66   1
  -7  12   8    3.18    2.46   1
  -6 -13   7    5.66    3.23   1
  -6  12   8    0.40    2.27   1
  -5  12   8   18.97    2.39   1
  -3  11   7   23.58    2.34   1
   5  -5   6   38.01    2.49   1
   5  -3   5   12.12    2.23   1
   6  -4   7   32.43    2.36   1
   6  -1   6    6.70    2.92   1
   6   3   7   29.99    3.46   1
   7  -2   8   69.29    2.97   1
   7  -1   8   18.86    2.47   1
   7   0   8    3.80    2.11   1
   7   1   8   17.32    2.73   1
 -12   8   5    6.23    2.21   1
  -9  10   6   10.23    2.30   1
  -8  11   7   15.77    2.56   1
  -7 -13   7    5.81    3.46   1
  -7  11   7   13.74    2.26   1
  -6  11   7   -2.92    2.53   1
  -5 -13   7    2.65    2.85   1
  -5  11   7    1.86    2.56   1
  -4  11   7    6.78    2.20   1
  -3 -12   6   24.51    3.01   1
  -2 -13   8   11.49    3.05   1
  -1 -12   7    2.98    2.17   1
   0   9   6   94.43    3.79   1
   4  -6   5   42.83    2.50   1
   5  -7   7    9.08    2.09   1
   5   4   6   18.49    4.41   1
   6  -5   7    4.87    2.07   1
   6  -2   6   12.71    2.19   1
   6   0   6   18.73    2.69   1
  10   4  18    5.01    2.70   1
  11  -1  19    4.22    2.86   1
 -14   6   5    1.99    2.28   1
 -14   7   6    1.47    2.22   1
 -13   7   5    5.35    2.36   1
 -11   9   6    4.89    2.19   1
  -9   9   5    8.10    2.10   1
  -9  11   8   -1.32    2.32   1
  -8 -13   7    1.63    3.97   1
  -8  10   6   13.92    2.42   1
  -7  10   6   20.30    2.82   1
  -4 -13   7    1.86    2.72   1
  -4  10   6    7.83    2.81   1
  -3 -13   7   19.05    2.94   1
  -3  10   6    5.22    2.40   1
  -2 -12   6   22.97    2.86   1
   1   9   7   14.44    2.66   1
   5  -6   6   47.69    2.57   1
   6  -3   6    7.39    2.11   1
   6   1   6    7.73    2.45   1
   7   2   8   61.86    3.37   1
  11   1  19   -0.43    2.39   1
 -15   4   5    6.48    2.61   1
 -15   5   6   11.94    2.58   1
 -12   8   6   22.65    2.38   1
 -11  10   8    3.84    2.21   1
 -10   9   6   10.97    2.18   1
  -9  10   7    6.71    2.17   1
  -8  11   8    2.64    2.29   1
  -6  10   6    1.73    2.20   1
  -5 -14   8    1.42    3.49   1
  -5  10   6   19.11    2.38   1
  -2  10   7    2.59    2.61   1
   0 -12   7    1.59    2.08   1
   3 -10   7   11.23    2.24   1
   4  -8   6   50.75    2.61   1
   4  -1   3   16.58    2.68   1
   5  -5   5   35.99    2.42   1
   6  -6   7   17.13    2.27   1
   6  -4   6   13.46    2.22   1
   7  -3   7   14.73    2.65   1
   7  -2   7  101.13    3.19   1
   7  -1   7  192.01    4.04   1
   7   0   7    3.94    2.50   1
  11  -3  18   11.44    2.53   1
  11   1  18    2.27    2.22   1
 -16   0   5    1.74    2.23   1
 -15   3   5    7.45    2.39   1
 -14   6   6    4.22    2.21   1
 -13   6   5    2.54    2.10   1
 -11   9   7   11.93    2.19   1
  -9   9   6    1.11    2.25   1
  -8  10   7    2.87    2.17   1
  -4 -14   8    1.63    2.79   1
  -3 -14   8    9.33    3.02   1
  -2 -13   7   13.73    2.50   1
  -1 -12   6   -0.45    2.02   1
   1   8   6  153.08    4.62   1
   2   8   7   76.00    4.44   1
   4   3   4  143.58    7.58   1
   5  -7   6    3.76    2.05   1
   5  -2   4  320.16    5.13   1
   5   0   4    2.83    2.72   1
   6  -8   8   14.30    2.02   1
   6  -5   6   12.86    2.16   1
   6   2   6   13.35    2.85   1
   7  -6   8    3.15    2.07   1
   7  -4   7    9.83    2.09   1
   7   1   7  197.16    4.62   1
   7   3   8   11.09    2.92   1
  10   5  18    2.38    2.93   1
  11   2  18    9.49    2.85   1
 -15   2   5    5.97    2.16   1
 -15   4   6    1.29    2.50   1
 -14   4   5   45.19    2.79   1
 -13   8   8   20.12    2.32   1
 -12   6   5   28.04    2.40   1
 -12   8   7    8.24    2.22   1
 -11   7   5   28.89    2.39   1
 -10   9   7    4.44    2.19   1
  -8   9   6    6.17    2.11   1
  -7  10   7   43.33    2.49   1
  -6 -13   6    3.17    3.21   1
  -6  10   7   -0.60    2.15   1
  -5 -13   6    2.30    2.68   1
  -5  10   7    8.96    2.70   1
  -4 -13   6    3.40    2.77   1
  -4  10   7   11.16    2.28   1
  -3  10   7   10.37    2.34   1
  -2   9   6    3.02    2.59   1
  -1 -13   7    1.86    2.76   1
   0 -12   6    7.28    2.66   1
   0   9   7    8.28    2.57   1
   3 -10   6    7.42    2.32   1
   5  -6   5    2.31    2.09   1
   6  -3   5   30.74    2.35   1
   6  -2   5   90.90    3.16   1
   6  -1   5  208.86    4.43   1
   6   0   5  578.14    7.35   1
   6   5   8    1.80    3.58   1
   7  -5   7   54.04    2.55   1
   8  -2   8   15.72    2.29   1
 -15   1   5    4.38    2.22   1
 -15   3   6    0.97    2.35   1
 -14   3   5    5.61    3.10   1
 -13   6   6    3.26    2.19   1
 -10   8   6    3.33    2.18   1
  -9   9   7    1.43    2.18   1
  -8   8   5    2.94    2.03   1
  -7 -13   6    4.98    4.02   1
  -7   9   6    9.84    2.24   1
  -6   9   6   18.10    2.87   1
  -3 -13   6    1.92    2.79   1
   3 -11   7   17.70    2.31   1
   4   1   3   16.60    3.30   1
   5   1   4   31.33    3.47   1
   5   3   5   12.74    3.54   1
   6  -4   5   14.37    2.36   1
   6   4   7   32.43    4.02   1
   7  -3   6   19.96    2.72   1
   7  -2   6    3.43    2.24   1
   7  -1   6   78.76    3.40   1
   7   2   7  101.81    4.15   1
   8  -4   8  102.51    2.99   1
   8   0   8  240.21    4.32   1
 -15  -4   5    9.17    2.59   1
 -15  -3   5    9.35    2.81   1
 -15  -2   5    5.41    2.83   1
 -15  -1   5    6.42    2.79   1
 -15   0   5    7.28    2.29   1
 -15   4   7    0.57    2.39   1
 -14   4   6    4.42    2.52   1
 -13   4   5    1.29    2.30   1
 -12   7   7    4.93    2.25   1
 -11   7   6    3.25    2.12   1
 -10   9   8    6.94    2.23   1
  -9   8   6   27.85    2.38   1
  -8   9   7    1.86    2.07   1
  -5 -14   7    9.90    3.52   1
  -5   9   6   12.51    2.42   1
  -4 -14   7    2.00    2.98   1
  -4   9   6   36.63    2.73   1
  -3 -14   7   12.48    3.01   1
  -2 -13   6    9.62    2.94   1
  -1   9   7   43.93    3.10   1
   1 -12   6   31.37    2.48   1
   6   1   5  215.30    5.32   1
   7  -4   6    9.70    2.12   1
   7   0   6    1.54    2.61   1
 -15   3   7   11.22    2.39   1
 -10   7   6   10.59    2.54   1
 -10   8   7   14.81    2.13   1
  -8 -13   6    2.07    5.15   1
  -8   8   6   13.84    2.23   1
  -7   9   7    1.44    2.21   1
  -2 -14   7    3.20    2.82   1
  -1 -13   6    4.31    2.23   1
   1 -13   7   -1.80    2.27   1
   3 -11   6   10.00    2.24   1
   4 -11   7   23.54    2.33   1
   4 -10   6    1.07    2.16   1
   5  -9   6    8.93    2.27   1
   6   3   6    6.85    3.13   1
   7  -5   6   27.85    2.27   1
   8  -3   7   84.62    2.94   1
   8  -2   7   20.23    2.33   1
 -15  -5   6    9.39    3.15   1
 -15   0   6    1.51    2.14   1
 -14   4   7    7.05    2.48   1
 -14   5   8    3.05    2.27   1
 -13   4   6    1.07    2.23   1
 -12   7   8    1.15    2.21   1
 -11   6   6   10.36    2.15   1
 -11   7   7   17.17    2.27   1
  -9   8   7   16.70    2.21   1
  -7   8   6    4.54    2.25   1
  -6   9   7   15.08    2.34   1
  -5 -13   5    6.07    3.71   1
  -5   9   7  106.39    3.53   1
  -4 -13   5   11.49    3.25   1
  -4   9   7   49.83    3.25   1
  -3 -13   5    7.14    3.31   1
  -1 -14   7    3.95    2.80   1
   0 -13   6    0.81    2.75   1
   1   8   7   26.55    3.21   1
   2 -12   6   29.20    2.44   1
   2  12  17    4.47    3.45   1
   5  -2   3    2.15    2.21   1
   6  -2   4    8.94    2.21   1
   7   1   6   78.15    3.59   1
   8  -5   7    2.65    2.10   1
   8   0   7    1.57    2.52   1
   8   2   8   15.37    2.69   1
 -15  -4   6    3.35    3.01   1
 -15  -3   6    3.30    2.83   1
 -15  -2   6    6.37    2.85   1
 -15  -1   6   15.65    2.41   1
 -15   3   8    4.49    2.37   1
 -14  -1   5    4.81    2.77   1
 -14   0   5    1.05    2.13   1
 -14   2   6    3.55    2.39   1
 -12   5   6    2.18    2.17   1
  -9   7   6    3.36    2.13   1
  -8   8   7   10.40    2.74   1
  -6   8   6    4.22    2.18   1
   0 -14   7    1.14    2.78   1
   1 -13   6   11.67    2.85   1
   2 -13   7   16.66    2.31   1
   4 -11   6    2.99    2.14   1
   5 -11   7   13.27    2.21   1
   5 -10   6   38.83    2.57   1
   5   2   4  325.51    7.45   1
   6   2   5   95.07    4.54   1
   7  -3   5    9.86    2.12   1
   7  -2   5  251.39    4.35   1
   7   3   7   15.95    3.05   1
   8  -6   7    1.67    1.94   1
 -14  -7   6    3.99    3.00   1
 -14   1   6   12.99    2.46   1
 -14   3   7   11.07    2.51   1
 -13   3   6   20.72    2.39   1
 -11   6   7   16.90    2.11   1
 -10   6   6   20.52    2.32   1
  -8   7   6   40.91    2.44   1
  -6 -13   5    2.02    3.14   1
  -5 -14   6   14.22    3.63   1
  -4 -14   6    1.58    2.92   1
  -4   8   6   39.35    2.59   1
  -3 -14   6   19.38    3.04   1
  -2 -14   6    0.62    2.83   1
   1 -14   7   10.20    2.82   1
   3 -12   6    8.67    2.28   1
   6  -9   6   13.10    2.35   1
   6   0   4    4.22    2.41   1
   7 -10   8    4.17    2.17   1
   7  -5   5   36.09    2.47   1
   8  -7   7   29.59    2.24   1
   8  -4   6    6.50    2.07   1
   8  -3   6   76.69    2.88   1
   8  -2   6   31.31    2.41   1
 -15  -1   7   32.70    3.03   1
 -14  -6   6    5.88    3.40   1
 -12   4   6   12.27    2.20   1
 -12   5   7    0.65    2.18   1
 -11   5   6   28.70    2.56   1
  -9   7   7    3.00    2.05   1
  -7   8   7    0.45    2.16   1
  -6 -14   6    4.26    3.74   1
  -1 -14   6   11.41    2.84   1
   0   8   7    5.39    2.44   1
   2 -13   6    5.09    2.24   1
   5 -11   6    5.91    2.09   1
   7  -8   6   10.11    2.11   1
   7  -6   5   16.79    2.23   1
   7   0   5    0.39    2.15   1
   7   2   6    2.43    2.56   1
   8  -5   6    1.92    2.15   1
   9  -4   7    0.89    2.17   1
   9  -3   7    2.90    2.15   1
 -15  -4   7    4.31    2.90   1
 -15  -3   7    6.01    2.87   1
 -15  -2   7    1.17    2.21   1
 -15   1   8    4.76    2.05   1
 -14  -1   6   12.67    2.38   1
 -14   1   7    6.37    2.59   1
 -13   2   6    8.36    2.18   1
 -10   6   7    3.10    1.89   1
  -9   6   6   15.32    2.25   1
  -7   7   6    9.97    2.16   1
  -5   8   7   15.19    2.69   1
   0 -14   6    1.01    2.20   1
   2 -14   7   14.21    2.39   1
   4 -13   7    1.34    2.29   1
   4 -12   6   26.08    2.54   1
   5 -12   7    1.46    2.05   1
   6 -12   8    3.42    2.42   1
   7 -11   8   12.27    2.31   1
   7 -10   7   15.04    2.40   1
   8   0   6  111.07    3.31   1
   8   3   8   11.01    2.67   1
   9  -6   7   13.88    2.66   1
   9  -5   7    0.84    2.15   1
   9  -1   7    2.93    2.05   1
 -15   0   8    6.59    2.29   1
 -14  -4   6    4.05    2.78   1
 -14  -2   6    2.00    2.31   1
 -14   2   8   13.98    2.42   1
 -13  -8   6   21.76    3.76   1
 -12   4   7    6.82    2.13   1
 -11   4   6    4.69    2.22   1
 -11   5   7   69.56    2.72   1
 -10   5   6    1.05    1.94   1
  -8   6   6   35.51    2.82   1
  -8   7   7    3.35    2.19   1
  -4   8   7   11.49    2.19   1
  -3   8   7   20.54    2.70   1
  -1   8   7   22.15    2.31   1
   1 -14   6    9.87    2.33   1
   3 -13   6    7.20    2.23   1
   4 -14   8   11.55    2.35   1
   4  11  18    2.28    3.83   1
   7   1   5  176.80    4.59   1
   8  -9   7   10.22    2.14   1
   8  -4   5   27.97    2.30   1
   8  -3   5   33.68    2.44   1
   9  -7   7    1.42    1.97   1
  10  -2   8   10.16    2.24   1
 -15  -1   8    3.07    2.27   1
 -14  -7   7    7.43    2.93   1
 -14   0   7    0.70    2.08   1
 -13   0   6    2.16    2.61   1
 -13   2   7    7.73    2.21   1
 -13   3   8    0.97    2.13   1
 -12   2   6   17.61    2.70   1
  -9   6   7   35.82    2.36   1
  -5   7   6   11.64    2.12   1
  -2 -14   5    2.60    2.76   1
   4 -13   6    4.84    2.33   1
   5 -13   7    8.55    2.46   1
   5 -12   6    5.15    2.09   1
   6 -12   7    4.15    2.44   1
   7 -12   8    3.45    2.41   1
   7 -11   7   10.89    2.21   1
   8   1   6   70.39    3.30   1
   9  -4   6   91.64    2.95   1
   9  -3   6    1.76    1.99   1
  10  -1   8   15.81    2.26   1
 -15  -4   8    1.19    2.34   1
 -15  -3   8    2.94    2.40   1
 -14  -6   7    3.32    2.87   1
 -14  -2   7   31.19    3.06   1
 -14  -1   7    5.89    2.23   1
 -14   1   8    5.76    2.34   1
 -13   1   7    2.58    2.59   1
 -12   3   7   30.03    2.36   1
 -11   4   7    7.34    2.18   1
 -10   4   6    9.45    2.31   1
 -10   5   7    1.02    1.87   1
  -7   6   6   37.81    2.39   1
  -6   7   7  168.11    3.76   1
  -5 -14   5   13.93    3.63   1
  -1 -15   6   -2.25    2.81   1
   0 -14   5   -0.18    2.19   1
   4 -14   7    2.64    2.25   1
   6   4   6   13.42    4.03   1
   9  -7   6    1.95    1.91   1
   9  -6   6   16.88    2.40   1
   9   1   7    0.51    2.48   1
  10  -5   7   20.73    2.37   1
  10  -4   7    5.58    2.18   1
  10  -3   7    5.30    2.20   1
 -15  -1   9    6.15    2.23   1
 -14  -5   7    1.05    2.77   1
 -14  -4   7    7.37    2.77   1
 -13  -2   6    7.35    2.73   1
 -12   1   6    4.78    2.15   1
   0 -15   6    3.64    2.22   1
   5 -13   6    3.04    2.52   1
   6 -13   7    1.52    2.31   1
   6 -12   6   10.50    2.35   1
   6   3   5   31.41    3.65   1
   7 -12   7    2.83    2.23   1
   7 -11   6   20.06    2.31   1
   7   3   6   17.95    3.08   1
   8 -11   7    7.52    2.31   1
   8   0   5   78.29    2.99   1
   9  -8   6    9.81    2.04   1
  10  -6   7    7.32    2.19   1
 -13   0   7    2.99    2.14   1
 -11   2   6   16.68    2.30   1
 -11   3   7   15.93    2.61   1
  -9   4   6   69.46    3.15   1
  -8   5   6   41.55    2.48   1
  -6 -14   5    1.06    3.72   1
  -6   6   6   43.58    2.58   1
  -5   7   7    8.56    2.06   1
   3  11  18    3.88    3.43   1
   4 -14   6    7.63    2.29   1
   7   2   5  245.79    5.52   1
   9 -10   7    1.35    2.10   1
   9   0   6    2.64    1.99   1
  10  -8   7    6.58    2.11   1
 -13  -1   7    2.72    2.68   1
 -12   0   6    2.79    2.21   1
  -2 -15   5    3.57    3.12   1
  -1 -15   5    0.59    2.82   1
   0 -15   5    9.21    2.85   1
   3 -14   5    7.20    2.47   1
   5 -13   5    4.33    2.29   1
   6 -13   6    1.24    2.46   1
   8 -12   7    0.69    2.31   1
   8 -11   6    9.98    2.12   1
  10  -6   6   10.58    2.22   1
 -13  -2   7    8.51    2.82   1
 -12  -1   6    4.74    2.62   1
 -12   1   7    7.59    2.32   1
  -8   5   7   23.99    2.33   1
   1 -15   5    1.46    2.39   1
   2  11  18   11.57    3.56   1
   4 -14   5   12.61    2.39   1
  10  -8   6    3.89    2.13   1
  11  -6   7   10.13    2.30   1
  11  -3   7   10.47    2.26   1
 -13  -3   7    1.38    2.80   1
 -10   2   6   33.14    2.44   1
  -5  11  18    2.89    2.46   1
  -4  11  18   -0.89    2.80   1
   2 -15   5    5.46    2.43   1
   5  10  18    8.99    4.55   1
   6 -13   5   -1.76    2.40   1
   9 -12   7    0.34    2.33   1
   9 -11   6    0.64    2.14   1
  10  -9   6    4.08    2.10   1
  10  -5   5    4.93    2.27   1
  11  -8   7   -3.47    2.02   1
  12  -6   8    6.04    2.17   1
 -13  -4   7    1.99    2.31   1
 -13  -1   8    2.53    2.22   1
 -11   0   6   -0.12    2.24   1
  -3  11  18   -0.42    2.90   1
  -2  11  18    8.34    2.95   1
   0  11  18    4.43    2.82   1
   1  11  18    5.24    2.81   1
   2  11  19    0.43    3.38   1
  10 -10   6    2.72    2.22   1
  11  -7   6    7.06    2.28   1
  11  -6   6    3.70    2.19   1
  11  -4   6    3.55    2.24   1
 -12  -4   6    9.92    2.64   1
 -12  -1   7    7.79    2.16   1
 -10   0   5  198.46    3.93   1
  -3  11  19    6.54    2.95   1
  -1  11  18    5.53    2.41   1
   1  11  19    2.92    3.43   1
   9 -11   5    6.93    2.24   1
  12  -6   7   -0.72    2.24   1
  12  -5   7    2.57    2.31   1
  12  -4   7    4.62    2.23   1
 -12  -2   7   26.09    2.80   1
 -11  -1   6   22.61    2.53   1
  -2  11  19    8.91    2.53   1
  -1  11  19    1.27    2.95   1
   0  11  19    9.74    2.90   1
   8   3   6   76.11    3.97   1
  10 -10   5    4.28    2.14   1
  12  -2   7    7.02    2.63   1
 -11  -5   5   25.97    2.87   1
 -11   0   7    1.64    2.22   1
 -10  -1   5   10.58    2.18   1
  -8   9  18    3.43    2.33   1
  -6  10  19    8.83    2.52   1
  10 -11   5    0.42    2.15   1
  12  -7   6    4.35    2.27   1
  12  -5   6    2.65    2.18   1
  13  -3   8    1.92    2.24   1
 -12  -4   7    6.09    2.64   1
 -11  -9   6    6.01    3.68   1
 -10   0   6   19.99    2.30   1
  -7   9  18    7.47    3.00   1
  -5  10  19    6.59    2.78   1
  -4  10  18    1.64    2.71   1
   4  10  18    1.38    3.27   1
  10   0   5   99.19    3.27   1
  11  -2   5   41.01    2.63   1
  12  -9   6   10.60    2.23   1
  12  -1   7    8.33    2.16   1
  13  -7   7    2.95    2.26   1
  13  -5   7   14.00    2.37   1
  13  -2   8   36.08    2.45   1
  14  -4   9   15.40    2.52   1
 -12  -7   7    4.91    2.77   1
 -12  -6   7    0.05    2.65   1
 -11  -3   6   14.72    2.70   1
 -11  -1   7   20.56    2.45   1
  -9   1   6   19.47    2.28   1
  -9   8  19    1.24    2.25   1
  -7   9  19    4.80    3.03   1
  -5  10  20    4.92    2.90   1
  -4  10  19   -0.34    2.47   1
  -3  10  18   11.47    2.81   1
  12  -8   5    1.49    2.26   1
  12  -7   5    6.99    2.10   1
  12  -2   6    0.31    2.08   1
  13  -3   7   13.38    2.29   1
 -11  -8   6    6.80    3.12   1
 -11  -4   6    4.02    2.45   1
 -11   6  18   11.32    2.23   1
 -10  -1   6   21.84    2.29   1
 -10   7  19    3.34    2.27   1
  -7   9  20   24.66    2.73   1
  -4  10  20    4.54    2.88   1
  -3  10  19   15.15    2.88   1
  -1   6   7  154.91    4.12   1
   3  10  18    5.53    3.20   1
   4  10  19    2.18    3.38   1
  12   0   7    4.42    1.94   1
  13  -8   6    2.35    2.32   1
  13  -4   6    9.92    2.25   1
  13  -2   7    3.10    2.19   1
 -11  -7   6    5.75    2.95   1
 -11  -6   6   11.56    3.02   1
 -11  -5   6   28.75    2.84   1
 -11  -2   7    8.22    2.20   1
  -9  -1   5   13.74    2.18   1
  -8   8  19    9.75    2.45   1
  -6   9  19   14.04    2.48   1
  -3  10  20    2.92    2.70   1
  -2  10  19   -0.24    2.62   1
  -1  10  18   16.21    2.54   1
   0  10  18   32.85    3.14   1
   1  10  18   15.38    2.85   1
   2   6   7  154.19    5.37   1
  13  -1   7    3.48    2.67   1
  14  -5   7    8.49    2.41   1
  -9   0   6   13.24    2.12   1
  -9   1   7    4.05    1.99   1
  -8   8  20   16.99    2.52   1
  -6   9  20   10.51    2.59   1
  -3  10  21    4.90    2.83   1
  -2  10  20    7.77    2.75   1
  -1  10  19    4.97    2.72   1
   3  10  19    8.07    2.78   1
  12   1   7   11.83    2.52   1
 -12   4  18    8.65    2.05   1
 -11   5  18   15.20    2.27   1
 -10  -1   7    2.96    2.09   1
 -10   6  19    8.77    2.77   1
  -8   1   6   89.36    3.03   1
  -7   0   4    8.71    2.11   1
  -7   2   6   29.33    2.27   1
  -7   8  19   21.59    2.56   1
  -6   2   5  137.37    3.37   1
  -6   9  21    7.77    2.50   1
  -5   9  19   25.54    2.38   1
  -4   4   6   32.71    2.40   1
  -2  10  21   10.94    2.79   1
  -1  10  20    2.40    2.73   1
   0  10  19    4.01    2.24   1
   1  10  19   11.19    2.91   1
   3  10  20   -0.23    3.28   1
  14  -2   7    4.65    2.70   1
 -11  -9   7   11.32    3.20   1
 -11  -4   7    8.32    1.97   1
 -11   5  19    7.24    2.20   1
 -10  -3   6   63.13    3.09   1
 -10   6  20    4.21    2.27   1
  -7   8  20    1.76    2.47   1
  -5   9  20    0.47    2.16   1
  -5   9  21    4.70    2.71   1
  -4   9  19   10.16    2.81   1
  -1  10  21    3.66    2.84   1
   0  10  20    3.98    2.66   1
   1  10  20    3.66    2.69   1
   2  10  20   11.23    2.96   1
   6   9  18   11.80    4.22   1
  13  -1   6   17.79    2.27   1
  14  -6   5    3.19    2.27   1
  14  -3   6   23.06    2.48   1
 -11  -8   7    4.38    3.11   1
 -11  -6   7   13.28    2.63   1
 -11  -5   7   66.70    2.97   1
 -10 -10   6    0.97    3.60   1
  -9   0   7   15.92    2.19   1
  -8   7  19    5.38    2.13   1
  -6   8  19   22.96    2.54   1
  -4   3   5   19.35    2.35   1
   0  10  21    4.60    2.80   1
   1  10  21    2.93    2.65   1
  14  -4   5   11.87    2.32   1
  14  -2   6   17.79    2.76   1
  14  -1   7    0.58    2.04   1
  15  -2   8    4.79    2.27   1
 -12   3  19   19.28    2.27   1
 -11  -7   7   18.16    2.78   1
 -11   4  19   10.27    2.61   1
 -10  -4   6    7.61    2.01   1
 -10   5  19   13.02    2.64   1
  -9   6  19   20.47    2.31   1
  -8   0   6  171.50    3.72   1
  -8   1   7    4.86    2.13   1
  -8   7  20   18.44    2.36   1
  -8   7  21    8.57    2.77   1
  -7   2   7   46.00    2.54   1
  -6   8  20    7.34    2.29   1
  -4   9  21   10.44    2.23   1
  -3   9  19    2.24    1.91   1
  -2   5   7   56.53    2.87   1
  14  -3   5    2.00    2.08   1
 -11  -4   8    2.99    1.90   1
 -11   4  20   -0.26    2.01   1
 -10  -5   6    2.58    2.31   1
 -10  -3   7   60.06    3.07   1
 -10   5  20    0.91    2.04   1
  -9  -2   6    3.62    1.87   1
  -9   6  20   18.32    2.32   1
  -7   0   5    0.75    1.96   1
  -7   1   6    6.13    1.93   1
  -7   7  19    4.55    2.09   1
  -6   8  21    5.20    2.22   1
  -5   2   5  341.14    5.04   1
  -5   8  19   10.40    2.12   1
  -4   4   7   19.68    2.27   1
  -3   9  20   25.84    2.43   1
  -3   9  21    7.50    2.54   1
  -2   9  19    2.11    2.43   1
   5   9  18    6.64    3.51   1
   6   9  19   12.83    4.48   1
  14  -1   6    0.07    1.93   1
  15  -3   6    1.22    2.20   1
  15  -1   8    0.45    2.23   1
 -12   2  19    4.63    2.77   1
 -10  -9   6    7.49    3.13   1
 -10  -8   6    3.21    2.97   1
 -10  -7   6    6.99    3.06   1
 -10  -6   6   22.60    3.04   1
 -10   5  21    3.31    2.05   1
  -9  -1   7    6.35    2.04   1
  -6   3   8   23.83    2.09   1
  -2   9  20    2.73    2.62   1
  -1   9  19   13.54    2.83   1
  15  -1   7    8.75    2.75   1
 -11   3  19    5.61    2.17   1
 -10  -4   7    5.67    2.48   1
  -9  -3   6    3.37    2.43   1
  -8  -1   6   80.91    3.36   1
  -8   0   7    1.29    2.12   1
  -6   7  19   13.88    2.75   1
  -4   8  19    4.60    2.33   1
  -2   9  21   24.06    2.42   1
  -1   9  20    3.72    2.64   1
   0   9  19   -1.33    2.74   1
  14  -1   5    7.31    2.64   1
  15   0   8    2.93    2.38   1
 -11   3  20    1.79    2.08   1
  -9  -2   7    5.71    2.47   1
  -9   5  20    2.60    2.08   1
  -7   1   7  323.64    4.58   1
  -6   2   7   50.14    2.63   1
  -6   7  20    0.25    2.21   1
  -4   8  20   27.48    2.29   1
  -3   4   7   62.87    2.82   1
  -1   9  21    9.37    2.76   1
   0   9  20    5.62    2.70   1
   1   9  19   13.75    2.76   1
  13   2   7    3.58    2.64   1
 -12   1  19    3.19    2.21   1
 -11   3  21   14.50    2.15   1
 -10   4  21   17.94    2.29   1
  -7  -1   5  236.31    4.33   1
  -7   0   6   21.73    2.27   1
  -7   6  19   14.72    2.23   1
  -6   1   6    2.28    2.00   1
  -5   2   6   37.10    2.50   1
  -4   2   5    3.35    2.00   1
  -4   8  21    5.67    2.05   1
  -3   8  19   20.50    2.29   1
  15   0   7    3.09    2.33   1
 -14   4  -8    4.61    3.00   1
 -13   4  -8   16.96    3.11   1
 -12   5  -6    2.13    2.78   1
  -4   2  -5   28.12    2.92   1
  -4   6   6   56.94    5.91   1
  -3   1  -5   68.13    3.59   1
  -2  -5  -9  153.79    3.96   1
  -2  -2  -7    8.63    2.47   1
  -2  -1  -6    2.85    2.45   1
  -2   5  18   51.90    3.00   1
  -2   5  19   13.83    2.42   1
  -1 -14  -5    7.79    3.55   1
  -1 -13  -6   13.21    3.16   1
  -1  -9  -8   11.89    2.38   1
  -1  -7  -8   11.26    2.31   1
  -1  -3  -6    7.78    3.08   1
  -1  -1  -4   67.42    4.27   1
  -1   4   9  167.47    5.01   1
  -1   4  19    6.87    2.44   1
   0  -9  -6   89.73    4.21   1
   0  -8  -6   74.82    3.93   1
   0  -7  -6   37.77    3.40   1
   0  -3  -4  198.52    6.41   1
   0   2   5    0.04    3.53   1
   0   3  18   53.06    2.84   1
   0   3  19   11.25    2.43   1
   1   1   7  118.64    4.22   1
   2  -1   6    2.27    2.48   1
   2   0  10    2.28    2.26   1
   2   0  17    6.71    2.24   1
   2   0  18    1.01    2.09   1
   2   0  19   10.09    2.25   1
   3  -5   4   51.56    4.36   1
   3  -3  20   14.71    2.53   1
   3  -3  21   20.70    2.35   1
   4  -9   9    7.82    2.98   1
   4  -9  18   26.39    3.28   1
   4  -9  19   20.82    3.25   1
   4  -8   9   31.14    3.08   1
   4  -8  18    4.36    2.37   1
   4  -8  19   11.94    2.92   1
   4  -7  18    5.45    2.26   1
   4  -7  19   21.72    2.99   1
 -14   5  -6    1.21    2.46   1
 -13   5  -6    3.69    2.29   1
  -5   2  -6   28.33    3.26   1
  -3 -14  -8   11.60    3.32   1
  -3  -3  -9  114.11    3.43   1
  -2 -12  -8    3.67    2.71   1
  -2   1  -3   21.48    3.41   1
  -2   4   4   19.49    4.60   1
  -2   5   9  108.68    4.41   1
  -1 -11  -7   44.63    3.67   1
  -1  -2  -5  182.05    5.40   1
   0 -11  -5   14.34    3.80   1
   0   3   9    3.01    3.05   1
   0   3  20  203.41    3.97   1
   0   3  21    3.96    2.54   1
   1   2  16   75.59    2.89   1
   1   2  17    6.85    2.28   1
   1   2  18   13.27    2.29   1
   2   0   9   -0.22    2.17   1
   2   0  21  377.23    4.74   1
   3  -6   3   51.49    4.39   1
   3  -4   5  133.21    4.95   1
   3  -3   7   42.17    3.17   1
   3  -2  10    9.24    2.21   1
   3  -2  19   10.28    2.41   1
   3  -2  20   69.08    2.95   1
   4 -10   9   14.07    3.41   1
   4 -10  19   -1.48    2.52   1
   4  -9  20   16.64    2.59   1
   4  -8   8   46.54    3.65   1
   4  -8  20   11.92    2.52   1
   4  -7   9   17.39    2.90   1
   4  -7  20   18.54    2.80   1
   4  -6  10   38.59    2.69   1
   4  -6  18    0.97    2.27   1
   4  -6  19    5.49    2.45   1
   4  -6  20   20.21    3.06   1
 -12   4  -7    3.39    2.84   1
 -11   4  -7    3.45    2.20   1
  -4   1  -6   95.02    3.88   1
  -3  -2  -8  115.65    3.58   1
  -3  -1  -7   39.52    3.06   1
  -3   0  -6    0.76    2.03   1
  -3   2  -3  860.68   11.27   1
  -2 -13  -7   16.01    3.75   1
  -2  -4  -8    5.92    2.45   1
  -1 -10  -7   13.59    3.32   1
  -1   3   4   48.09    4.65   1
  -1   4   8   70.42    4.08   1
   0  -5  -5   32.91    3.69   1
   1   1   6  193.73    5.17   1
   1   2  10   16.64    2.49   1
   1   2  20   78.46    3.11   1
   1   2  21  101.35    3.24   1
   2   0   8    1.01    2.15   1
   3 -13   6    7.07    4.26   1
   3  -2   9   23.71    2.54   1
   3  -2  21   61.29    2.91   1
   3  -2  22    5.93    2.35   1
   4  -9   8    8.89    2.75   1
   4  -7   8   38.65    3.13   1
   4  -6   9   54.34    2.85   1
   4  -6  21    9.92    2.37   1
   4  -5  19    3.88    2.22   1
   4  -5  20   30.85    2.60   1
 -14   4  -7    9.19    2.50   1
 -13   4  -7    8.77    2.47   1
  -5   1  -7   13.65    2.35   1
  -5   3  -4   11.64    2.78   1
  -2 -15  -5    6.64    3.66   1
  -2 -14  -6    6.54    3.63   1
  -2   5   8   42.19    3.67   1
  -1 -12  -6   28.78    3.52   1
  -1  -6  -7  129.09    4.40   1
   0 -10  -5   25.14    3.76   1
   0   3   8    4.13    2.41   1
   1  -6  -3   68.70    5.97   1
   1  -4  -2   15.91    5.31   1
   1   2   9   39.52    2.83   1
   2  -2   3   64.34    4.95   1
   2  -1   5  255.22    6.04   1
   2   1  17    6.36    2.19   1
   2   1  18    2.25    2.16   1
   2   1  19   19.73    2.42   1
   3  -3   6   26.80    2.88   1
   3  -2   8  117.21    3.77   1
   3  -1  18    4.29    2.16   1
   3  -1  20    6.71    2.17   1
   4 -10   8   32.39    3.46   1
   4  -9   7    2.83    3.12   1
   4  -8   7   -0.27    2.68   1
   4  -7   7   15.27    3.22   1
   4  -6   8   52.81    3.23   1
   4  -5   9   24.79    2.82   1
   4  -5  22    9.53    2.58   1
   4  -4  18   20.84    2.55   1
   4  -4  19    7.66    2.34   1
   4  -4  20   12.98    2.46   1
 -14   3  -8    4.08    2.43   1
 -12   3  -8    1.77    2.30   1
  -2  -5  -8    0.29    2.30   1
  -2  -3  -7  128.57    3.98   1
  -2   0  -4    2.37    2.72   1
  -1  -9  -7   13.89    2.91   1
  -1  -8  -7   25.61    3.01   1
  -1  -7  -7  133.39    4.36   1
  -1  -4  -6    9.93    2.64   1
   0  -6  -5   11.94    3.68   1
   0   4  18    3.82    2.39   1
   0   4  19    4.37    2.46   1
   2   1  22    2.76    2.10   1
   3 -14   7   13.79    5.35   1
   3 -12   4    6.84    5.22   1
   3  -5   3    4.16    3.66   1
   3  -4   4   54.87    4.19   1
   3  -1  10  182.87    4.07   1
   4 -11   8    0.54    3.21   1
   4 -10   7    1.48    3.48   1
   4  -6   7   34.42    3.08   1
   4  -5   8    0.86    2.67   1
   4  -4  10   17.54    2.31   1
   4  -3  17    2.06    2.32   1
   4  -3  18    2.39    2.36   1
   4  -3  19    9.98    2.44   1
   4  -3  20   59.84    3.18   1
 -14   2  -9   -1.60    2.49   1
 -14   4  -6    3.69    2.59   1
 -13   4  -6   10.32    3.18   1
 -12   4  -6    0.04    2.95   1
 -10   3  -7    5.41    3.04   1
  -4 -14  -8   12.81    3.35   1
  -4   2  -4   85.61    3.87   1
  -3 -14  -7   12.32    3.38   1
  -3  -3  -8   33.78    2.69   1
  -2 -12  -7    6.66    2.87   1
  -2  -2  -6   96.92    3.88   1
  -2  -1  -5  247.47    5.62   1
  -2   5   7   57.05    4.52   1
  -2   6  18   21.03    2.52   1
  -1 -11  -6    6.31    3.57   1
   0  -9  -5   30.03    3.72   1
   0  -7  -5   58.33    4.24   1
   0  -4  -4   36.40    3.89   1
   0   2   4   31.78    3.88   1
   0   3   7   15.70    2.73   1
   1   2   8  249.37    5.13   1
   1   3  18   49.16    2.77   1
   1   3  19   49.32    2.85   1
   1   3  20   22.30    2.55   1
   3 -13   5   17.20    5.48   1
   3  -3   5   48.23    3.80   1
   3  -2   7   31.27    2.84   1
   3  -1   9   16.99    2.96   1
   3   0  17    3.06    2.31   1
   3   0  18    1.86    2.14   1
   3   0  19    2.78    2.19   1
   3   0  20    2.77    2.56   1
   4  -9   6    9.94    3.43   1
   4  -8   6   48.10    3.80   1
   4  -7   6   48.01    3.70   1
   4  -4   9    0.13    2.25   1
   4  -3  21    2.80    2.30   1
   4  -3  22   13.53    2.46   1
 -14   3  -7   -0.21    2.37   1
 -13   3  -7   12.85    2.97   1
 -12   3  -7   33.12    3.18   1
 -11   3  -7   11.88    2.47   1
  -7   9  19    5.13    3.79   1
  -5   2  -5  109.77    4.05   1
  -3  -2  -7   30.78    3.17   1
  -3   1  -4   39.78    3.32   1
  -3   6   8    5.63    3.21   1
  -2 -13  -6    3.53    3.53   1
  -2  -4  -7   60.56    3.84   1
  -1  -3  -5   25.33    3.59   1
   0  -8  -5   84.55    4.19   1
   1  -7  -3   73.23    5.77   1
   2  -1   4   25.42    3.80   1
   2   1   9    5.11    2.39   1
   2   2  17   19.79    2.43   1
   2   2  18   13.16    2.34   1
   2   2  19   21.88    2.70   1
   2   2  20    4.71    2.50   1
   4 -11   7   23.50    4.18   1
   4  -5   7    8.34    2.83   1
   4  -4   8  309.30    5.62   1
   4  -2  17   38.31    2.83   1
   4  -2  18   40.24    2.93   1
   4  -2  19   28.19    2.73   1
   4  -2  20    5.62    2.35   1
   5 -10  19    9.49    3.34   1
   5  -9  18    7.12    2.64   1
   5  -9  19    3.18    2.48   1
   5  -8  19   18.31    2.62   1
   5  -8  20   12.51    2.54   1
   5  -7  18   10.77    2.45   1
   5  -7  19   22.37    2.75   1
   5  -7  20    8.08    2.49   1
   5  -6  18    3.19    2.35   1
   5  -6  19    5.46    2.49   1
   5  -6  20   19.60    3.22   1
 -15   4  -5    1.29    2.65   1
 -14   2  -8   10.27    2.39   1
 -13   2  -8   33.59    3.04   1
  -5   1  -6   64.02    3.10   1
  -4 -13  -8    2.02    2.93   1
  -3 -13  -7    3.42    2.99   1
  -3  -1  -6   30.44    2.71   1
  -3   0  -5    0.25    2.50   1
  -3   5   4   26.04    7.35   1
  -2 -11  -7   10.25    2.86   1
  -1 -10  -6   55.42    3.57   1
   1   2   7   23.35    2.80   1
   3  -2   6    1.41    2.34   1
   3  -1   8   20.44    2.63   1
   4 -12   8   16.48    3.73   1
   4 -10   6    1.18    3.40   1
   4  -3   9   34.66    3.26   1
   5  -6  21    6.27    2.64   1
   5  -6  22    4.33    2.49   1
   5  -5  17    2.07    2.33   1
   5  -5  18   18.55    2.46   1
   5  -5  19   10.58    2.44   1
   5  -5  20   63.04    3.20   1
 -15   3  -6    2.59    2.56   1
 -14   3  -6   18.57    3.25   1
  -4 -14  -7    5.91    3.30   1
  -4   0  -6   18.12    2.51   1
  -3 -14  -6   26.72    3.37   1
  -2  -5  -7   20.42    3.26   1
  -1  -9  -6   25.50    3.48   1
  -1  -6  -6   65.61    3.92   1
  -1  -2  -4   66.51    4.22   1
  -1  -1  -3  178.09    6.80   1
  -1   4   6   16.15    3.46   1
   0   3   6  152.82    5.30   1
   1   3  10  194.39    4.46   1
   2   1   8   72.18    3.35   1
   3 -14   6   29.05    6.17   1
   3   0  10   -0.32    2.16   1
   3   1  17    9.22    2.32   1
   3   1  18    2.21    2.32   1
   3   1  19   34.91    2.65   1
   3   1  20    6.68    2.21   1
   3   1  21    8.75    2.23   1
   4  -8   5   27.94    3.64   1
   4  -7   5   22.46    3.38   1
   4  -5   6    0.79    2.77   1
   4  -4   7   66.09    3.71   1
   4  -1  17   26.72    2.54   1
   4  -1  18   81.86    3.01   1
   4  -1  19   74.76    2.98   1
   4  -1  20    3.93    2.07   1
   4  -1  21    4.72    2.18   1
   5  -4  17   11.62    2.50   1
   5  -4  18    5.85    2.37   1
   5  -4  19   12.93    2.49   1
   5  -4  20   18.63    2.50   1
   5  -4  21    4.33    2.47   1
 -15   1  -8    1.63    2.73   1
 -14   1  -8    3.39    3.05   1
 -14   2  -7    2.95    2.46   1
 -13   2  -7    2.93    2.92   1
 -13   3  -6   12.45    2.53   1
 -13   8   5   10.34    4.26   1
  -3  -5  -8   20.62    2.62   1
  -3  -3  -7   45.60    3.33   1
  -2 -12  -6   26.81    3.27   1
  -2 -10  -7    2.52    2.63   1
  -2  -3  -6   63.49    3.43   1
  -1  -8  -6  151.41    4.63   1
  -1  -7  -6   37.86    3.33   1
  -1   6  20   20.29    2.49   1
   0  -5  -4   99.69    5.30   1
   0  -3  -3    5.10    3.46   1
   1   1   4   63.37    4.18   1
   1   4  19   26.55    2.73   1
   1   4  20    5.52    2.42   1
   3  -4   3   12.23    3.49   1
   3  -3   4   12.02    3.35   1
   3  -1   7   34.34    2.84   1
   3   0   9   27.00    3.07   1
   4 -12   7   21.17    4.28   1
   4 -11   6    3.50    3.85   1
   4  -9   5   15.14    3.58   1
   4  -6   5   40.67    3.77   1
   4  -3   8   28.18    2.81   1
   4  -2  10   56.85    2.80   1
   5  -7  10    8.95    2.34   1
   5  -3  18   14.89    2.64   1
   5  -3  19    3.19    2.41   1
   5  -3  20    5.58    2.24   1
 -15   3  -5    1.16    2.39   1
 -13   1  -8    4.89    2.43   1
 -12   2  -7    6.90    2.30   1
 -11   2  -7    6.13    2.34   1
  -5 -13  -8    5.50    3.14   1
  -4 -12  -8   17.00    2.75   1
  -3 -12  -7    6.01    2.76   1
  -3   6   7    9.26    4.06   1
  -2 -13  -5    8.18    3.59   1
  -2  -9  -7   30.04    3.08   1
  -2  -8  -7   68.73    3.47   1
  -2  -7  -7   35.18    3.10   1
  -2   1  -2    4.56    3.28   1
  -2   5   6   32.42    4.30   1
  -1  -4  -5    2.60    3.03   1
   1   2   6   15.55    2.92   1
   1   3   9    1.16    2.42   1
   2   0   5  974.21   10.65   1
   2   1   7    6.60    2.32   1
   2   2  10  151.70    3.87   1
   3  -2   5   62.38    3.57   1
   4 -13   8   -0.08    3.86   1
   4 -10   5    7.37    3.85   1
   4  -2   9   83.75    3.22   1
   4   0  18    8.02    2.32   1
   4   0  19    4.91    2.21   1
   4   0  20   92.55    2.93   1
   4   0  21    8.61    2.27   1
   4   0  22    0.80    2.09   1
   5  -9   9   12.29    3.11   1
   5  -8   9   25.70    3.03   1
   5  -7   9   30.23    3.03   1
 -15   1  -7    6.46    2.74   1
 -15   2  -6   -1.41    2.49   1
 -14   0  -8   11.69    3.28   1
 -14   2  -6   21.05    3.31   1
  -5 -14  -7    1.51    3.14   1
  -4 -13  -7   -1.38    3.01   1
  -4   2  -3  519.96    7.97   1
  -3 -13  -6    6.65    3.08   1
  -3  -2  -6    2.11    2.20   1
  -2  -2  -5   25.26    3.02   1
  -1   3   3  206.56    9.16   1
   2   2   9   72.98    3.62   1
   3   0   8    3.26    2.27   1
   3   2  18   41.79    2.75   1
   3   2  19    8.05    2.43   1
   3   2  20   65.56    3.06   1
   4  -5   5   69.95    3.96   1
   4  -4   6   14.89    2.74   1
   4  -3   7  203.25    4.83   1
   5  -6   9   52.89    2.91   1
   5  -2  17   28.76    2.64   1
   5  -2  18   19.65    2.62   1
   5  -2  19   29.77    2.70   1
   5  -2  20   12.01    2.31   1
   5  -2  21   27.63    2.63   1
   6  -9  19   13.16    3.24   1
   6  -8  18    8.14    2.49   1
   6  -8  19    7.62    2.49   1
   6  -8  20    9.20    2.55   1
   6  -8  21   -2.59    2.41   1
   6  -7  18    5.70    2.40   1
   6  -7  19    4.31    2.62   1
   6  -7  20   19.92    2.71   1
   6  -7  21    1.30    2.38   1
   6  -6  19   25.43    3.22   1
   6  -6  20   10.38    3.14   1
 -14   1  -7   -0.23    2.58   1
 -13   0  -8    2.36    2.49   1
 -13   1  -7    5.55    2.37   1
 -13   2  -6    0.96    2.37   1
 -10   1  -7   10.44    2.88   1
 -10   8   6    2.37    4.36   1
  -6 -13  -8    7.00    3.10   1
  -5   1  -5  328.42    5.61   1
  -4 -14  -6    8.85    3.16   1
  -4  -1  -6   92.86    3.46   1
  -3 -11  -7   14.07    2.49   1
  -3  -4  -7    4.51    2.36   1
  -2  -4  -6   10.09    2.71   1
  -2  -1  -4   22.43    3.04   1
  -2   0  -3  943.98   12.02   1
  -1   5   8  107.91    4.90   1
   0  -6  -4   36.84    3.78   1
   0  -2  -2  139.07    7.81   1
   0   2   3    5.09    4.12   1
   1   3   8   14.46    2.63   1
   2  -1   3   20.03    3.47   1
   3  -1   6   30.25    2.87   1
   3   1  10  179.00    4.05   1
   4  -8   4   12.24    3.71   1
   4  -7   4   32.66    3.97   1
   4   1  19   75.03    2.95   1
   4   1  20    5.76    2.24   1
   4   1  21    5.51    2.17   1
   5  -9   8    4.76    3.14   1
   5  -8   8   31.02    3.12   1
   5  -7   8    1.93    2.66   1
   5  -6   8    1.00    2.53   1
   5  -5   9   36.63    2.66   1
   5  -1  20   -1.62    2.60   1
   6 -10  18   12.14    2.72   1
   6  -5  18   -0.85    2.25   1
   6  -5  19    3.68    2.43   1
   6  -5  21   17.10    2.76   1
   6  -5  22   -3.56    2.81   1
 -15  -1  -8   -2.97    2.44   1
 -15   0  -7    2.04    2.55   1
 -15   1  -6    4.60    2.43   1
 -15   2  -5    5.38    2.42   1
 -14  -1  -8    1.36    3.15   1
 -13   8   6   18.52    4.12   1
 -12   1  -7    8.65    2.39   1
 -12   8   6   22.00    4.16   1
 -11   1  -7   16.37    2.51   1
 -11   8   6    6.17    4.31   1
  -5 -13  -7    4.74    3.10   1
  -4 -12  -7   20.69    3.16   1
  -4   0  -5    4.66    2.39   1
  -3 -10  -7    7.32    2.67   1
  -3  -1  -5   66.92    3.29   1
  -1  -5  -5  219.75    5.78   1
  -1   4   5   14.85    3.70   1
   0  -8  -4   23.31    3.52   1
   0  -7  -4  149.44    5.62   1
   0   3   5   10.37    2.89   1
   0   6  20    7.68    2.28   1
   1   5  19   17.64    2.48   1
   2   1   6    0.73    2.34   1
   2   4  19    3.32    2.45   1
   2   4  20    1.77    2.39   1
   4 -12   6   20.21    4.72   1
   4 -11   5    5.65    4.41   1
   4  -9   4  136.33    6.41   1
   4   1  17   22.28    2.53   1
   5 -10   8    1.36    3.38   1
   5  -4   9    0.33    2.52   1
   5  -1  17    1.97    2.48   1
   5  -1  18   19.51    2.67   1
   6  -4  18   20.85    2.77   1
   6  -4  19    5.97    2.47   1
   6  -4  20   19.58    2.54   1
   6  -4  21   31.45    2.88   1
 -14   0  -7    0.24    2.51   1
 -13  -1  -8    4.24    2.36   1
 -13   0  -7    2.09    2.88   1
  -7 -13  -8    4.03    2.59   1
  -5 -14  -6    8.25    3.02   1
  -5 -11  -8    5.08    2.29   1
  -4 -13  -6    2.77    2.96   1
  -3 -12  -6    9.71    2.98   1
  -3  -9  -7   39.24    3.17   1
  -3  -3  -6   29.03    3.18   1
  -1  -9  -5   18.71    2.96   1
  -1  -6  -5   68.02    4.03   1
  -1  -3  -4    5.59    2.85   1
  -1   7  20    4.84    2.33   1
   2   0   4    1.76    2.66   1
   2   2   8    0.21    2.30   1
   3  -3   3   91.91    5.04   1
   3  -2   4   84.07    4.49   1
   3   0   7    4.14    2.28   1
   3   1   9   14.87    2.37   1
   3   3  18   48.86    2.89   1
   3   3  19   18.97    2.58   1
   3   3  20   17.72    2.45   1
   4 -13   7   -0.41    4.01   1
   4  -6   4   92.73    4.39   1
   4  -4   5   80.38    4.25   1
   4  -3   6  559.24    7.48   1
   4  -2   7   51.44    3.56   1
   5  -8   7   20.78    2.93   1
   5  -7   7   10.09    2.83   1
   5  -5   8    6.77    2.21   1
   5   0  20    8.97    2.15   1
   5   0  21    2.43    2.16   1
   6  -3  18    5.39    2.43   1
   6  -3  19    3.05    2.42   1
   6  -3  20   26.01    2.75   1
   6  -3  21   33.47    2.71   1
 -15  -1  -7    7.89    2.67   1
 -15   0  -6    3.77    2.57   1
 -13   1  -6   19.92    2.59   1
 -12   0  -7    3.13    2.28   1
 -11   0  -7    2.16    2.31   1
 -10   0  -7   55.34    2.88   1
  -7 -12  -8    2.70    2.85   1
  -6 -13  -7    0.55    2.89   1
  -5 -12  -7    2.30    3.00   1
  -4 -11  -7   23.94    2.95   1
  -3 -13  -5   18.76    3.22   1
  -2  -6  -6    7.99    2.46   1
  -1  -8  -5   38.96    3.25   1
  -1  -7  -5   22.73    3.10   1
   0  -4  -3    5.53    3.65   1
   0   4   7    0.44    2.50   1
   1   3   7   59.84    3.38   1
   4   2  19   23.36    2.65   1
   4   2  20    3.38    2.14   1
   5 -11   8    4.76    3.36   1
   5  -9   7   24.67    3.31   1
   5  -6   7    4.46    2.56   1
   5  -4   8    6.73    2.67   1
   5   0  18    8.34    2.26   1
   6  -2  19   17.76    2.47   1
   6  -2  20    3.64    2.41   1
   6  -2  21    5.40    2.41   1
   6  -2  22    3.82    2.25   1
 -15  -2  -7   -1.02    2.39   1
 -14  -3  -8    6.85    2.44   1
 -14  -1  -7    2.55    2.57   1
 -14   0  -6    4.14    2.57   1
 -13  -1  -7    2.90    2.84   1
 -13   8   7    5.47    4.11   1
  -8 -12  -8    2.16    2.91   1
  -6 -11  -8   20.95    2.60   1
  -3 -11  -6    8.48    2.75   1
  -2   4   3   18.34    6.24   1
  -1   5   7   67.93    4.48   1
   2   2   7    8.11    2.92   1
   3   1   8   19.55    2.47   1
   4 -10   4    5.92    4.16   1
   4  -5   4  117.22    4.77   1
   5 -10   7   30.38    4.06   1
   5  -5   7    6.40    2.64   1
   6  -2  18   10.41    2.48   1
   7  -8  19    5.01    2.42   1
   7  -8  20    9.97    2.62   1
   7  -7  19    1.50    2.28   1
   7  -7  20   21.59    2.65   1
   7  -7  21   17.39    2.66   1
   7  -6  19    2.16    2.99   1
   7  -6  20    6.53    2.58   1
   7  -6  21   13.94    2.59   1
   7  -6  22   17.87    2.82   1
 -15  -1  -6    3.51    2.56   1
 -14  -4  -8    7.00    2.27   1
 -14  -2  -7    2.92    2.47   1
 -13  -3  -8    0.74    2.20   1
 -13   0  -6    3.94    2.50   1
 -12  -3  -8    0.03    2.33   1
 -12   8   7    5.77    3.97   1
 -11  -1  -7   18.46    2.99   1
  -9  -1  -7    0.90    2.18   1
  -7 -13  -7   -1.53    2.39   1
  -6 -12  -7    1.39    2.83   1
  -5 -13  -6    3.55    2.36   1
  -5 -11  -7   14.88    2.88   1
  -4 -12  -6   20.50    2.60   1
  -3 -10  -6    8.97    2.86   1
  -3  -2  -5   61.73    3.35   1
  -3   6   6   28.86    5.28   1
  -1  -2  -3   23.31    4.16   1
   0   5   9   48.99    3.45   1
   1   4   9   53.05    3.20   1
   2   3   9  111.92    3.69   1
   2   5  19    3.53    2.38   1
   3   0   6    2.29    2.18   1
   3   4  19    4.88    2.32   1
   3   4  20   16.80    2.48   1
   4  -3   5   28.61    3.55   1
   4  -2   6  142.10    4.16   1
   4   0   9   11.34    2.28   1
   5  -8   6   25.12    3.43   1
   5  -7   6    2.92    2.53   1
   5  -3   8   26.86    2.95   1
   5   1  18   19.20    2.33   1
   5   1  19   47.78    2.66   1
   6  -6  10   10.52    2.35   1
   6  -1  19   82.20    3.01   1
   6  -1  20    4.25    2.29   1
   7  -9  18   -0.89    2.49   1
   7  -8  17   22.84    2.67   1
   7  -5  18    9.54    2.46   1
   7  -5  19    3.73    2.37   1
   7  -5  20    6.44    2.54   1
   7  -4  20    2.68    2.98   1
   7  -4  21    1.84    2.52   1
   7  -4  22    1.64    2.55   1
 -15  -2  -6   -1.72    2.94   1
 -14  -5  -8   11.14    2.46   1
 -14  -3  -7    0.97    2.26   1
 -14  -1  -6    2.82    2.53   1
 -13  -5  -8    2.24    2.29   1
 -13  -4  -8   12.61    2.32   1
 -13  -2  -7    3.93    2.27   1
 -12  -4  -8   11.34    2.29   1
 -11   8   7    4.71    3.96   1
 -10   8   7   12.86    4.48   1
  -9 -11  -8   -1.83    2.40   1
  -8 -11  -8    9.17    2.40   1
  -7 -12  -7    5.23    2.74   1
  -6 -13  -6    4.90    2.95   1
  -5 -10  -7   32.81    3.13   1
  -2  -2  -4   60.37    3.75   1
  -2   5   5   44.69    5.20   1
  -1  -4  -4   63.30    3.71   1
   4 -12   5    3.17    5.37   1
   4  -4   4  229.34    6.18   1
   4   3  19    8.54    2.40   1
   4   3  20   54.71    2.79   1
   5 -12   8   11.56    4.02   1
   5 -11   7   14.14    4.02   1
   5  -9   6   10.95    3.35   1
   5  -4   7   10.55    2.36   1
   5  -2   9   41.40    2.64   1
   6  -8   9   32.33    3.00   1
   6  -7   9    9.50    2.69   1
   6  -1  17   26.83    2.71   1
   7  -4  18   46.54    2.84   1
   7  -4  19    3.34    2.40   1
   7  -3  20    9.26    2.96   1
   7  -3  21    8.66    2.42   1
   7  -3  22    6.12    2.73   1
 -15  -1  -5   17.34    2.72   1
 -14  -4  -7   15.35    2.51   1
 -14  -2  -6   17.93    3.22   1
 -13  -7  -8    5.98    2.40   1
 -13  -6  -8    9.29    2.31   1
 -13  -1  -6   16.87    2.66   1
 -13   7   5    5.78    3.10   1
 -12  -8  -8   -2.70    2.95   1
 -12  -7  -8    7.31    2.93   1
 -12  -6  -8    8.34    2.83   1
 -12  -5  -8    0.66    2.24   1
 -12  -2  -7    8.38    2.23   1
 -11 -10  -8    4.39    2.75   1
 -11  -9  -8    6.26    3.28   1
 -11  -2  -7    6.54    2.36   1
 -10 -10  -8   17.26    2.56   1
 -10  -2  -7    5.42    2.27   1
  -9 -12  -7    2.69    3.05   1
  -9 -10  -8    2.54    2.39   1
  -8 -12  -7   -3.94    2.18   1
  -8 -10  -8    3.26    2.24   1
  -7 -13  -6   -0.56    2.96   1
  -6 -11  -7    0.67    2.28   1
  -6  10  19    8.80    3.79   1
  -5 -12  -6    3.19    2.40   1
  -4 -11  -6    4.95    2.16   1
   0   4   6    1.71    2.97   1
   1   3   6    5.48    2.52   1
   1   4   8   39.08    3.52   1
   3   2   9   24.54    2.50   1
   4 -13   6    3.26    4.87   1
   4  -7   3   22.09    3.66   1
   5  -5   6   34.98    3.15   1
   5   2  20    9.68    2.23   1
   6  -9   9   61.50    3.84   1
   6  -6   9    5.73    2.21   1
   6   0  19    2.54    2.07   1
   6   0  20    2.70    2.16   1
   7  -3  18   10.74    2.47   1
   7  -3  19    8.76    2.32   1
 -15  -3  -6    2.89    2.43   1
 -14  -5  -7    6.40    2.40   1
 -13  -2  -6    2.23    2.83   1
 -12  -3  -7   28.27    2.57   1
 -11  -7  -8    2.88    2.44   1
 -11  -6  -8    7.45    2.31   1
 -11  -3  -7   10.32    2.73   1
 -11  -1  -6    4.32    2.39   1
 -10  -9  -8    7.95    2.60   1
 -10  -8  -8    8.69    2.44   1
  -8 -11  -7    7.28    3.05   1
  -7 -11  -7    7.38    2.35   1
  -6 -12  -6    8.35    2.98   1
  -6 -10  -7    8.06    2.27   1
  -5 -11  -6    6.43    2.72   1
  -4 -10  -6    1.22    2.63   1
  -3  -7  -6    8.07    2.23   1
  -2  -5  -5   40.48    3.20   1
  -2  -1  -3   22.09    3.26   1
   1   2   4   68.71    4.16   1
   2  -1   2    5.59    4.04   1
   2   3   8   96.78    3.64   1
   2   6  21   19.25    2.50   1
   3  -2   3  816.92   10.84   1
   3  -1   4   39.03    3.31   1
   3   5  21    0.81    2.38   1
   4  -6   3   46.30    4.46   1
   5 -10   6   32.82    4.10   1
   5  -3   7   13.45    2.48   1
   5  -2   8  604.94    6.83   1
   5   2  18   17.84    2.30   1
   6  -5   9   15.60    2.35   1
   6   0  17  139.05    3.35   1
   7  -2  19    2.97    2.42   1
   7  -2  20    4.86    2.37   1
 -15  -2  -5    6.09    2.58   1
 -14  -4  -6    5.10    2.97   1
 -13  -6  -7    3.77    2.38   1
 -13  -5  -7   13.33    2.42   1
 -12  -9  -7   11.57    3.20   1
 -12  -5  -7    3.38    2.78   1
 -12  -4  -7    6.92    2.20   1
 -12  -2  -6    2.82    2.31   1
 -11 -10  -7    2.92    2.62   1
 -11  -4  -7    4.17    2.15   1
 -10 -11  -7   10.89    2.64   1
  -9 -11  -7    2.46    2.41   1
  -9  -3  -7    1.17    2.15   1
  -8 -10  -7    4.72    2.83   1
  -7 -12  -6    5.26    2.97   1
  -7 -10  -7   11.00    2.40   1
  -6  -9  -7   56.40    2.91   1
  -6  -8  -7   18.35    2.96   1
  -5  10  20    5.96    3.72   1
  -2  -6  -5  141.08    4.29   1
  -2   6   7   24.45    3.85   1
   2   0   3  926.60   12.04   1
   2   6  19   25.33    2.51   1
   3   0   5    0.16    2.33   1
   3   2   8  117.91    3.70   1
   3   5  19   28.62    2.59   1
   4 -14   7    4.74    5.81   1
   4  -2   5   29.06    2.92   1
   4   4  19   10.00    2.61   1
   4   4  20   15.69    2.55   1
   5  -8   5    4.59    3.10   1
   5  -7   5   19.49    3.32   1
   5  -6   5    1.52    2.96   1
   5  -4   6   17.72    2.56   1
   5  -1   9   33.44    2.48   1
   6  -8   8    9.94    2.74   1
   6  -7   8    6.71    2.69   1
   6  -6   8   17.26    2.83   1
   6  -4   9    3.70    2.17   1
   6   1  19   86.16    2.93   1
   6   1  20   -1.86    2.02   1
   7  -1  20   10.22    2.43   1
   7  -1  21   18.30    2.44   1
   8  -7  19   16.20    2.74   1
   8  -7  20    2.39    2.58   1
   8  -6  19    0.12    2.33   1
   8  -6  20    8.94    2.61   1
   8  -5  20    3.45    2.49   1
   8  -5  21    5.88    2.71   1
 -15  -4  -5    0.47    2.86   1
 -15  -3  -5    6.03    2.41   1
 -14  -6  -6    5.31    2.92   1
 -14  -5  -6    1.22    2.30   1
 -13  -4  -6    6.57    2.85   1
 -13  -3  -6   10.77    2.39   1
 -13   7   6    6.73    3.48   1
 -12  -8  -7    1.65    2.44   1
 -12  -7  -7    7.27    2.54   1
 -12  -6  -7   -0.86    2.19   1
 -12  -3  -6    0.42    2.72   1
 -11  -9  -7   -2.13    2.49   1
 -11  -7  -7   29.54    3.19   1
 -11  -6  -7   11.30    2.92   1
 -11  -5  -7    5.31    2.19   1
 -11  -2  -6    5.44    2.41   1
 -10 -10  -7    6.98    2.62   1
 -10  -9  -7    2.42    2.51   1
  -9 -12  -6    6.24    2.51   1
  -9 -10  -7    1.00    2.51   1
  -9  -9  -7    9.96    2.96   1
  -9  -4  -7   -0.51    2.13   1
  -8 -12  -6   18.38    2.51   1
  -8  -9  -7    6.78    2.44   1
  -8  -4  -7   18.76    2.43   1
  -7 -13  -5    4.97    3.09   1
  -7  -9  -7    8.23    2.31   1
  -7  -8  -7    5.13    2.75   1
  -7  -7  -7   30.47    3.16   1
  -6 -11  -6    9.53    2.37   1
  -6  -7  -7    1.53    2.24   1
  -5  10  19    9.18    3.78   1
  -2  -3  -4   12.52    2.86   1
  -1   4   4   13.35    4.12   1
  -1   5   6  187.62    6.39   1
   2   1   4   24.16    3.10   1
   3   1   6   28.11    2.69   1
   4  -3   4  133.67    4.59   1
   5 -12   7    0.34    4.03   1
   5  -2   7   90.65    3.86   1
   5   3  19    4.52    2.24   1
   6  -9   8   13.59    3.18   1
   6  -5   8    2.38    2.06   1
   7  -1  18    1.40    2.26   1
   8  -5  18   -0.93    2.43   1
   8  -4  19   19.10    2.84   1
   8  -4  20    4.01    2.64   1
 -13  -8  -6    5.16    2.42   1
 -13  -7  -6    4.34    2.86   1
 -13  -6  -6   -1.19    2.91   1
 -13  -5  -6    2.02    2.28   1
 -12  -4  -6    3.41    2.18   1
 -11  -3  -6    1.06    2.33   1
 -10 -11  -6    1.58    2.42   1
 -10  -8  -7    8.15    2.37   1
 -10  -7  -7    2.84    2.24   1
 -10  -6  -7    5.98    2.18   1
  -9 -11  -6    2.95    2.82   1
  -9  -8  -7    1.44    2.27   1
  -9  -7  -7    2.25    2.39   1
  -9  -6  -7   10.99    2.40   1
  -9  -5  -7   -0.10    2.20   1
  -8 -11  -6    8.69    2.49   1
  -8  -8  -7    5.09    2.32   1
  -8  -6  -7    2.43    2.25   1
  -7 -11  -6   11.80    2.45   1
  -1  -3  -3  495.55    9.28   1
   2   3   7  113.12    3.91   1
   5 -11   6    6.01    4.34   1
   5  -9   5    2.54    3.12   1
   5  -5   5   35.25    3.22   1
   5  -3   6   34.61    2.84   1
   5  -1   8   19.41    2.36   1
   6 -10   8    0.89    3.22   1
   6  -7   7    2.09    2.68   1
   6  -4   8    6.72    2.66   1
   6   2  20    4.93    2.47   1
   7   0  19    9.41    2.35   1
   8  -4  18   15.19    2.51   1
   8  -3  19    2.81    2.41   1
   8  -3  20    3.07    2.53   1
 -14  -5  -5    2.20    2.31   1
 -14   6   5    0.40    3.07   1
 -12  -8  -6    1.65    2.39   1
 -12  -7  -6    0.29    2.24   1
 -12  -6  -6    5.59    2.19   1
 -12  -5  -6    4.93    2.22   1
 -12   7   6   -0.34    3.48   1
 -11 -10  -6    9.43    2.77   1
 -11  -9  -6    4.67    3.18   1
 -11  -4  -6    3.08    2.03   1
 -10 -10  -6    5.38    2.52   1
  -9 -10  -6   13.36    3.07   1
  -8 -10  -6    0.78    2.79   1
  -7 -10  -6   21.56    2.46   1
  -6  -9  -6   10.70    3.09   1
  -4  10  19    1.77    3.40   1
  -4  10  20    5.33    3.14   1
   1   3   5   21.05    2.98   1
   2   2   5   26.29    3.49   1
   3   3   9  113.17    3.41   1
   3   6  20    2.89    2.40   1
   4  -4   3   77.36    4.44   1
   4   5  20   27.91    2.52   1
   5  -4   5   29.46    3.27   1
   5   4  21    8.00    2.39   1
   6  -8   7   15.64    2.88   1
   6  -6   7   15.41    2.70   1
   6  -5   7    4.45    2.56   1
   6   2  18   11.44    2.26   1
   7   0  18    0.26    2.08   1
   8  -3  18   19.32    2.55   1
 -11  -8  -6   14.57    2.48   1
 -11  -6  -6    4.31    2.42   1
 -10  -9  -6    4.82    2.40   1
 -10  -8  -6    7.08    2.96   1
  -9 -12  -5    1.42    2.39   1
  -9  -9  -6    0.98    2.30   1
  -8  -9  -6    6.37    2.28   1
  -7  -9  -6    5.75    2.29   1
   0   4   5   14.76    3.19   1
   0   5   7   33.95    3.55   1
   4  -2   4   90.84    4.29   1
   4  -1   5   30.51    2.73   1
   4   0   6   16.25    2.50   1
   4   2   9   73.81    3.09   1
   5 -10   5    2.00    4.37   1
   5  -1   7   13.56    2.83   1
   5   4  19   19.89    2.52   1
   6  -9   7   57.80    4.27   1
   6  -3   8   -0.23    2.04   1
   6   3  21   31.79    2.58   1
   7   1  19    4.74    2.24   1
   8  -2  18   14.73    2.60   1
   8  -1  20   18.32    2.43   1
   8  -1  21   12.22    2.51   1
 -13  -7  -5    1.40    2.26   1
 -13  -6  -5   -0.13    2.30   1
 -13   7   7    3.28    2.92   1
 -12  -9  -5   -1.45    2.41   1
 -11   7   6    5.18    3.36   1
 -10  -7  -6    1.96    2.25   1
  -8  -8  -6   24.67    2.49   1
  -7  -8  -6   10.35    2.44   1
  -3  10  20    1.47    3.05   1
   3  -1   3   79.16    4.27   1
   3   0   4    0.80    2.49   1
   3   1   5   66.05    3.28   1
   3   3   8   32.71    3.07   1
   5  -7   4   10.22    3.27   1
   5  -6   4    9.26    3.12   1
   5   0   8   29.92    2.59   1
   6 -11   8   21.53    3.72   1
   6  -4   7   31.87    2.45   1
   6   3  19    6.92    2.22   1
   7  -8   9   13.40    2.74   1
   7   1  18    0.43    2.03   1
   8  -1  19   10.51    2.53   1
   8   0  22   -0.71    2.18   1
   9  -6  19    4.96    2.44   1
   9  -5  19   -2.80    2.39   1
   9  -5  20    9.67    2.63   1
   9  -4  20    4.96    2.61   1
   9  -4  21    3.53    2.50   1
 -10   7   6   10.77    4.02   1
   0   2   2  140.41    7.83   1
   1   5   8   14.86    3.09   1
   2   3   6   62.91    3.39   1
   4   2   8   51.22    3.38   1
   5  -8   4   21.97    3.90   1
   5  -5   4   12.68    3.33   1
   5  -3   5   11.47    2.61   1
   5   1   9   30.93    2.66   1
   5   5  21    5.41    2.47   1
   6 -10   7    4.70    3.51   1
   6  -8   6   11.21    3.29   1
   6  -7   6    8.67    2.73   1
   6  -6   6   32.18    3.07   1
   6  -3   7   27.95    2.98   1
   6  -2   8   67.69    2.95   1
   6  -1   9    5.94    2.32   1
   7  -5   9   38.74    2.74   1
   7   2  20    4.02    2.23   1
   9  -5  18   18.80    2.69   1
   9  -4  19    3.56    2.65   1
   9  -3  20    2.45    2.54   1
 -12   7   7    5.83    3.60   1
   1   2   3   24.90    4.08   1
   1   4   6   11.24    2.60   1
   3   2   6    1.72    2.23   1
   4  -3   3  101.78    4.37   1
   5 -12   6    3.79    4.99   1
   6  -5   6   12.57    2.67   1
   6   4  20   23.62    2.54   1
   7  -7   8    9.16    2.72   1
   8   0  18   14.27    2.47   1
   8   1  21   23.07    2.44   1
   9  -2  20   22.94    2.96   1
 -13   6   6    1.06    3.36   1
 -13   7   8    2.49    3.50   1
  -2  10  20    8.83    3.06   1
   2 -15   5    5.85    6.50   1
   2   1   3   21.10    3.77   1
   2   8  20    4.90    2.32   1
   3   4   9    5.69    2.32   1
   4  -1   4    6.19    2.97   1
   4   0   5    4.28    2.29   1
   4   3   9   35.28    2.72   1
   5 -13   7    5.57    5.23   1
   5  -4   4  185.08    5.24   1
   5  -2   5  109.35    4.36   1
   5   0   7   14.14    2.27   1
   5   1   8   20.78    2.60   1
   6  -9   6   10.99    3.60   1
   6  -4   6   12.99    2.80   1
   6  -2   7   58.92    3.25   1
   6  -1   8   13.22    2.34   1
   6   4  19    4.78    2.44   1
   7  -8   8    5.65    2.67   1
   7  -5   8   16.32    2.83   1
   7  -3   9   19.34    2.47   1
   7   3  20    7.92    2.30   1
   9  -1  20    3.19    2.38   1
   9  -1  21    3.52    2.42   1
 -14   6   7    2.26    2.92   1
  -1  -2  -2    2.29    3.26   1
   0   5   6   27.28    3.51   1
   2   0   2    2.16    2.98   1
   2   2   4   64.10    3.75   1
   2   4   7   52.59    3.25   1
   3   3   7   39.61    2.85   1
   6 -11   7    2.21    3.76   1
   7  -4   8    2.97    2.16   1
   7   3  19    2.97    2.25   1
   8   1  18   -3.22    2.34   1
   8   2  21    5.18    2.37   1
   9  -1  19    2.63    2.36   1
   9   0  21    2.30    2.43   1
 -15   4   5    6.41    2.99   1
  -1  10  20    3.03    2.92   1
   1   3   4    5.08    2.85   1
   1   5   7   77.50    4.02   1
   5  -3   4   12.58    3.30   1
   6  -7   5    9.96    3.15   1
   6  -6   5    9.95    2.71   1
   6  -3   6    7.27    2.31   1
   6   5  20    3.92    2.33   1
   7  -6   7    5.40    2.70   1
   7   4  21    0.73    2.23   1
   9   0  20   -0.34    2.24   1
  10  -4  19   -2.59    2.64   1
  10  -3  20    7.81    2.69   1
 -14   5   6    5.28    2.97   1
 -12   6   6    2.79    2.85   1
  -1  10  19    5.28    3.06   1
   2   3   5  118.56    4.25   1
   3   0   3    7.09    2.74   1
   3   2   5   66.35    3.40   1
   3   4   8   52.97    2.99   1
   3   8  20   12.16    2.33   1
   4   3   8   27.31    2.62   1
   5  -1   5  327.79    5.89   1
   5   0   6    9.25    2.29   1
   6 -10   6   14.12    4.20   1
   6  -8   5    9.24    3.37   1
   6  -5   5    6.14    2.63   1
   6  -1   7  279.78    4.75   1
   6   0   8  192.84    4.02   1
   6   1   9    6.62    2.30   1
   6   5  19    5.08    2.39   1
   7 -10   8    8.63    3.56   1
   7  -8   7    3.29    3.24   1
   7  -7   7   28.34    3.04   1
   7  -5   7   51.38    2.91   1
   8   2  18   15.82    2.36   1
  10  -4  18    5.37    2.72   1
  10  -3  19    6.49    2.72   1
  10  -2  20    8.12    2.65   1
 -14   6   8    5.34    3.27   1
 -13   6   7    1.24    3.07   1
   1   4   5    1.92    3.02   1
   2   5   8    1.55    2.45   1
   3   3   6   27.65    3.23   1
   4   1   5   33.64    3.15   1
   5   2   8  603.33    6.49   1
   6  -4   5   12.37    2.93   1
   6  -2   6   11.55    2.54   1
   7  -4   7    9.99    2.31   1
   7  -2   8   60.31    3.05   1
   8  -8   9   -1.04    2.93   1
   8  -5   9   15.12    2.43   1
   9   1  19    3.04    2.35   1
  10  -2  19   13.24    2.69   1
  10  -1  20    4.45    2.46   1
 -15   4   6    1.88    2.57   1
 -14   4   5   36.37    3.07   1
   0  10  20    2.63    2.93   1
   2   4   6   11.79    2.79   1
   4   0   4  153.95    4.44   1
   5  -2   4  305.74    5.87   1
   5   3   9   20.15    2.49   1
   5   7  20    6.50    3.16   1
   6  -3   5   29.44    3.24   1
   6   0   7   29.44    3.06   1
   6   6  20    9.84    2.68   1
   7  -9   7    7.69    3.51   1
   7  -3   7   14.96    2.41   1
   9   1  18   61.91    2.93   1
  10  -1  19    2.57    2.55   1
 -14   5   7    1.48    3.00   1
 -13   5   6    0.90    3.13   1
 -11   6   6    7.45    2.96   1
   0  10  19    2.77    3.04   1
   3   4   7    7.42    2.42   1
   4   8  20    8.88    2.56   1
   5   1   6   63.37    3.55   1
   6  -9   5   20.81    3.85   1
   6  -1   6    3.86    2.45   1
   6   1   8   12.68    2.52   1
   6   2   9    1.11    2.17   1
   7  -7   6    5.25    3.11   1
   7  -6   6    2.85    2.75   1
   7  -5   6   25.87    2.93   1
   7  -2   7   99.59    3.84   1
   7  -1   8   15.41    2.62   1
   8  -6   8   24.69    3.04   1
   8  -5   8    4.23    2.73   1
   8   4  20    2.71    2.40   1
   9   2  19    6.43    2.40   1
 -16   0   4    2.93    2.55   1
 -15   4   7    1.62    3.11   1
 -14   4   6    5.45    3.04   1
 -12   6   7    1.37    2.93   1
  -3  11  19    2.92    3.20   1
   2   5   7   21.82    3.34   1
   3   9  20    6.69    2.99   1
   5   2   7   91.42    3.38   1
   6 -11   6    8.24    4.57   1
   6  -2   5   91.25    3.89   1
   7  -8   6   11.83    3.48   1
   7  -4   6    8.24    2.29   1
   8  -8   8   12.09    2.98   1
   8  -4   8   91.42    3.40   1
   8   4  19   15.84    2.50   1
  10   1  20    5.50    2.53   1
 -15   3   6   -1.16    2.46   1
 -14   3   5    9.24    3.05   1
 -10   6   6   22.33    3.68   1
   5  -1   4   26.79    2.90   1
   5   3   8   23.02    2.51   1
   6  -5   4   12.93    2.84   1
   6   1   7  288.37    5.11   1
   6   7  20   22.79    3.41   1
   7  -3   6   16.16    2.38   1
   7  -1   7  179.63    4.42   1
   7   0   8    3.73    2.22   1
   7   1   9   10.79    2.35   1
   8  -3   8    8.45    2.39   1
   9   3  19    2.72    2.47   1
  10   1  19    4.03    2.47   1
 -16   0   5    0.43    2.52   1
 -13   5   7    3.18    3.05   1
 -12   5   6    1.64    2.70   1
   0 -15   4    8.90    3.88   1
   2   2   3   64.27    4.02   1
   2   3   4   12.86    2.95   1
   3   3   5   44.21    3.07   1
   5   8  20   10.09    2.78   1
   6   0   6   14.60    2.73   1
   6   2   8   66.73    2.87   1
   7  -9   6    4.97    3.88   1
   8  -9   8    1.05    2.81   1
   8  -6   7    1.61    2.69   1
   8  -5   7    4.17    2.84   1
   8  -2   8   16.17    2.40   1
  11  -1  19    6.06    2.60   1
 -15   4   8    2.52    2.62   1
 -14   4   7    6.31    3.02   1
 -13   4   6    0.66    2.97   1
 -11   6   7   15.60    3.05   1
   1 -15   5    0.39    4.67   1
   2  10  20   11.75    2.60   1
   3   4   6  449.03    6.39   1
   4   9  20   17.62    3.11   1
   5   1   5  323.27    5.37   1
   5   8  19   17.11    2.81   1
   6  -3   4   34.93    2.90   1
   6  -1   5  197.82    4.49   1
   7  -6   5   16.17    2.83   1
   7  -5   5   34.94    3.13   1
   7  -2   6    0.31    2.41   1
   8  -7   7   32.04    3.01   1
   8  -4   7   20.94    2.56   1
   8   0   9    0.52    2.27   1
  11   0  19    2.63    2.53   1
 -15  -1   4    1.46    2.61   1
 -14   2   5   10.80    2.41   1
 -14   3   6   39.33    2.98   1
   4   0   3   59.15    3.47   1
   4   4   7   59.83    2.85   1
   5   3   7   16.08    2.56   1
   7  -7   5    3.30    2.81   1
   7  -4   5   27.65    2.58   1
   7  -1   6   73.10    3.49   1
   7   0   7    3.55    2.19   1
   8  -8   7    1.57    2.86   1
   8  -3   7   78.73    3.17   1
   8  -1   8   13.57    2.33   1
   8   6  20    8.61    2.71   1
  10   3  20   10.26    2.53   1
 -15  -2   4    3.76    2.61   1
 -15   0   5    9.21    2.72   1
   0  11  19    9.63    3.15   1
   3   5   7  296.70    5.16   1
   3  10  20   -0.58    3.11   1
   6  -2   4    9.12    2.65   1
   6   0   5  518.46    6.28   1
   6   1   6    8.15    2.64   1
   6   2   7   58.75    2.80   1
   6   3   8   -0.69    2.12   1
   6   8  20   12.22    2.75   1
   7  -3   5    8.02    2.31   1
   8  -5   6    3.52    2.79   1
   8  -2   7   15.84    2.43   1
   9   5  19    4.33    2.97   1
   9   5  20    6.16    2.59   1
 -15  -5   4    5.72    2.46   1
 -15  -4   4   -1.77    2.45   1
 -15  -1   5    6.13    2.67   1
 -15   2   7    0.81    2.42   1
 -14   1   5    1.32    2.33   1
 -14   2   6    5.99    2.83   1
 -14   4   8   10.50    2.64   1
 -13   4   7    5.35    2.98   1
 -12   4   6    9.14    2.86   1
 -10   6   7    1.90    2.93   1
  -7  10  13    0.06    1.74   1
   5   9  20    9.64    2.60   1
   7 -10   6   22.94    4.28   1
   7  -2   5  234.17    4.57   1
   7   1   7  172.11    3.84   1
   7   2   8   58.42    2.88   1
   8  -9   7    8.36    3.03   1
   8  -6   6   38.30    3.30   1
   8  -4   6    5.04    2.28   1
   9  -3   8    5.60    2.41   1
 -15  -2   5    6.17    2.61   1
 -15   0   6    1.75    2.72   1
 -13   3   6   15.79    2.51   1
   0 -15   5    9.60    4.21   1
   1  11  19   -0.28    3.06   1
   4   2   4   88.55    3.54   1
   4   3   5   31.48    2.72   1
   5   2   5  104.56    3.59   1
   5   3   6   30.73    2.79   1
   6  -1   4   30.41    2.83   1
   7   0   6    1.65    2.35   1
   8  -3   6   71.87    3.11   1
   9  -2   8   80.28    3.19   1
 -15  -5   5    2.67    2.50   1
 -15  -4   5    8.74    2.39   1
 -15  -1   6   17.51    2.66   1
 -15   1   7   26.94    2.63   1
 -15   2   8    4.71    2.36   1
 -14  -7   4    0.20    2.22   1
 -14   0   5    1.33    2.24   1
 -14   1   6   16.19    2.97   1
 -10   5   6    1.26    2.58   1
   2 -14   5    3.34    4.90   1
   3   4   5  131.75    4.03   1
   5   1   4   26.10    2.66   1
   6   1   5  189.16    4.20   1
   6   2   6    9.63    2.33   1
   6   3   7   25.61    2.53   1
   7  -1   5  173.31    3.97   1
   8  -8   6   22.39    3.25   1
   8  -2   6   32.85    2.69   1
   8   0   7    3.00    2.25   1
   9  -4   7    0.90    2.38   1
   9  -1   8   39.52    2.58   1
 -15  -2   6    6.12    2.65   1
 -15   0   7    4.52    2.46   1
 -14  -1   5    0.16    2.48   1
 -14   2   7   32.52    2.75   1
 -14   3   8    1.06    2.51   1
 -13   2   6   10.02    2.92   1
 -13   3   7    2.70    2.92   1
 -12   4   7    5.66    2.73   1
  -1 -15   5    3.60    3.55   1
   6   9  19   11.64    3.35   1
   7   1   6   72.66    3.10   1
   8  -1   6   67.76    3.10   1
   9  -3   7    0.91    2.23   1
 -15  -5   6    4.05    2.44   1
 -15  -4   6    4.93    2.40   1
 -15  -3   6    1.92    2.60   1
 -15  -1   7   30.26    2.77   1
 -14  -7   5    2.60    2.39   1
 -14  -6   5    0.24    2.30   1
 -14  -2   5   11.90    2.69   1
 -14   0   6    2.08    2.32   1
 -12   3   6   18.40    2.45   1
  -2 -15   5    4.14    3.78   1
   7   0   5    2.34    2.08   1
   8  -6   5   61.67    3.60   1
   8   1   7   20.75    2.50   1
 -15  -2   7   -0.03    2.53   1
 -15   0   8    2.99    2.54   1
 -14  -4   5   34.63    2.72   1
 -14  -1   6   15.35    2.62   1
 -14   1   7    6.24    2.37   1
 -13   1   6   18.41    3.03   1
   1 -15   6    1.36    3.71   1
   5   3   5    9.84    2.39   1
   6   3   6    5.09    2.23   1
   8   0   6  107.05    3.44   1
   9  -5   6   23.95    3.10   1
   9  -4   6   81.35    3.80   1
   9  -1   7    2.86    2.26   1
 -15  -4   7    5.27    2.54   1
 -14  -6   6    2.94    2.38   1
 -14  -3   6   39.41    2.82   1
 -14  -2   6    4.63    2.52   1
 -14   0   7    0.79    2.52   1
 -13  -7   5    7.52    2.50   1
 -13  -1   5    8.42    2.37   1
 -13   2   7    5.42    2.53   1
 -12   1   5    1.63    2.37   1
 -11 -11   5    3.99    2.73   1
   3 -14   6   28.27    6.21   1
   7   2   6    1.60    2.34   1
   9   0   7   15.63    2.37   1
 -15  -2   8   -0.05    2.67   1
 -14  -1   7    5.87    2.53   1
 -13  -6   5    3.36    2.25   1
 -13  -5   5    9.95    2.30   1
 -13   0   6   -0.23    2.23   1
 -12  -9   5    2.15    2.52   1
 -11   3   6   11.29    2.52   1
  -8 -13   5    4.25    2.69   1
  -6 -14   5   -0.16    2.59   1
   0 -15   6    0.95    3.70   1
   1 -14   5    7.81    3.68   1
   8   1   6   63.96    2.91   1
  10  -5   7   20.67    2.55   1
  10  -4   7    4.92    2.44   1
  10  -3   7    6.93    2.47   1
 -14  -6   7    2.89    2.41   1
 -14  -3   7    8.47    2.48   1
 -14  -2   7   31.54    2.96   1
 -13  -7   6    4.53    2.46   1
 -13  -1   6   20.34    2.48   1
 -13   1   7    4.90    2.42   1
 -12   1   6    2.85    2.87   1
 -10 -11   5    0.96    2.65   1
  -9 -12   5    4.43    2.60   1
  -7 -13   5    4.67    3.05   1
  -5 -14   5   12.73    2.68   1
  -1 -15   6    0.44    3.24   1
 -14  -1   8    6.76    2.79   1
 -13  -8   7    4.31    2.59   1
 -13  -6   6    2.70    2.49   1
 -13  -5   6    2.97    2.35   1
 -13  -4   6    3.41    2.34   1
 -13  -3   6   17.08    2.63   1
 -11  -9   5    2.06    2.44   1
 -11   1   5   11.60    2.59   1
 -10 -10   5    3.29    3.17   1
  -8 -13   6    1.11    2.60   1
  -8 -12   5    9.10    3.22   1
  -6 -14   6    2.41    3.12   1
  -3 -14   5    8.71    3.24   1
  -2 -14   5    2.18    3.50   1
   0 -14   5    1.44    3.37   1
   7   2   5  232.18    4.52   1
   8   3   7   73.46    3.02   1
   9  -5   5   28.92    2.69   1
   9  -3   5    4.71    2.34   1
   9   0   6    1.70    2.28   1
 -14  -6   8    2.00    2.48   1
 -14  -5   8    2.02    2.41   1
 -14  -2   8   16.04    2.83   1
 -13  -7   7    1.35    2.38   1
 -13  -1   7    3.26    2.31   1
 -12  -8   6   18.10    2.52   1
 -12  -5   5   11.28    2.32   1
 -12  -3   5   18.59    2.56   1
 -12   0   6    3.51    2.46   1
 -11  -8   5    1.53    2.51   1
 -11   2   6   20.10    2.58   1
 -10 -11   6   11.65    2.67   1
  -9 -12   6   -0.46    2.47   1
  -9 -11   5   11.13    2.94   1
  -6 -13   5    1.53    2.52   1
  -5 -14   6   12.43    3.31   1
   4 -14   7    5.13    6.34   1
   9 -10   7    2.34    3.54   1
   9   2   7    2.26    2.21   1
  10  -5   6    8.11    2.37   1
  10  -4   6    2.58    2.52   1
  10  -3   6   21.01    2.68   1
 -13  -8   8   18.42    2.57   1
 -13  -6   7    5.30    2.34   1
 -13  -5   7    4.04    2.31   1
 -13  -4   7    3.63    2.36   1
 -13  -3   7   -0.36    2.43   1
 -12  -7   6    1.29    2.25   1
 -12  -6   6    3.89    2.29   1
 -12  -1   6    3.65    2.37   1
 -12   1   7    7.25    2.38   1
 -11  -9   6    7.58    2.51   1
  -7 -13   6    4.94    2.49   1
  -4 -14   6    1.80    3.05   1
   2 -14   6    4.43    4.14   1
   8   4   7   20.54    2.95   1
  10   1   7    8.27    2.39   1
  11  -4   7    1.80    2.32   1
 -13  -7   8    7.28    2.33   1
 -12  -5   6    3.09    2.27   1
 -12  -4   6   14.50    2.24   1
 -12  -3   6   19.41    2.48   1
 -12  -2   6   13.65    2.53   1
 -11  -8   6    6.31    2.29   1
 -11   1   6   21.21    2.67   1
 -10 -11   7    2.55    2.61   1
  -9 -12   7    7.26    2.75   1
  -9 -11   6    3.17    2.42   1
  -8 -12   6   22.04    2.79   1
  -6 -13   6   -0.85    3.04   1
  -3 -14   6   18.98    3.30   1
   9   0   5    4.45    2.34   1
   9   3   7    0.36    2.14   1
  10  -7   6    2.16    2.82   1
  11  -1   7   16.42    3.06   1
 -12  -6   7    3.43    2.30   1
 -11  -9   7    8.91    2.58   1
 -11  -7   6    8.28    2.48   1
 -11   2   7   10.58    2.46   1
 -10  -9   6    8.87    2.46   1
  -7 -13   7    4.20    2.48   1
  -7 -12   6    6.56    2.88   1
  -5 -14   7   10.09    3.28   1
  -2 -14   6    1.95    3.01   1
   1 -14   6    7.87    3.60   1
  10   2   7   -0.11    2.22   1
 -12  -5   7    4.03    2.53   1
 -12  -2   7   23.71    2.60   1
 -11  -8   7    4.25    2.33   1
 -10 -10   7    5.08    2.64   1
 -10   0   5  178.44    3.93   1
  -9 -11   7    2.78    2.59   1
  -9 -10   6    8.69    2.61   1
  -8 -12   7   15.46    2.65   1
  -8 -11   6    6.29    2.58   1
  -5 -13   6    1.90    2.44   1
  -4 -14   7    1.47    3.30   1
  -1 -14   6   11.56    3.23   1
   0 -14   6    1.98    3.19   1
   5   7   7    7.50    2.96   1
   8   5   7    4.38    2.44   1
   9   4   7   -2.75    2.24   1
  10   1   6    8.11    2.32   1
  11  -4   6    2.83    2.39   1
  11  -3   6    3.92    2.42   1
 -11  -7   7   16.47    2.47   1
 -11  -5   6   29.60    2.53   1
 -11  -3   6   10.93    2.47   1
 -11  -2   6   17.86    2.35   1
 -10  -9   7    4.41    2.49   1
 -10  -8   6    1.03    2.36   1
 -10  -1   5   10.51    2.36   1
  -8   4   6   17.60    2.88   1
  -6 -13   7    7.71    2.56   1
  -6 -12   6    3.71    2.84   1
  -4 -13   6    3.92    3.05   1
   8 -12   7    2.19    5.75   1
   9 -11   7   -0.63    4.14   1
  10   3   7    3.92    2.31   1
  11  -1   6    3.32    2.48   1
  12  -3   7   30.73    2.77   1
  12  -2   7    7.53    2.38   1
  -9 -10   7    4.41    2.52   1
  -9  -9   6    0.17    2.40   1
  -9   1   5   18.05    2.55   1
  -8 -12   8    1.59    2.46   1
  -8 -11   7   17.27    2.78   1
  -8 -10   6   15.86    2.56   1
  -7 -12   7    2.69    2.26   1
  -7 -11   6    8.28    2.46   1
  -5 -13   7    5.00    2.90   1
  -3 -14   7   10.60    2.74   1
   3 -14   7   14.59    5.04   1
   4 -13   6    1.35    5.17   1
  10 -10   7    5.81    3.66   1
  11   0   6    4.87    2.47   1
  11   2   7    5.54    2.29   1
 -11  -4   7    9.15    2.30   1
 -11  -2   7    7.83    2.40   1
 -10  -8   7   12.51    2.56   1
 -10  -6   6   23.84    2.48   1
 -10   0   6   16.35    2.44   1
  -9  -8   6   23.81    2.63   1
  -5 -12   6    1.03    2.97   1
  -3 -13   6    4.26    2.66   1
  -2 -14   7    3.23    3.01   1
   4   8   7   -1.21    2.81   1
   8   6   7    2.87    2.57   1
   9   4   6   81.54    3.01   1
   9   5   7    1.89    2.17   1
  10   4   7    4.75    2.23   1
  11  -3   5   17.22    2.63   1
  11   1   6    7.68    2.41   1
  12   2   8    7.30    2.60   1
  13  -1   8    6.29    2.34   1
 -10  -7   7   42.41    2.71   1
 -10  -4   6    8.67    2.27   1
 -10  -2   6   33.57    2.54   1
  -9  -9   7    5.09    2.35   1
  -9  -7   6    3.50    3.04   1
  -8 -10   7    4.58    2.82   1
  -7 -11   7   16.89    2.89   1
  -7 -10   6   16.08    3.15   1
  -6 -11   6    4.04    2.38   1
  -4 -13   7   -2.10    3.06   1
  -2 -13   6    6.21    3.17   1
  -1 -14   7    3.29    2.96   1
   0 -14   7    2.31    3.48   1
   1 -14   7    7.06    3.59   1
   2 -14   7   13.96    4.32   1
   5   8   7   20.81    3.11   1
   7   7   7   26.66    2.60   1
  11  -9   7    0.02    2.99   1
  11   2   6    2.00    2.46   1
  11   3   7    9.96    2.45   1
  12   1   7    9.13    2.35   1
 -10  -6   7    0.85    2.21   1
  -9  -3   5   18.34    2.40   1
  -9  -2   5    1.91    2.22   1
  -8   3   6   30.69    3.06   1
  -4 -12   6   18.99    2.49   1
  -1 -13   6    4.90    3.11   1
   9   6   7   13.43    2.61   1
  10   5   7   19.63    2.34   1
  12  -8   7   -0.88    3.48   1
  12   0   6    0.23    2.52   1
  12   2   7    6.65    2.33   1
  13  -5   7   10.11    3.19   1
  13  -4   7    5.39    2.52   1
  13  -2   7    2.33    2.52   1
  13  -1   7    2.46    2.41   1
 -10  -5   7    3.43    2.16   1
  -9  -6   6   11.70    2.30   1
  -8   1   5    6.96    2.29   1
  -7   1   4    6.07    2.39   1
  -6   4   5   98.57    4.38   1
  -6   6   7    8.35    3.68   1
  -5 -12   7    0.50    2.37   1
  -5 -11   6    1.42    2.79   1
  -3 -13   7   12.60    3.22   1
   0 -13   6    2.07    2.89   1
   1 -13   6   11.03    3.59   1
   3 -13   6    7.94    4.07   1
   6   8   7   19.56    2.65   1
   8   7   7   31.90    2.73   1
  11   3   6    6.42    2.37   1
  12   1   6   10.73    2.52   1
  12   4   8   11.63    2.35   1
  13  -6   7    3.54    3.11   1
  13   0   7   -0.99    2.48   1
  14  -5   8    8.53    3.16   1
  14  -3   8    6.10    2.51   1
  14  -2   8    6.83    2.67   1
  -9  -7   7    3.82    2.33   1
  -9  -5   6   18.41    2.39   1
  -9   0   6   12.76    2.37   1
  -9   2   7    4.08    2.24   1
  -7 -10   7   40.19    2.83   1
  -7  -9   6    5.10    2.41   1
  -7   5   7   77.71    3.94   1
  -6 -11   7   -1.99    2.31   1
  -6   5   6    3.53    3.12   1
  -2 -13   7   15.91    3.22   1
   2 -13   6    6.80    3.47   1
   3   9   7   38.25    3.26   1
   7   8   7    4.15    2.96   1
  10 -11   7   10.71    5.04   1
  10 -10   6    3.33    3.92   1
  10   6   7    7.28    2.22   1
  11 -10   7    3.35    4.21   1
  11   4   6    1.03    2.54   1
  12  -7   6    2.77    3.03   1
  12   2   6    3.69    2.30   1
  13  -4   6   12.66    3.22   1
  13  -3   6    8.05    2.49   1
  13  -2   6    1.50    2.26   1
  13  -1   6   20.41    2.74   1
  13   3   8    2.52    2.27   1
  -9  -2   6    4.73    2.23   1
  -8  -4   5   15.08    2.45   1
  -8  -1   5    9.13    2.44   1
  -8   2   6    6.63    2.23   1
  -7  -7   5   37.18    2.60   1
  -4 -11   6    3.98    2.82   1
   4 -14   8   10.67    5.45   1
   9 -11   6    3.67    4.97   1
   9   7   7    3.32    2.33   1
  11  -9   6    7.76    3.12   1
  12  -9   7   13.17    3.95   1
  12   3   6    1.55    2.36   1
  12   4   7    1.66    2.31   1
  13  -7   7    2.72    3.29   1
  13  -5   6    3.63    2.49   1
  13   0   6    4.16    2.41   1
  14  -3   7    2.09    2.50   1
  14  -1   7   -0.33    2.57   1
 -10  -3   8   21.11    2.66   1
 -10  -1   8    4.24    2.41   1
  -9  -5   7  124.72    3.37   1
  -9   1   7    6.40    2.32   1
  -8  -6   6   33.00    2.65   1
  -8   3   7   34.46    3.11   1
  -7  -8   6    6.80    2.45   1
  -7  -2   4  307.74    4.96   1
  -6  -8   5   17.12    2.54   1
  -5 -10   6   17.37    3.15   1
  -1 -13   7    5.01    3.02   1
   3 -14   8   12.18    4.52   1
   6   8   6   10.65    2.56   1
   8   8   7    2.34    2.49   1
  11   5   6   -0.34    2.18   1
  13  -6   6    2.15    3.13   1
  13   3   7   14.91    2.59   1
  14  -5   7    6.44    2.66   1
  15  -2   8    2.78    2.78   1
  15  -1   8   -0.62    2.75   1
  -9   0   7   19.93    2.50   1
  -8  -5   6   35.37    2.63   1
  -8   1   6   82.46    3.40   1
  -7   3   6    4.58    2.71   1
   0 -13   7    2.00    3.38   1
   6   9   7   59.26    3.02   1
   7   8   6   10.81    2.56   1
   9 -12   7    1.43    6.70   1
   9   7   6    1.29    2.36   1
  10   7   7    5.41    2.31   1
  12   4   6    0.03    2.26   1
  14  -1   6    2.14    2.61   1
  -8  -4   6   16.53    2.54   1
  -8   0   6  183.48    4.16   1
  -7  -8   7    0.85    2.46   1
  -6  -7   5    5.07    2.20   1
  -6   1   4    6.29    2.69   1
  -6   3   5   14.76    3.25   1
   2   9   6   26.62    3.13   1
   4   9   6    8.47    3.05   1
   7   9   7    7.52    2.39   1
   8   8   6   25.92    3.13   1
   9   8   7    0.60    2.29   1
  13  -7   6    3.44    2.54   1
  14  -5   6    1.62    3.12   1
  14   1   6    2.32    2.71   1
  15  -3   7    1.79    2.66   1
  15  -2   7    0.46    2.51   1
  15  -1   7    5.21    2.69   1
  -9   1   8   17.43    2.44   1
  -8  -2   6    7.35    2.32   1
  -8  -1   6   77.71    3.11   1
  -8   2   7    6.15    2.33   1
  -7   0   5    1.92    2.28   1
  -7   4   7   27.03    3.07   1
  -6  -9   7   17.10    2.60   1
  -6  -4   4   33.59    2.84   1
  -2 -12   7   36.14    3.36   1
   1 -13   7    1.49    2.99   1
   5 -13   7    6.30    5.58   1
   5   9   6    7.66    2.62   1
   6   9   6   11.71    3.14   1
   8   9   7    8.81    2.38   1
  10   7   6    0.97    2.35   1
  11 -10   6    9.03    4.40   1
  13   4   6   11.31    2.43   1
  13   5   7   13.05    2.39   1
  14  -2   5    8.44    2.56   1
  14   2   6   20.74    2.79   1
  15   1   7    3.04    2.58   1
  -9  -3   8    4.47    2.28   1
  -9   0   8    2.85    2.34   1
  -7  -7   7   39.96    2.73   1
  -7   2   6   27.87    3.21   1
  -7   5   8   11.65    2.84   1
  -6  -1   4    4.40    2.41   1
  -6   4   6    3.45    3.22   1
  -4   4   4  372.43    9.87   1
  -2   8   6   51.88    5.89   1
   2 -13   7   16.05    3.86   1
   3 -13   7    5.26    4.06   1
   3  10   7    4.93    2.75   1
   4 -13   7    0.42    4.28   1
   7   9   6    4.33    2.94   1
   9   8   6   12.22    2.58   1
  14   1   5    0.60    2.67   1
  14   3   6   20.01    2.72   1
  15  -3   6    3.02    2.63   1
  15  -1   6    6.25    2.82   1
  -8   0   7    3.61    3.03   1
  -8   1   7    1.90    2.42   1
  -8   3   8   43.11    2.77   1
  -6  -7   6   53.62    2.85   1
  -6   2   5  141.79    4.78   1
  -5   4   5   49.38    4.08   1
   1  10   7   12.95    3.49   1
   6  10   7    5.74    2.40   1
   8   9   6   11.20    2.95   1
   9   9   7    4.12    2.49   1
  10 -11   6    2.42    5.20   1
  10   7   5    9.85    2.44   1
  10   8   6    5.67    2.60   1
  11   8   7   -0.68    2.44   1
  13   4   5    3.98    2.39   1
  14  -5   5    2.46    2.54   1
  14   2   5   10.96    2.80   1
  14   5   7    6.73    2.51   1
  15   1   6    3.36    2.64   1
  -9   1   9   17.01    2.50   1
  -8  -5   8    8.69    2.36   1
  -8  -2   7    3.62    2.17   1
  -8  -1   7    2.15    2.27   1
  -7  -4   6   29.53    2.69   1
  -7   1   6    4.76    2.53   1
  -6   5   7    5.19    3.14   1
  -5  -8   6   25.46    2.64   1
  -5   2   4  465.59    7.67   1
   7  10   7   10.23    2.51   1
   9  10   8    5.02    2.74   1
  10   9   7    4.49    2.71   1
  14  -6   5    3.42    3.23   1
  14   3   5   -0.12    2.36   1
  15  -2   5    3.42    2.48   1
  15  -1   5   17.65    2.80   1
  15   0   5    2.17    2.73   1
  -8  -4   8   58.06    2.96   1
  -8   2   8   14.71    2.33   1
  -7  -3   6    3.05    2.37   1
  -7  -2   6   29.52    2.77   1
  -7  -1   6    5.36    2.34   1
  -7   0   6   20.86    2.58   1
  -7   3   7   17.46    2.48   1
  -6  -6   6   41.13    2.67   1
  -6   1   5  313.27    6.06   1
  -5  -4   4   71.35    3.25   1
  -5   5   6   35.70    4.35   1
   3  10   6   12.20    3.04   1
   4  10   6    2.74    2.84   1
   5  10   6   32.26    3.20   1
   6  10   6   14.08    2.97   1
   9   9   6    2.47    2.42   1
  10  10   8   18.00    2.84   1
  11   8   6   12.93    2.62   1
  14   4   5   11.83    2.75   1
  15  -4   5    1.89    2.66   1
  -8  -3   8   46.84    2.86   1
  -8   1   8    1.38    2.39   1
  -7   4   8    5.58    2.74   1
  -6  -2   5  139.47    3.78   1
  -6  -1   5  304.06    5.36   1
  -6   0   5  391.72    5.94   1
  -6   3   6  133.17    4.61   1
  -5   1   4   28.40    3.01   1
  -5   7   8   18.50    4.67   1
  -4   1   3   40.66    3.50   1
  -4   5   5   92.31    6.53   1
  -2   9   7   19.53    4.98   1
   0  10   7   36.37    4.11   1
   6 -12   6    6.61    6.13   1
   7  10   6   21.55    2.57   1
   8  11   8    8.86    2.58   1
   9  10   7    0.68    2.65   1
  10   9   6   -0.72    2.37   1
  13   6   5    4.71    2.35   1
  13   7   6    2.27    2.40   1
  15   3   5    1.83    2.55   1
  -8  -1   8    2.16    2.38   1
  -8   0   8  213.56    4.35   1
  -7  -4   7   30.82    2.64   1
  -7   2   7   48.30    2.99   1
  -5  -2   4  437.25    6.20   1
  -5   0   4   34.77    2.99   1
  -5   6   7   15.77    3.94   1
  -4  -9   7   51.58    3.10   1
  -3   0   2    1.92    2.90   1
   3  11   7   14.05    2.98   1
   4 -12   6   25.90    4.69   1
   4  11   7   23.41    2.69   1
   5 -12   6    3.01    4.80   1
   5  11   7   15.10    2.47   1
   6  11   7    0.08    2.35   1
   7  11   7    8.00    2.99   1
   8  10   6    3.30    2.34   1
   9  11   8    2.63    2.42   1
  10  10   7    7.83    2.79   1
  11   8   5   21.09    2.70   1
  12   9   7   13.46    2.65   1
 -12  -3  18    6.54    2.72   1
 -12   1  18    4.68    2.29   1
  -7  -5   8   13.54    2.39   1
  -7  -3   7   15.89    2.47   1
  -7  -2   7   53.57    3.39   1
  -7   1   7  352.29    5.38   1
  -6  -7   8   10.84    2.33   1
  -6  -4   6    3.93    2.42   1
  -5   3   5   15.95    3.52   1
  -4  -1   3   41.96    3.28   1
  -1   9   6    5.35    3.67   1
   1  10   6   55.53    4.06   1
   8  11   7    2.43    2.48   1
   9  10   6   13.09    2.63   1
  13   7   5   -0.06    2.44   1
  14   6   5    4.44    2.40   1
 -12  -3  19   16.65    2.70   1
 -12  -2  19    1.78    2.67   1
 -11  -6  18   15.50    2.66   1
 -11   5  19    7.57    3.37   1
  -7  -1   7  338.64    5.06   1
  -7   0   7    2.73    2.20   1
  -7   3   8    7.21    2.75   1
  -6  -3   6  131.05    3.57   1
  -6   2   6  119.05    4.07   1
  -6   4   7   73.49    3.88   1
  -5  -7   7    7.77    2.54   1
  -5  -6   6   19.32    2.52   1
  -5  -4   5   45.42    2.89   1
  -4   6   6   57.55    6.54   1
  -3   3   3   26.27    4.80   1
   2  11   7    7.44    2.96   1
   4  12   8   16.00    3.36   1
   5  11   6    7.28    2.82   1
   6  11   6    7.25    3.06   1
   6  12   8   -0.40    2.48   1
   7  12   8    3.26    2.49   1
   9  11   7    0.92    2.42   1
  10  10   6    2.33    2.70   1
 -12  -1  20    3.01    2.73   1
 -12   1  20    3.31    2.60   1
 -11  -5  18   17.45    2.55   1
  -6  -5   7    5.86    2.30   1
  -6  -2   6  117.58    3.65   1
  -6   1   6    2.42    3.11   1
  -4  -8   7   13.49    2.40   1
  -4  -7   6   26.79    2.76   1
  -4  -4   4  364.20    5.79   1
  -4   7   7   85.02    7.94   1
   4  11   6    1.39    2.83   1
   7  11   6   18.39    2.62   1
   8  11   6    8.69    2.65   1
  10  11   7   12.12    2.84   1
  11  10   6   13.93    2.88   1
  13   8   5    5.60    2.67   1
 -11  -5  19    4.73    2.66   1
 -11  -4  18    6.57    2.35   1
 -11   3  18    5.37    2.58   1
 -11   4  19    9.39    2.72   1
 -10  -7  18   34.25    2.84   1
 -10   6  18   23.59    3.41   1
  -7  -3   8    5.56    2.30   1
  -7   2   8   44.40    2.82   1
  -6  -4   7   70.82    3.12   1
  -6  -1   6    3.29    2.36   1
  -6   0   6   -0.43    2.30   1
  -6   5   8   23.48    3.10   1
  -5  -5   6   36.51    2.71   1
  -5   2   5  325.35    6.44   1
  -3  -8   6   16.76    2.53   1
  -1  10   7   32.30    4.47   1
   1  11   7   41.48    3.83   1
   2  12   8    3.46    3.02   1
   3  11   6   10.94    2.86   1
   5  12   7    4.26    3.15   1
   6  12   7    3.33    2.47   1
   9  11   6    4.86    2.43   1
 -11  -4  19    7.66    2.60   1
 -11   2  18    5.70    2.37   1
 -11   3  19    5.12    3.02   1
 -11   4  20    0.62    3.23   1
  -7  -4   9   62.11    2.88   1
  -7  -2   8   43.10    2.81   1
  -7  -1   8   33.03    2.88   1
  -7   0   8   56.63    3.66   1
  -7   1   8   30.51    2.74   1
  -6   3   7   46.58    3.47   1
  -5  -7   8   22.19    2.53   1
  -5  -6   7   15.78    2.42   1
  -5  -2   5  330.49    5.41   1
  -5  -1   5  322.25    5.90   1
  -5   1   5  324.89    6.37   1
  -5   4   6   35.64    3.72   1
  -4  -5   5   98.74    3.33   1
   0  10   6   75.07    4.63   1
   3 -12   7    3.60    3.54   1
   4  12   7   22.12    3.31   1
 -11  -2  19    5.73    2.74   1
 -11   2  19    3.06    2.57   1
 -11   3  20    4.03    3.14   1
  -7   3   9   43.18    3.28   1
  -6  -3   7   43.79    2.70   1
  -5  -4   6   35.77    2.77   1
  -5   0   5    0.13    2.40   1
  -4  -8   8    7.74    2.39   1
  -4  -6   6   55.04    2.95   1
  -4  -2   4  112.46    3.89   1
  -4   2   4  111.02    5.06   1
   2  11   6    3.92    2.70   1
   3  12   7    4.58    2.94   1
   6  12   6    6.55    3.05   1
   7  13   8    5.67    2.74   1
 -11  -3  21   13.97    2.70   1
 -11  -2  20    5.35    2.81   1
 -11   0  19    9.59    3.01   1
 -11   1  20    1.86    3.11   1
 -11   2  20    9.61    2.57   1
 -10  -6  20    4.55    2.40   1
 -10   6  20    2.32    3.25   1
  -6  -4   8   37.96    2.70   1
  -6  -2   7   59.60    3.12   1
  -6   2   7   57.49    3.31   1
  -5  -3   6   37.47    3.29   1
  -4  -4   5   25.77    2.75   1
  -4  -1   4   16.09    2.79   1
  -4   1   4   15.51    3.52   1
  -3  -6   5   11.03    2.54   1
  -3  -2   3  609.01    8.33   1
  -3   2   3  607.93   11.78   1
   1  12   8   25.90    3.53   1
   4 -12   7   21.90    4.40   1
   4  13   8    3.29    3.12   1
   5  12   6    4.79    2.64   1
   9  12   6    0.89    2.62   1
 -11  -1  21    6.41    2.65   1
 -11   2  21   25.68    2.89   1
 -10  -5  20    2.08    2.42   1
 -10   4  18   13.81    2.75   1
  -7  -1   9   32.67    2.71   1
  -7   2   9   10.03    2.38   1
  -6  -1   7  273.24    4.75   1
  -6   0   7    1.84    2.44   1
  -6   1   7  275.95    5.20   1
  -6   4   8   38.23    3.33   1
  -5   3   6   40.07    3.83   1
  -4   0   4   58.33    3.55   1
  -4   4   5   25.86    4.32   1
  -3   6   5   11.98    7.25   1
  -2  -8   6   54.57    2.96   1
   0  11   7    7.01    3.83   1
   2  12   7    9.27    3.03   1
   4  12   6   23.38    3.39   1
   7  13   7    2.31    2.64   1
 -10   3  18   22.58    2.77   1
 -10   4  19    9.26    3.28   1
 -10   5  20    0.78    3.23   1
  -9  -6  18   42.42    2.79   1
  -9   7  19   10.17    3.45   1
  -8  -8  18   11.12    2.42   1
  -6  -3   8   24.34    2.54   1
  -6   5   9   15.18    3.29   1
  -5  -4   7    1.75    2.32   1
  -5  -2   6   42.22    2.89   1
  -4  -6   7   39.24    3.22   1
  -4  -5   6    1.68    2.24   1
  -4  -3   5   19.58    2.72   1
  -3  -1   3   57.07    3.62   1
  -3   1   3   58.85    4.88   1
   1  11   6    9.49    3.31   1
   3  12   6   11.03    3.13   1
   5  13   7    7.74    2.60   1
   7  12   5   17.38    2.55   1
   9  12   5    3.41    2.46   1
 -10  -4  21   17.12    2.63   1
 -10  -3  20    6.10    2.51   1
 -10  -1  18    4.86    2.69   1
 -10   1  18   11.45    2.61   1
 -10   2  18   12.69    2.64   1
 -10   3  19    5.65    3.16   1
 -10   4  20    8.25    3.19   1
  -9  -6  19   19.42    2.55   1
  -9   6  18   44.59    3.64   1
  -9   7  20    7.84    3.44   1
  -8  -8  20   13.53    2.67   1
  -6  -2   8   89.05    3.33   1
  -6   3   8   25.86    3.18   1
  -5  -6   9    2.58    2.29   1
  -5  -5   8   34.38    2.62   1
  -5  -1   6   78.93    3.36   1
  -5   2   6   39.59    3.87   1
  -5   6   8   11.06    3.45   1
  -5   7   9   33.32    4.59   1
  -3  -5   5  275.44    5.14   1
  -3   0   3   11.66    3.06   1
  -2  -1   2    0.49    3.07   1
   4  13   7    2.39    3.19   1
 -10  -3  21    6.96    2.54   1
 -10  -2  20    1.04    2.48   1
 -10  -1  19    9.31    2.55   1
 -10   0  19    9.34    2.47   1
 -10   1  19    7.56    2.55   1
 -10   2  19    2.76    2.42   1
 -10   3  20    5.99    3.13   1
  -9  -6  21    1.01    2.42   1
  -8  -7  18    9.19    2.37   1
  -8   8  18    9.46    3.26   1
  -7  -9  19    1.98    2.56   1
  -7   2  10   40.82    2.76   1
  -6  -1   8   27.13    2.66   1
  -6   2   8   87.49    4.08   1
  -5  -3   7   22.65    2.70   1
  -5   0   6    8.00    2.61   1
  -5   1   6   72.45    3.59   1
  -4  -4   6   32.02    2.72   1
  -4  -2   5    4.82    2.39   1
  -3  -7   7    4.45    2.40   1
  -3  -6   6   26.33    2.65   1
  -3  -3   4   10.86    2.71   1
  -2   0   2    2.19    4.01   1
  -1   9   5    1.37    3.66   1
   0  12   8    7.30    4.07   1
   1  12   7    0.36    3.51   1
   2  13   8   45.29    3.89   1
   3  13   7    6.09    3.56   1
   5  13   6    1.15    3.23   1
 -10  -2  21    5.20    2.85   1
 -10  -1  20    5.60    2.67   1
 -10   0  20    1.67    2.64   1
 -10   1  20    0.71    2.48   1
 -10   2  20    4.78    2.54   1
  -9  -5  20    9.06    2.53   1
  -9   5  18   48.44    3.71   1
  -6  -4  10   14.51    2.48   1
  -6   0   8  325.13    5.26   1
  -6   1   8   25.28    2.76   1
  -5  -4   8    3.49    2.37   1
  -5   4   7    1.05    2.93   1
  -4  -5   7    3.60    2.20   1
  -4   3   5   20.75    3.76   1
  -2  -7   6  199.97    4.70   1
  -2  -6   5  187.03    4.95   1
  -2   1   2   -0.13    4.27   1
   2  12   6   26.73    3.44   1
   4  14   8   14.01    3.45   1
 -10  -1  22    2.44    2.48   1
 -10   0  21   27.43    2.84   1
 -10   1  21    3.08    2.59   1
 -10   2  21    7.88    2.46   1
  -9  -5  22    1.63    2.43   1
  -9  -4  20    9.40    2.48   1
  -9  -3  18   19.99    2.69   1
  -9   5  19   26.92    3.40   1
  -9   6  20   17.66    3.30   1
  -8   8  19    8.30    3.41   1
  -6  -2   9    4.62    2.49   1
  -5  -2   7   42.61    2.97   1
  -4  -1   5   41.76    3.11   1
  -4   5   6    1.57    3.84   1
  -3  -4   5  163.39    4.35   1
  -3   4   4  128.96    7.78   1
  -2   8   5   11.18    6.86   1
  -1  10   6   10.80    4.04   1
   4  13   6    3.04    3.07   1
   5  14   7    3.82    3.19   1
  -9  -4  21    1.27    2.58   1
  -9  -3  19    9.09    2.42   1
  -9   0  17   29.06    2.71   1
  -9   1  17    7.41    2.45   1
  -8  -6  20   12.22    2.58   1
  -6  -1   9   17.11    2.47   1
  -6   3   9    1.90    2.77   1
  -5  -3   8   24.81    3.07   1
  -5  -1   7   54.77    3.05   1
  -5   3   7   23.99    3.48   1
  -4  -3   6  213.11    4.58   1
  -4   0   5    5.81    2.55   1
  -4   1   5   44.06    3.78   1
  -4   2   5    4.06    3.24   1
  -3  -7   8   11.19    2.47   1
  -3  -6   7   10.77    2.88   1
  -3  -5   6   73.15    3.34   1
  -3  -2   4    5.85    2.64   1
  -2   9   6    3.02    5.41   1
   0  11   6   34.69    4.41   1
   1  13   8   10.64    3.76   1
   2  13   7   15.77    3.67   1
   3  14   8   13.86    3.91   1
   5  13   5    4.89    3.12   1
  -9  -3  21    3.59    2.42   1
  -9  -1  19    4.28    2.51   1
  -9   0  18   12.38    2.49   1
  -9   1  18   54.87    2.93   1
  -9   2  18    6.05    2.44   1
  -9   4  19    4.05    2.52   1
  -8  -5  19    7.64    2.38   1
  -8  -4  17   40.42    2.62   1
  -6   0   9   34.63    2.73   1
  -6   1   9   19.48    2.99   1
  -6   2   9    6.47    2.95   1
  -5  -4   9   35.24    2.69   1
  -5   0   7   14.42    2.62   1
  -5   2   7   48.99    3.97   1
  -5   5   8   35.49    3.74   1
  -4  -6   9   15.21    2.58   1
  -4  -5   8   26.58    2.63   1
  -4  -4   7   20.33    2.68   1
  -2  -4   4   23.76    3.46   1
  -1  11   7    9.83    5.18   1
   3  13   6    6.11    3.14   1
   4  14   7    4.54    3.10   1
  -9  -2  21   11.56    2.66   1
  -9  -1  20   27.50    2.60   1
  -9   0  19    5.94    2.33   1
  -9   1  19    3.17    2.49   1
  -9   2  19   11.87    2.51   1
  -9   3  20    3.23    2.96   1
  -9   4  20   17.68    2.70   1
  -9   5  21    0.66    2.44   1
  -8  -5  20    4.39    2.31   1
  -8  -4  18   69.42    3.08   1
  -7  -7  20    1.57    2.47   1
  -5  -2   8  945.45    8.07   1
  -5   1   7   56.28    3.38   1
  -4  -2   6  109.40    3.67   1
  -3  -3   5  102.01    4.13   1
  -3  -1   4   30.38    3.02   1
  -2  -7   7  103.80    3.51   1
  -2  -6   6   11.09    3.09   1
  -2  -5   5   45.49    3.84   1
  -2  -2   3   18.32    3.94   1
  -1  -8   7   21.34    3.01   1
   0  -9   7    9.60    2.40   1
   1  12   6   33.90    4.15   1
   2  12   5   12.30    3.10   1
   5 -11   6    5.44    4.65   1
  -9  -1  21    1.34    2.60   1
  -9   0  20   15.38    2.67   1
  -9   1  20   26.01    2.74   1
  -9   2  20   64.12    2.99   1
  -9   4  21    5.53    2.52   1
  -8  -4  20   11.94    2.57   1
  -8   6  18    5.05    2.71   1
  -8   7  20   16.68    3.33   1
  -7   9  19    3.40    3.37   1
  -6  -8  20    3.85    2.40   1
  -5  -3   9   82.25    3.11   1
  -5   6   9    3.08    3.24   1
  -4  -3   7   20.04    3.13   1
  -4   6   7   35.77    4.97   1
  -3  -6   8    7.10    2.80   1
  -2  10   7    3.30    6.89   1
   0  12   7    2.02    4.02   1
   3  14   7   17.05    3.94   1
  -9   1  21    1.52    2.37   1
  -9   2  21    3.77    2.64   1
  -8  -4  21   21.02    2.47   1
  -8   6  19   22.68    3.42   1
  -8   7  21    6.95    3.24   1
  -7  -6  20   22.00    2.57   1
  -7   9  20   22.91    4.12   1
  -5  -9  20    1.20    2.90   1
  -5  -1   8   22.86    2.62   1
  -5   4   8    4.35    2.92   1
  -4  -5   9   91.78    3.32   1
  -4  -4   8  504.94    6.10   1
  -4  -1   6   78.86    3.53   1
  -4   4   6   33.15    4.33   1
  -3  -5   7  324.56    5.13   1
  -3  -4   6  478.99    6.42   1
  -3   0   4    8.42    3.08   1
  -3   3   4   10.76    3.98   1
  -1  -7   6   30.60    2.86   1
  -1  -6   5  330.96    6.26   1
   0  -8   6   73.13    3.36   1
   2   1  -2    0.51    3.08   1
   2  13   6    3.48    3.67   1
   3  13   5   18.98    3.32   1
   4  14   6    9.22    3.35   1
  -8  -3  20    8.43    2.48   1
  -8  -3  21    4.07    2.38   1
  -8  -2  19    2.31    2.47   1
  -8  -1  18   11.19    2.69   1
  -8   0  17    4.03    2.61   1
  -8   5  19   10.23    3.23   1
  -8   6  20   10.20    3.23   1
  -7   8  18    1.17    3.16   1
  -6  -7  19   11.72    2.62   1
  -5  -2   9    9.91    2.56   1
  -5   0   8   81.19    3.40   1
  -5   3   8   29.45    3.48   1
  -4   0   6    2.32    2.97   1
  -3  -2   5  196.52    5.14   1
  -3   1   4   31.96    4.14   1
  -3   7   6   51.26    8.40   1
  -2  -7   8    7.94    2.46   1
  -2  -3   4   39.08    4.19   1
  -1  -8   8   68.68    3.49   1
  -1  -5   4    2.75    2.69   1
   1  13   7    1.78    3.65   1
   8 -12   7    0.01    5.80   1
  -8  -2  20   19.08    2.66   1
  -8  -1  19    2.07    2.49   1
  -8   0  18    1.09    2.42   1
  -8   1  18   11.22    2.50   1
  -8   3  18   39.00    2.81   1
  -8   6  21    9.50    3.21   1
  -7  -5  20   12.29    2.44   1
  -7  -5  21    5.98    2.45   1
  -7  -4  18   39.38    2.63   1
  -7   8  19   22.80    3.80   1
  -6  -7  21   10.70    2.53   1
  -5   1   8   24.12    2.86   1
  -5   2   8 1000.89    9.78   1
  -4  -2   7   41.60    2.93   1
  -4   1   6   81.44    4.20   1
  -4   3   6  208.92    6.26   1
  -4   7   8    4.64    4.07   1
  -4   8   9   13.82    4.92   1
  -3  -6   9    1.74    2.51   1
  -3   2   4    5.99    3.62   1
  -2  -6   7   23.66    2.65   1
  -2  -1   3   86.67    4.55   1
  -1  -2   2    2.16    3.19   1
   3   1  -3   56.81    3.65   1
   3  14   6   29.98    3.98   1
  15   3  -5    8.51    2.85   1
  -8  -1  20   12.27    2.57   1
  -8   0  19    1.67    2.43   1
  -8   0  20   40.02    3.36   1
  -8   1  19    6.20    2.64   1
  -8   2  19    1.62    2.88   1
  -8   3  19  115.18    4.03   1
  -8   4  19   30.18    2.84   1
  -8   4  20   11.80    3.37   1
  -8   5  20    3.71    2.60   1
  -8   5  21    6.65    3.16   1
  -7  -4  19   20.21    2.54   1
  -6  -6  19   36.23    2.79   1
  -6  10  19   11.63    3.93   1
  -5  -8  21   13.39    2.78   1
  -5  -1   9   46.86    2.84   1
  -5   5   9    3.73    2.75   1
  -4  -9  19   11.92    2.77   1
  -4  -4   9   19.99    2.69   1
  -4  -3   8   13.00    2.49   1
  -4   2   6  117.34    4.51   1
  -3  -5   8  206.39    4.24   1
  -3  -4   7   64.38    3.60   1
  -2  -5   6   34.70    3.04   1
  -2  -4   5  699.84    8.26   1
  -1  -7   7   57.38    3.49   1
  -1   9   4    8.02    4.23   1
   2  14   7   12.39    3.66   1
   4  14   5    8.53    3.29   1
  12   3  -6   19.77    2.65   1
  13   0  -6   -1.26    2.76   1
  13   1  -6   18.56    2.67   1
  14   2  -6    4.66    3.11   1
  16   0  -5    3.99    3.23   1
  -8   0  21   17.91    2.61   1
  -8   1  20   10.50    2.51   1
  -8   2  20   22.40    2.58   1
  -8   3  20    9.01    2.54   1
  -7  -4  21    2.11    2.33   1
  -7  -3  19   23.12    2.53   1
  -7   7  18   -0.46    2.97   1
  -6  -6  20   10.81    2.52   1
  -6  -6  21   38.90    2.62   1
  -5   0   9    1.18    2.88   1
  -5   6  10   37.20    3.72   1
  -4  -1   7  157.91    4.27   1
  -3  -1   5  138.38    4.48   1
  -1  10   5   12.75    4.65   1
   0  -8   7    4.93    2.25   1
   0  12   6    7.44    4.54   1
   1  14   8    6.38    4.35   1
   2  13   5    8.36    3.17   1
   4   3  -4  102.17    3.76   1
   6 -11   6   10.29    4.67   1
  12  -1  -6    2.09    2.39   1
  13   5  -6    5.18    2.33   1
  14   0  -6    3.00    2.40   1
  14   1  -6    9.50    2.61   1
  14   3  -6   39.63    2.85   1
  14   4  -6    2.99    2.45   1
  14   5  -6    9.72    2.97   1
  15   1  -6   20.33    3.39   1
  15   2  -6    6.99    3.30   1
  -8   1  21    8.80    2.50   1
  -8   1  22    9.85    2.69   1
  -8   2  21    7.03    2.38   1
  -8   3  21    6.35    2.40   1
  -8   4  22    1.98    2.44   1
  -7  -3  20    3.93    2.40   1
  -7  -2  18   15.82    2.63   1
  -7   7  19   -0.08    3.12   1
  -6  -5  19   12.32    2.31   1
  -5  -7  20   54.45    2.96   1
  -5   1   9   48.03    3.51   1
  -5   4   9   36.14    3.34   1
  -5  11  18    4.78    4.25   1
  -4  -2   8   20.21    2.51   1
  -4   5   7    3.00    3.49   1
  -3   8   7   20.32    7.41   1
  -2  -6   8   18.99    3.00   1
  -1  -6   6   13.72    2.72   1
  -1  -3   3  229.26    6.72   1
   1  13   6   10.05    3.76   1
   9 -12   7    0.83    6.54   1
  12   2  -7   29.71    3.16   1
  12   3  -7   28.24    3.06   1
  13   6  -6    1.29    2.25   1
  14  -1  -6   18.09    2.43   1
  14   6  -6    5.07    2.44   1
  15   0  -6    3.05    2.47   1
  15   4  -6    2.08    2.43   1
  15   5  -6    8.63    2.42   1
  -7  -2  19    7.72    2.42   1
  -7  -2  20   -0.55    2.25   1
  -7  -1  18    8.41    2.65   1
  -7   5  17    8.92    2.56   1
  -7   6  18   15.17    2.74   1
  -7   7  20    0.27    3.08   1
  -6  -5  20   12.16    2.38   1
  -6  -5  21   13.49    2.48   1
  -6   9  18   15.92    3.43   1
  -5   2   9    7.65    2.75   1
  -5   3   9   78.84    3.59   1
  -4  -8  19    2.23    2.62   1
  -4  -3   9   28.06    2.69   1
  -4   0   7   63.21    3.29   1
  -3  -5   9  108.73    3.31   1
  -3  -2   6    8.70    2.44   1
  -3   5   5  272.10   10.17   1
  -2  -5   7   68.47    3.80   1
  -2  -2   4   64.39    3.74   1
  -2   0   3  253.22    7.35   1
  -1  -7   8   46.80    3.30   1
  -1  -5   5    3.58    2.69   1
  -1  -4   4   14.23    3.44   1
  -1  11   6    1.14    4.87   1
   0  -7   6   39.87    3.41   1
   1  -8   6  149.23    4.65   1
   2  -1  -2    0.06    4.29   1
   3  14   5    6.18    3.28   1
  10   1  -7    1.98    2.30   1
  10   2  -7    4.38    2.32   1
  10   3  -7   54.91    2.93   1
  11   0  -7   -3.23    3.03   1
  11   4  -7    9.03    2.38   1
  11   5  -7   72.13    2.92   1
  11   7  -6    4.05    2.17   1
  12   0  -7   19.88    2.62   1
  12   1  -7    6.57    2.47   1
  12   5  -7   -0.57    2.42   1
  12   7  -6   -1.99    2.32   1
  13   0  -7    2.85    2.96   1
  13   1  -7    4.76    2.38   1
  13   2  -7    5.26    2.54   1
  13   3  -7    3.51    2.41   1
  13   4  -7    4.19    2.39   1
  13   5  -7   10.05    2.90   1
  13   7  -6    8.04    2.55   1
  14  -2  -6    4.18    2.94   1
  14   1  -7    6.73    3.28   1
  14   2  -7   29.75    3.09   1
  14   3  -7    8.80    2.57   1
  14   7  -6    8.86    2.42   1
  -7  -2  21   71.69    3.16   1
  -7  -2  22   13.24    2.65   1
  -7  -1  19   19.23    2.92   1
  -7  -1  20    6.10    2.89   1
  -7   0  18   -1.35    2.49   1
  -7   1  17    4.48    2.64   1
  -7   4  17    4.36    2.49   1
  -7   5  18    5.16    2.95   1
  -7   6  19   13.59    2.69   1
  -6  -4  19    9.84    2.21   1
  -6   9  19   13.72    3.85   1
  -5  -6  19    0.10    2.37   1
  -5   0  10   11.05    2.35   1
  -5   5  10   70.52    3.81   1
  -4   1   7  162.36    4.95   1
  -4   4   7   23.82    4.08   1
  -3  -4   8   53.72    2.99   1
  -3   0   5    0.56    2.85   1
  -2  -3   5   58.03    3.53   1
   2  14   6    3.09    3.18   1
  10   5  -7    4.76    2.26   1
  10   6  -7    4.98    2.79   1
  11  -1  -7   22.34    3.29   1
  11   8  -6    5.65    2.64   1
  12  -1  -7   10.14    3.01   1
  12   6  -7    2.00    2.40   1
  12   8  -6   20.75    2.79   1
  13  -3  -6   18.16    3.20   1
  13   6  -7    3.46    2.39   1
  13   8  -6   20.79    2.91   1
  14   5  -7   -1.12    2.42   1
  15   1  -7   25.01    3.01   1
  15   2  -7    0.32    2.79   1
  15   3  -7    4.19    2.57   1
  15   4  -7    0.77    2.60   1
  -7  -1  21   12.23    2.69   1
  -7   0  19    5.10    2.64   1
  -7   0  20    5.40    3.23   1
  -7   1  18   11.86    2.68   1
  -7   1  19   18.33    3.25   1
  -7   2  18   17.38    2.67   1
  -7   3  18   20.95    2.63   1
  -7   4  18   38.57    2.75   1
  -7   5  19    5.74    3.05   1
  -7   6  21   19.04    3.32   1
  -6  -4  20    8.36    2.37   1
  -6  -4  21   67.12    3.02   1
  -6   9  20    8.51    3.94   1
  -5  -6  21   25.95    2.65   1
  -4  -7  18    6.73    2.42   1
  -4  -3  10  140.17    3.74   1
  -4  -2   9   85.25    3.34   1
  -4  -1   8  142.99    4.02   1
  -4   2   7   46.13    4.00   1
  -4   3   7   22.60    3.76   1
  -4   6   8   67.29    5.08   1
  -3  -5  10   19.46    2.63   1
  -2  -6   9   31.20    2.73   1
   0  -6   5   11.40    3.43   1
   0  13   7    0.30    4.35   1
   2  -9   7   31.36    3.35   1
   2  -8   5   -0.60    2.76   1
   4  -1  -4   15.71    3.03   1
   9   6  -7   36.99    2.64   1
  10  -1  -7    4.23    2.52   1
  11   7  -7   22.14    2.73   1
  11   9  -6    9.40    3.29   1
  12   3  -8   25.01    2.81   1
  12   7  -7    8.14    2.53   1
  12   9  -6    1.57    2.61   1
  12  10  -5   18.61    2.80   1
  13   4  -8   20.27    3.26   1
  13   7  -7    2.76    2.53   1
  14  -3  -6   40.57    3.09   1
  14  -1  -7    4.34    2.53   1
  14   6  -7    4.16    2.53   1
  14   7  -7   11.94    3.07   1
  15  -4  -5    5.35    2.78   1
  15   0  -7    3.65    2.69   1
  -7   0  21   35.32    2.74   1
  -7   1  20    1.09    2.46   1
  -7   2  19    6.93    2.48   1
  -7   2  20    4.43    2.98   1
  -7   3  19   24.17    2.67   1
  -7   4  19   21.62    2.66   1
  -7   4  20   26.61    3.36   1
  -7   5  20    9.09    2.71   1
  -7   5  21    2.24    3.27   1
  -6  -3  19    0.97    2.45   1
  -6  -3  20    6.19    2.94   1
  -6   8  18   29.02    3.56   1
  -6   9  21   10.10    3.39   1
  -5  -5  18   35.06    2.57   1
  -5   2  10   38.21    2.98   1
  -4  -7  20   46.47    2.97   1
  -3  -8  18   11.45    2.68   1
  -3  -1   6   37.24    3.18   1
  -3   1   5  140.15    5.07   1
  -2   1   3   89.14    5.94   1
  -1  -6   7  148.00    4.23   1
   1  -7   5   19.99    3.26   1
   1  14   7    9.70    4.42   1
   2   2  -3   18.56    3.23   1
   2   3  -3 1439.29   13.25   1
   3   2  -4    6.24    2.65   1
   3   3  -4   11.54    2.80   1
   8   6  -7   60.81    2.93   1
   9   7  -7    4.75    2.48   1
  10   7  -7   45.14    2.84   1
  10   9  -6    8.07    2.59   1
  11   8  -7    7.90    2.54   1
  12  -2  -7   23.18    2.75   1
  12   8  -7    6.83    2.63   1
  13  -2  -7    7.32    2.56   1
  13   6  -8    8.13    3.11   1
  13   8  -7    5.30    2.58   1
  14   1  -8    6.00    2.80   1
  14   2  -8   14.60    2.84   1
  14   3  -8    2.86    2.53   1
  14   4  -8   12.07    2.55   1
  14   5  -8    6.13    2.70   1
  15   1  -8    6.45    3.30   1
  15   2  -8    0.91    2.78   1
  15   3  -8    0.88    2.66   1
  15   4  -8    4.42    2.55   1
  -7   1  21   10.32    2.64   1
  -7   1  22    4.75    2.48   1
  -7   2  21   79.45    3.22   1
  -7   3  20    7.60    2.55   1
  -7   4  21    1.03    2.63   1
  -7   5  22    3.05    2.47   1
  -6  -3  21   10.82    2.50   1
  -6  -3  22    9.11    2.62   1
  -6  -2  18    4.88    2.55   1
  -6  -2  19    2.16    3.07   1
  -6   8  19   20.65    3.41   1
  -5  -5  20   28.03    2.57   1
  -5  -5  21    2.87    2.42   1
  -4   0   8   59.84    3.19   1
  -4   7   9   14.55    3.89   1
  -3  -8  20    4.27    2.60   1
  -3  -8  21    7.98    2.73   1
  -3  -3   8    1.12    2.41   1
  -3  -2   7  138.79    4.03   1
  -3   4   5  170.89    7.50   1
  -2  -9  19    2.53    2.56   1
  -2  -5   8   45.35    3.06   1
  -2  -1   4    7.91    2.98   1
  -1  -5   6  201.49    5.35   1
  -1  12   7    4.48    5.74   1
   0  -7   7  135.23    4.05   1
   0  -5   4   98.04    4.76   1
   1  -8   7   23.72    2.71   1
   1  13   5    1.92    3.64   1
   2  14   5    6.32    3.79   1
   3   1  -4   28.32    3.06   1
  10  -2  -7    2.64    2.47   1
  10   8  -7   14.01    2.58   1
  11  10  -6    6.24    2.78   1
  11  11  -5    8.94    2.85   1
  12   7  -8    0.01    2.53   1
  12   9  -7    5.18    3.19   1
  13  -4  -6    3.78    2.57   1
  13   7  -8    6.02    2.49   1
  14  -4  -6    2.94    3.20   1
  14   0  -8   19.45    3.06   1
  14   6  -8    4.97    2.45   1
  15  -5  -5    4.22    3.40   1
  15  -4  -6    1.27    3.26   1
  15  -2  -7    0.63    2.60   1
  15   0  -8    5.55    2.54   1
  -6  -2  20    9.40    2.36   1
  -6  -1  18   70.12    3.34   1
  -6   7  18    2.22    2.99   1
  -6   8  20    7.12    3.14   1
  -5  -4  18   41.76    2.66   1
  -5  10  18    5.81    3.71   1
  -4  -6  19    9.23    2.53   1
  -4  -1   9   23.15    2.62   1
  -4   1   8  140.37    4.64   1
  -4   5   8   30.34    3.84   1
  -3   3   5  106.45    5.68   1
  -2  -4   7  105.24    3.71   1
   0  -4   3    4.28    3.47   1
   0  -3   2   72.85    5.21   1
   1   2  -2    2.06    3.95   1
   1   4  -2   14.56    3.12   1
   2   1  -3   89.52    4.60   1
   9   8  -7   15.64    2.55   1
   9  10  -6    8.34    3.23   1
  10   9  -7    5.15    2.56   1
  10  10  -6    2.41    2.62   1
  11   9  -7    7.08    2.40   1
  12  -3  -7   25.94    2.67   1
  12   8  -8    4.58    3.13   1
  13  -3  -7    3.80    2.47   1
  14  -3  -7    9.17    2.49   1
  15  -3  -7    7.16    3.18   1
  15  -1  -8    2.62    2.58   1
  -6  -1  19   45.29    2.94   1
  -6  -1  20    7.92    2.65   1
  -6   6  17   37.93    3.34   1
  -6   7  19   12.47    3.31   1
  -5  -4  20   16.27    2.34   1
  -5  -4  21   27.60    2.48   1
  -5  10  19   11.32    3.91   1
  -4   2   8   18.48    3.58   1
  -3  -7  18   36.30    3.01   1
  -3   0   6    1.59    2.66   1
  -2  -5   9  111.21    3.56   1
  -2  -3   6    0.51    2.48   1
  -2  -2   5   35.41    3.08   1
  -2   2   3   18.15    4.98   1
  -1  -6   8  194.38    4.35   1
  -1  -4   5   16.01    2.88   1
  -1  -3   4   55.36    4.41   1
  -1  -2   3    7.28    3.25   1
   0  -6   6   57.36    3.86   1
   1  -6   4  301.84    6.92   1
   2  -8   6    3.99    3.21   1
   4   0  -5    5.06    3.12   1
   9   9  -7    4.09    2.44   1
  10  11  -6    4.84    3.54   1
  11  10  -7   18.83    3.35   1
  15  -2  -8    3.99    3.06   1
  -6  -1  21    8.86    2.42   1
  -6   0  19   15.50    2.63   1
  -6   0  20    0.72    3.08   1
  -6   1  18   73.13    3.64   1
  -6   5  17   20.85    3.02   1
  -6   6  18    8.10    3.02   1
  -6   7  20    2.51    3.20   1
  -6   7  21    7.73    3.10   1
  -5  -3  18    6.17    2.29   1
  -5  10  20    3.43    3.85   1
  -4  -1  10  412.86    5.63   1
  -4   0   9    3.68    2.37   1
  -4   3   8   14.26    3.48   1
  -4   4   8  524.78    8.39   1
  -3  -7  20   12.54    2.64   1
  -3  -7  21   33.34    2.78   1
  -3  -3   9  232.47    4.58   1
  -3  -2   8  160.13    4.52   1
  -3  -1   7    6.20    3.00   1
  -2   4   3   18.96    6.64   1
  -1  10   4   85.41    6.55   1
   0  -7   8   27.12    2.71   1
   1  -7   6   42.92    3.54   1
   1  14   6   11.27    4.16   1
   3  -2  -3  613.94   11.65   1
   3   0  -4    9.39    3.11   1
   5   0  -6    8.50    2.58   1
  10  10  -7    2.77    2.71   1
  11   9  -8    7.92    2.51   1
  12  -5  -6    1.81    2.96   1
  12  -4  -7    5.30    2.94   1
  12   9  -8    4.45    2.59   1
  13  -4  -7    3.12    3.16   1
  14  -6  -5   -0.01    3.11   1
  14  -5  -6    5.84    2.58   1
  14  -4  -7    3.12    3.14   1
  15  -5  -6    6.47    3.39   1
  15  -4  -7    1.42    3.37   1
  -6   0  21   60.77    3.01   1
  -6   0  22    9.88    2.50   1
  -6   1  19   45.29    2.95   1
  -6   1  20    8.38    3.15   1
  -6   2  18    0.30    2.61   1
  -6   3  18   23.30    3.21   1
  -6   4  18    2.76    2.90   1
  -6   5  18    8.94    2.43   1
  -6   5  19    9.08    3.07   1
  -6   6  19   41.94    2.92   1
  -5  -3  20    8.69    2.36   1
  -5  -3  21   21.76    2.53   1
  -4  -5  19   -0.82    2.38   1
  -4  -5  20    8.45    2.39   1
  -4  -5  21    6.57    2.54   1
  -4   1   9   21.61    3.52   1
  -4   6   9   15.70    3.47   1
  -3   6   6   30.11    5.63   1
  -2  -4   8   36.93    2.81   1
  -2   3   3 1459.67   23.89   1
  -1  -5   7   73.20    3.49   1
   0  13   6    1.45    4.36   1
   0  14   8    0.28    4.95   1
   4   3  -6  207.84    5.02   1
   9  10  -7    8.95    2.53   1
  11  -5  -6   27.54    2.85   1
  11  -4  -7    7.99    2.85   1
  15  -3  -8    3.65    3.30   1
  -6   1  21    6.36    2.54   1
  -6   1  22    1.53    2.39   1
  -6   2  19    0.89    2.50   1
  -6   2  20    5.37    2.47   1
  -6   3  19    3.51    2.38   1
  -6   3  20    6.55    3.00   1
  -6   4  19    6.91    2.53   1
  -6   4  20    8.54    3.11   1
  -6   5  20    7.38    3.15   1
  -6   5  21   16.24    3.36   1
  -6   6  21   37.14    2.99   1
  -5  -2  18   97.41    3.51   1
  -5  -2  19   18.66    2.82   1
  -5   9  18    1.54    3.12   1
  -4   0  10   50.54    2.95   1
  -3  -6  18   10.96    2.71   1
  -3  -3  10   35.13    2.85   1
  -3   1   6   38.43    3.42   1
  -2  -3   7  195.67    5.00   1
  -2   0   4    0.57    3.16   1
  -1  11   5   60.33    6.71   1
   0  -5   5   32.62    3.84   1
   1  -5   3   31.61    3.93   1
   2   0  -3  258.35    7.45   1
   3   3  -5  105.36    3.93   1
   3   4  -5  165.80    4.42   1
   3   5  -5  276.06    5.20   1
   4   5  -6    4.29    2.38   1
   5   3  -7   22.46    2.75   1
   5   5  -7   83.49    3.36   1
   8  10  -7   -2.38    2.41   1
   9  12  -6    5.42    3.39   1
  10  10  -8   21.88    2.97   1
  10  11  -7    2.40    2.61   1
  11  10  -8    3.35    2.79   1
  -6   3  21   14.59    2.59   1
  -6   3  22    7.87    2.52   1
  -6   4  21   65.02    3.17   1
  -6   4  22    5.66    2.42   1
  -5  -2  20   13.75    2.59   1
  -5  -2  21   21.74    2.54   1
  -5  -2  22    1.23    2.53   1
  -5  -1  17   34.15    2.79   1
  -5   9  19   22.62    3.56   1
  -4  -4  19   20.82    2.52   1
  -4  -4  20   31.50    2.65   1
  -4   2   9   87.57    3.87   1
  -4   5   9   92.11    4.60   1
  -3   0   7   12.59    3.36   1
  -2  -4   9   47.93    3.37   1
  -2  -2   6  230.06    5.35   1
  -2  -1   5  332.37    6.67   1
  -1  -4   6   16.73    2.82   1
   0  -6   7    8.12    2.66   1
   2  -8   7   72.21    3.74   1
   2   3  -4   34.99    3.49   1
   2   4  -4   16.90    2.99   1
   2   5  -4   19.02    3.57   1
   3  -8   5    5.57    3.30   1
   3   2  -5  195.14    4.79   1
   3   6  -5   10.47    2.59   1
   4  -1  -5   44.07    3.45   1
   4   6  -6   56.32    3.15   1
   5  -1  -6   74.87    3.81   1
   8 -11   6    7.61    5.00   1
   9  11  -7    2.88    2.55   1
  13  -6  -6    2.32    3.64   1
  13  -5  -7    4.30    3.33   1
  14  -6  -6    2.62    3.24   1
  14  -5  -7    1.79    3.20   1
  15  -4  -8    1.03    3.39   1
  -5  -1  19   71.08    3.26   1
  -5  -1  20    7.66    2.61   1
  -5   0  16   35.71    2.88   1
  -5   8  18    0.71    3.20   1
  -4   1  10  437.91    6.24   1
  -4   3   9   28.63    3.07   1
  -4   4   9   21.96    3.37   1
  -3  -1   8   13.72    2.65   1
  -3   2   6    8.72    3.47   1
  -1  -8  19   -0.78    2.48   1
  -1  -8  20    2.20    2.58   1
  -1  -8  21   18.78    3.02   1
  -1  -5   8  109.22    3.89   1
   0  -9  19    2.59    2.60   1
   1  -7   7  134.05    4.09   1
   1  -6   5   74.43    4.36   1
   2  -7   5   81.56    4.55   1
   2  -6   3  133.66    5.67   1
   2   2  -4   74.22    3.94   1
   3   1  -5  144.23    5.11   1
   4   1  -6   82.36    3.61   1
   4   7  -6   24.86    2.75   1
   5   1  -7   52.42    3.11   1
   6  -1  -7  286.71    5.33   1
   6   1  -8   26.87    2.65   1
   7  10  -7   44.96    2.97   1
   8  11  -7   15.62    3.04   1
   8  12  -6   20.40    2.86   1
  10  11  -8    4.24    2.70   1
  12  -6  -6    2.87    3.12   1
  12  -5  -7    4.89    2.94   1
  14  -7  -5    4.42    3.71   1
  -5   0  18    3.68    2.62   1
  -5   0  19   21.59    2.78   1
  -5   8  19   10.95    3.40   1
  -4  -3  18   17.03    2.60   1
  -4  -3  19   20.13    2.47   1
  -4  -3  20   67.68    3.38   1
  -4   2  10   82.33    4.08   1
  -4   6  10  120.58    4.99   1
  -3  -5  18   50.28    3.10   1
  -3  -5  19   -1.11    2.37   1
  -3  -5  20   32.00    2.91   1
  -3  -2  10   98.52    3.53   1
  -3   3   6   99.89    5.14   1
  -3   5   6   74.46    5.77   1
  -1  -3   5   41.14    3.45   1
   0  -4   4   38.30    3.46   1
   7  12  -6    2.64    3.08   1
   9  12  -7    5.04    2.65   1
  11  -6  -6    9.03    3.56   1
  -5   0  20    8.05    2.60   1
  -5   0  21    3.80    2.54   1
  -5   1  17   38.86    2.90   1
  -5   1  18  115.71    3.65   1
  -5   1  19   84.75    3.90   1
  -5   7  18   18.28    3.23   1
  -4   3  10  147.85    4.73   1
  -3   1   7    4.83    2.61   1
  -3   4   6  489.82    9.92   1
  -3   7   7    4.07    4.38   1
  -3   9   9    3.59    5.17   1
  -2  -6  17    5.94    2.58   1
  -2   1   4    8.93    3.96   1
  -1  -5   9   17.22    2.55   1
  -1  -4   7  166.98    4.85   1
  -1  -2   4  133.58    5.10   1
  -1  12   6    1.43    6.07   1
   0  -6   8   68.13    3.33   1
   0  -5   6   30.25    3.75   1
   0  14   7    0.91    5.41   1
   1  -7   8   13.32    3.00   1
   1   4  -3   38.17    3.50   1
   1   5  -3   31.88    3.87   1
   2  -8   8    5.14    2.90   1
   2   7  -4    5.39    2.53   1
   4   0  -6    3.11    2.52   1
   4   3  -7   22.94    2.71   1
   4   4  -7   24.24    2.66   1
   4   5  -7    2.67    2.25   1
   5  -3  -5   16.62    3.66   1
   5   0  -7   14.83    2.72   1
   5   3  -8   26.47    2.70   1
   6  -3  -6  135.74    4.70   1
   6   0  -8  303.78    5.24   1
   7  11  -7   11.78    2.54   1
   7  13  -5    5.10    2.59   1
   8  12  -7   11.75    2.67   1
  14  -5  -8    2.46    3.21   1
  -5   1  20    3.88    2.58   1
  -5   1  21    7.45    2.65   1
  -5   2  18  104.27    3.57   1
  -5   6  17   45.65    2.92   1
  -5   6  18   19.91    3.27   1
  -5   7  19   22.74    2.88   1
  -5   7  20   56.85    3.88   1
  -5   7  21    1.64    3.20   1
  -4  -2  18   46.54    2.85   1
  -4  -2  19   99.66    3.25   1
  -4  -2  20   24.19    3.11   1
  -4   4  10   17.47    3.16   1
  -4   5  10    5.58    2.91   1
  -3  -4  17    1.85    2.51   1
  -3   0   8    1.71    2.49   1
  -3   8   8   12.34    4.74   1
  -2  -2   7   21.83    2.72   1
  -1  -1   3  259.31    7.66   1
   0  -3   3    4.07    3.99   1
   2   1  -4    8.19    3.05   1
   3  -8   6   -0.26    3.23   1
   3   0  -5   -0.02    3.46   1
   3   3  -6   96.44    3.78   1
   3   4  -6  492.07    6.53   1
   3   5  -6   76.40    3.42   1
   3   6  -6   28.78    3.27   1
   4  -3  -4  112.38    5.48   1
   4   2  -7   48.16    3.04   1
   4   6  -7   35.66    2.78   1
   5  -2  -6   42.81    3.47   1
   5   2  -8 1010.04    8.33   1
   6  -2  -7   59.00    3.37   1
  10  -6  -6   21.74    4.03   1
  13  -6  -7    4.98    3.17   1
  -5   2  20   12.25    2.58   1
  -5   2  21   15.50    2.61   1
  -5   3  18    5.56    2.66   1
  -5   3  19   12.62    2.63   1
  -5   3  20   11.27    3.04   1
  -5   4  18   41.35    3.00   1
  -5   4  19    9.35    3.07   1
  -5   4  20   15.42    3.13   1
  -5   4  21   33.28    3.45   1
  -5   5  18   37.12    2.89   1
  -5   5  19    8.24    2.95   1
  -5   5  20   24.66    3.15   1
  -5   5  21   -0.37    3.13   1
  -5   6  19    4.73    2.53   1
  -4  10  18    4.44    3.29   1
  -4  10  19    2.17    3.74   1
  -4  10  20    5.24    3.65   1
  -3  -4  20   14.83    2.48   1
  -3  -1  10  143.73    3.96   1
  -3   2   7  141.49    5.08   1
  -2  -3   9  142.10    4.01   1
  -2  -1   6    5.54    2.61   1
  -2   0   5 1274.94   13.05   1
   0  -6   9   65.46    3.19   1
   1  -6   6   64.08    4.08   1
   1  -5   4   49.80    4.30   1
   2  -7   6   35.16    3.46   1
   2   8  -4    2.53    2.39   1
   3   2  -6    7.94    3.05   1
   4  -9   7    2.27    2.96   1
   4  -2  -5    4.41    3.31   1
   4   7  -7   86.62    3.40   1
   5   1  -8   22.74    2.66   1
   6  12  -6    4.61    2.50   1
   7  12  -7    0.20    2.38   1
   7  13  -6    4.04    2.60   1
  12  -6  -7    0.47    2.91   1
  14  -7  -6    3.69    3.44   1
  -4  -1  18   17.81    2.60   1
  -4  -1  19  139.41    3.77   1
  -4  -1  20    8.74    2.70   1
  -4  -1  21   -0.50    2.59   1
  -4  -1  22   12.40    2.42   1
  -3   0   9   51.56    3.13   1
  -3   1   8   14.64    3.27   1
  -2  -5  19   10.71    2.53   1
  -2  -5  22   13.24    2.54   1
  -2  -2   8   34.05    3.34   1
  -1  -4   8   69.65    3.47   1
  -1  -3   6    3.64    2.59   1
   0  -5   7   37.34    3.62   1
   1  -7   9   43.92    2.83   1
   1   2  -3    7.97    3.31   1
   1   7  -3   65.42    3.54   1
   2  -1  -3   89.91    5.99   1
   2   3  -5   55.34    4.01   1
   2   4  -5  774.10    8.66   1
   2   5  -5   46.15    3.37   1
   2   6  -5  187.10    5.01   1
   4   1  -7  158.44    4.29   1
   4   8  -7   13.62    2.51   1
   5  -1  -7   54.90    3.49   1
  13  -7  -6    4.65    3.19   1
  -3  -3  18   21.83    2.63   1
  -3  -3  20    7.83    2.38   1
  -3  -3  21    3.06    2.27   1
  -3   3   7   50.49    4.21   1
  -3   6   7    9.80    4.04   1
   0  -4   5   14.84    2.90   1
   0  -2   2  142.53    7.30   1
   2  -6   4  144.94    5.45   1
   2   7  -5  111.75    4.14   1
   3  -8   7    8.61    2.94   1
   3   8  -6   15.02    2.44   1
   4   4  -8  502.39    6.08   1
   4   5  -8   28.61    2.72   1
   6  13  -6    2.12    3.11   1
   7  13  -7    3.86    3.08   1
   9 -11   6    1.71    4.64   1
  12  -7  -6    0.28    3.57   1
  14  -6  -8    2.20    3.17   1
  -4   0  19   16.56    2.48   1
  -4   0  20   75.34    3.12   1
  -4   0  21   19.14    2.90   1
  -4   9  20   13.48    3.33   1
  -4   9  21   10.67    3.46   1
  -3   0  10    4.94    2.47   1
  -3   4   7   66.35    4.90   1
  -3   5   7  309.71    8.34   1
  -2  -1   7   30.96    2.99   1
  -2   2   4   74.30    5.38   1
  -1  -4   9  162.67    4.18   1
  -1  -2   5  322.70    7.00   1
  -1  11   4   58.63    6.71   1
   0  -7  20    2.41    2.59   1
   1  -6   7  129.47    4.54   1
   2  -9  19    3.05    2.59   1
   2  -7   7   37.16    3.36   1
   2   2  -5   34.13    3.12   1
   3   1  -6   37.15    3.21   1
   3   4  -7   66.95    3.27   1
   3   5  -7  310.57    5.15   1
   3   6  -7    8.23    2.83   1
   4   3  -8   14.00    2.52   1
   4   7  -8    5.13    2.40   1
   5   0  -8   77.67    3.55   1
   5  12  -6    0.20    2.49   1
   6  14  -5    2.62    2.72   1
  13  -8  -5    9.68    4.36   1
  -4   1  17    0.03    2.23   1
  -4   1  18   16.78    2.60   1
  -4   1  19  138.68    3.68   1
  -4   1  20    9.98    2.66   1
  -4   1  21    1.82    2.49   1
  -4   8  21    5.70    3.19   1
  -3  -2  17    4.61    2.29   1
  -3  -2  18    3.96    2.32   1
  -3  -2  19    3.03    2.31   1
  -3  -2  20   91.38    3.08   1
  -3  -2  21  113.89    3.21   1
  -3   1   9   41.88    3.19   1
  -3   2   8  162.65    4.93   1
  -2  -4  17   30.27    2.68   1
  -2  -4  18   65.67    2.98   1
  -2  -4  19    6.21    2.33   1
  -2  -4  20    5.56    2.30   1
  -2  -4  21   66.67    3.03   1
  -2   0   6   -0.19    3.52   1
  -1  -3   7    3.65    2.61   1
   0  -5   8  178.17    4.56   1
   0  14   6    1.02    4.86   1
   1   4  -4   13.47    3.57   1
   1   5  -4    0.93    3.33   1
   1   6  -4  121.69    4.86   1
   2   0  -4   -0.25    3.08   1
   2   8  -5   12.97    2.40   1
   3  -3  -3   22.17    5.18   1
   3  -2  -4    6.22    3.76   1
   3   3  -7   47.89    3.16   1
   3   7  -7    6.04    3.05   1
   3   9  -6   65.66    3.26   1
   4  -8   5   27.91    3.87   1
   4   2  -8   19.36    2.67   1
   4  11  -6    3.69    2.50   1
   5  -9   6    7.54    3.58   1
   6  -4  -6    4.11    2.93   1
   6  -3  -7   46.22    3.14   1
   7  -4  -7   28.71    3.18   1
  11  -7  -6    6.13    3.70   1
  14  -7  -7    5.12    3.38   1
  -4   2  16  128.50    3.69   1
  -4   2  17    8.41    2.62   1
  -4   2  18   44.45    3.14   1
  -4   2  19   98.76    3.48   1
  -4   2  20   21.88    2.76   1
  -4   2  21   13.30    2.62   1
  -3   7   8   10.60    4.09   1
  -3   8   9    2.62    4.09   1
   0  -5   9   52.30    3.68   1
   0  -4   6    2.01    3.24   1
   0  -3   4  202.10    6.42   1
   0   4  -2  297.09    7.97   1
   1  -6   8  138.80    4.53   1
   1  -5   5  222.36    6.08   1
   1  -4   3    6.70    4.10   1
   2  -7   8   43.36    3.39   1
   2   5  -6   34.71    3.63   1
   3  -1  -5  143.57    5.18   1
   3   8  -7   21.77    3.07   1
   5  -3  -6   39.97    3.98   1
   5  13  -6    2.69    3.28   1
   6  -1  -9   16.95    2.68   1
   6  13  -7    7.89    2.60   1
   9 -11   7   -1.65    4.63   1
  12  -8  -5    2.50    4.25   1
  13  -7  -7    1.54    3.15   1
  -4   3  16   49.59    3.08   1
  -4   3  17   27.40    3.02   1
  -4   3  18   19.79    2.83   1
  -4   3  19   18.37    2.87   1
  -4   3  20   67.10    3.11   1
  -4   3  21   -0.23    2.48   1
  -4   4  20   30.12    3.31   1
  -4   4  21    4.24    3.07   1
  -4   4  22    9.47    2.60   1
  -4   5  21   10.40    3.13   1
  -4   6  20   21.48    3.22   1
  -4   6  21   10.67    3.09   1
  -4   7  17   10.44    3.10   1
  -4   7  18    7.30    3.07   1
  -4   7  19    3.19    3.07   1
  -4   7  20   51.68    3.70   1
  -4   7  21   16.06    2.78   1
  -3  -1  18   16.29    2.57   1
  -3  -1  20   83.73    3.29   1
  -3  -1  21   19.25    2.55   1
  -3   1  10  151.61    4.24   1
  -3   2   9  118.15    4.75   1
  -3   3   8    2.51    2.85   1
  -3  11  19    4.50    3.95   1
  -2  -1   8   19.16    2.78   1
  -1  -5  18   10.32    2.77   1
  -1  -5  19   27.48    2.87   1
  -1  -3   8   40.11    3.05   1
  -1  -1   4   41.59    3.98   1
   0  -6  21    7.75    2.60   1
   1   3  -4   50.53    3.97   1
   1   7  -4  113.76    4.09   1
   2  -6   5  158.22    5.31   1
   2   1  -5  337.00    6.81   1
   2   4  -6  124.03    4.18   1
   2   6  -6    9.13    2.78   1
   2   9  -5    2.78    2.52   1
   3  -9  20    6.27    2.62   1
   3  -7   5    6.60    2.97   1
   3   0  -6    0.02    2.82   1
   3   2  -7  136.25    4.10   1
   3  10  -6    6.09    2.71   1
   4   1  -8  138.18    4.11   1
   5  -1  -8   24.44    3.16   1
   5  14  -5   14.72    2.98   1
  12  -7  -7    2.54    3.86   1
  -4   4  18   69.63    3.34   1
  -4   4  19   23.09    2.82   1
  -4   5  17   23.21    2.70   1
  -4   5  18   20.41    2.80   1
  -4   5  19    1.70    2.45   1
  -4   5  20   10.08    2.57   1
  -4   6  18    2.37    2.46   1
  -4   6  19   12.26    2.58   1
  -3   1  11   20.74    2.72   1
  -3   4   8   53.31    4.15   1
  -3   6   8    6.89    3.47   1
  -2  -3  17   30.17    2.75   1
  -2  -3  18   39.40    2.74   1
  -2  -3  19   13.49    2.54   1
  -2  -3  20    7.54    2.37   1
  -2   0   7  154.91    5.20   1
  -2   3   4   37.43    5.16   1
  -1  -2   6   11.20    3.02   1
  -1  12   5   24.72    6.99   1
   0  -6  18   31.06    2.91   1
   0  -6  19   20.28    2.72   1
   0  -5  10   31.63    2.70   1
   0   3  -2   68.58    5.28   1
   1  -7  19    1.82    2.51   1
   1  -6   9   69.94    3.31   1
   1   8  -4   39.70    3.46   1
   2  -8  19    5.25    2.64   1
   2   3  -6   -0.58    2.56   1
   3   4  -8   57.61    3.52   1
   3   5  -8  204.51    4.29   1
   3   6  -8    8.60    2.59   1
   3   9  -7    2.44    2.73   1
   4  -8   6   49.32    4.10   1
   5  -9   7   24.61    3.55   1
   5   0  -9    1.26    2.45   1
  10  -7  -6    6.90    4.20   1
  14  -7  -8    2.52    3.82   1
  -3   0  18    3.02    2.41   1
  -3   0  19   43.93    2.86   1
  -3   0  21    0.98    2.63   1
  -3   2  10   99.71    3.93   1
  -3   3   9  257.88    6.04   1
  -3   5   8  208.51    6.11   1
  -3  10  20    2.93    3.67   1
  -3  10  21    6.93    3.40   1
  -2  -2  22    8.52    2.36   1
  -2  -1   9  107.14    3.79   1
  -1  -4  21   12.97    2.55   1
  -1  -3   9  164.19    4.26   1
   0  -4   7   -0.63    2.57   1
   1  -5   6   45.03    4.07   1
   2   8  -6   54.65    3.07   1
   2  10  -5   46.69    3.50   1
   3   1  -7    5.79    2.63   1
   3   3  -8    2.91    3.05   1
   3   7  -8   11.37    2.60   1
   3  11  -6    9.39    3.07   1
   4  -3  -5   20.59    3.86   1
   4  -1  -7  163.82    4.68   1
   4   2  -9   80.57    3.35   1
  13  -8  -6   17.34    4.18   1
  -3   1  20   75.49    3.74   1
  -3   1  21   15.18    2.69   1
  -3   4   9   17.47    3.34   1
  -3   7   9   55.92    4.41   1
  -3   8  10   17.20    3.59   1
  -3  10  18   10.35    3.78   1
  -3  10  19   13.22    3.52   1
  -2  -2  18   21.71    2.57   1
  -2  -2  19    8.26    2.32   1
  -2  -2  20   23.99    2.53   1
  -2  -1  10   11.49    2.64   1
  -2   1   6    5.58    3.00   1
  -2   2   5   36.85    4.40   1
  -1  -4  17   23.23    2.79   1
  -1  -4  18    7.37    2.56   1
  -1  -4  19    8.48    2.52   1
  -1  -3  10  385.72    5.67   1
   0  -5  21    2.45    2.49   1
   0  14   5    1.03    5.03   1
   1   2  -4  128.52    5.06   1
   1   5  -5    5.75    3.34   1
   1   6  -5  337.63    6.39   1
   2  -6   6    8.97    3.21   1
   2  -5   3  147.09    6.36   1
   2   2  -6  225.98    5.28   1
   2   9  -6    4.30    2.90   1
   3  -7   6   10.94    2.97   1
   3   8  -8   13.37    2.59   1
   3  10  -7    9.80    2.73   1
   4   0  -8   60.12    3.26   1
   4  12  -7   18.61    2.66   1
  11  -7  -7   17.97    3.85   1
  -3   1  17    7.56    2.43   1
  -3   1  18   15.64    2.66   1
  -3   1  19   32.25    2.76   1
  -3   2  22    5.46    2.53   1
  -3   3  10   36.08    3.16   1
  -3   5   9  119.30    5.03   1
  -3   6   9    0.73    3.22   1
  -3   9  20   29.98    3.94   1
  -3   9  21    5.88    3.25   1
  -2  -1  22    2.12    2.45   1
  -2   0   8    7.49    2.69   1
  -2  10   7    2.87    7.04   1
  -2  11   9    4.16    5.91   1
  -1  -3  22   13.05    2.40   1
  -1  -1   5  177.53    5.46   1
   0  -5  19    2.52    2.52   1
   0  -4   8  109.05    3.90   1
   0  -3   5    9.59    3.08   1
   0  -2   3    5.66    4.16   1
   1  -6  20   30.65    2.74   1
   1  -5   7   79.84    4.23   1
   1   4  -5   16.27    2.82   1
   1   7  -5   95.13    4.15   1
   2   4  -7   98.87    3.75   1
   2   5  -7   61.45    3.41   1
   2   6  -7   26.65    2.76   1
   2   7  -7  107.38    3.93   1
   3   2  -8  161.90    4.31   1
   3   9  -8   20.45    2.86   1
   4  -8   7    0.06    2.91   1
   4   1  -9   21.47    2.65   1
   4   3 -10  142.98    3.76   1
   5  -2  -8  985.53    9.84   1
   6  -4  -7   73.50    3.94   1
  10 -11   7    8.70    4.62   1
  -3   2  18    6.31    2.87   1
  -3   2  19    3.62    2.55   1
  -3   2  20   95.18    3.40   1
  -3   4  10  133.02    4.61   1
  -3   7  10    8.84    3.41   1
  -3   8  21   10.49    3.16   1
  -3   8  22   10.40    2.70   1
  -3   9  18   -1.05    3.13   1
  -3   9  19    1.78    3.20   1
  -2  -1  19   13.72    2.96   1
  -2  -1  20   29.28    2.90   1
  -2   0   9    2.65    3.04   1
  -2   4   4   17.49    5.08   1
  -1  -3  19    3.64    2.85   1
  -1  -3  20   31.79    2.66   1
  -1  -2   8  313.15    5.98   1
   0  -4   9   65.29    3.35   1
   0   5  -3   21.44    3.74   1
   0   6  -3   99.22    4.74   1
   1  -6  18    2.28    2.52   1
   1  -4   4   65.90    4.01   1
   2  -7  19    4.78    2.58   1
   2  -6   7  160.79    4.77   1
   2  -1  -4    9.30    4.03   1
   2   8  -7   37.11    3.27   1
   2  10  -6    3.52    2.92   1
   3  -7   7   22.59    3.11   1
   3  -1  -6   40.09    3.85   1
   3   4  -9   17.50    2.77   1
   3   7  -9   56.82    3.07   1
   3  11  -7   21.62    2.68   1
   4  -8   8   45.45    3.51   1
   5  -5  -4   17.45    4.37   1
   5  -3  -7   21.85    3.56   1
   7  -5  -7   77.31    4.32   1
  -3   2  16   22.96    2.62   1
  -3   3  18   25.69    3.39   1
  -3   3  19   26.70    2.83   1
  -3   3  20   11.36    2.57   1
  -3   4  20   12.89    3.14   1
  -3   4  21   13.34    2.53   1
  -3   5  10   15.60    3.09   1
  -3   5  21    8.86    3.08   1
  -3   5  22    2.50    2.52   1
  -3   6  10   76.70    4.03   1
  -3   6  21    1.54    3.07   1
  -3   6  22   14.67    2.71   1
  -3   8  19   19.46    3.38   1
  -3   8  20    4.24    3.20   1
  -2  -1  17   34.57    2.67   1
  -2  -1  18   45.50    2.77   1
  -2   1   7   31.65    3.29   1
  -1  -3  17    4.55    2.45   1
  -1  -3  18   56.08    2.77   1
   0  -4  10   29.47    2.77   1
   0  -4  21   -0.23    2.37   1
   0  -3   6  160.16    5.15   1
   0   4  -3    4.17    3.46   1
   1  -5   8   13.71    2.77   1
   1   3  -5   41.20    3.42   1
   2   1  -6    5.13    2.62   1
   2   3  -7  201.63    4.74   1
   2   9  -7   17.50    3.17   1
   3  -2  -5  206.55    6.45   1
   3   0  -7   11.40    2.73   1
   3   3  -9  244.33    4.70   1
   4  -4  -4  382.96    9.99   1
   4  -1  -8  139.80    4.68   1
   4  14  -6    1.57    2.70   1
  10  -7  -7   42.69    4.73   1
  -3   3  17   45.15    3.01   1
  -3   4  19  113.81    3.62   1
  -3   5  19    1.91    2.98   1
  -3   5  20   31.86    2.76   1
  -3   6  19   13.41    3.05   1
  -3   6  20   11.44    2.75   1
  -3   7  19   22.72    3.12   1
  -3   7  20   10.54    2.67   1
  -3   8  18   12.95    3.01   1
  -2   0  10   17.04    2.70   1
  -2   0  19   50.63    3.30   1
  -2   0  20    8.40    2.74   1
  -1  -2   9    9.31    2.60   1
  -1  -2  21  119.15    3.32   1
  -1  -1   6  228.23    5.62   1
   0  -4  19    3.89    2.54   1
   0   2  -2  138.57    6.76   1
   0   8  -3    7.57    2.92   1
   1  -3   2  243.41    8.71   1
   1   6  -6   17.11    3.48   1
   1   9  -5    3.28    2.86   1
   2  -6   8   13.85    3.11   1
   2   6  -8   18.40    3.09   1
   2   7  -8    8.25    3.11   1
   2  11  -6    6.56    2.81   1
   3  -7   8   14.17    2.50   1
   3   1  -8   14.79    2.61   1
   4  -7   4   32.02    3.86   1
   4   0  -9    3.03    2.41   1
   5  -8   5    4.82    3.31   1
   5  -4  -6   36.38    4.15   1
   6  -5  -6    2.91    3.23   1
   8 -10   7    0.17    3.96   1
  -3   4  17    2.71    2.56   1
  -3   5  18   49.30    3.04   1
  -3   6  18    5.44    2.96   1
  -3   7  17    6.80    2.93   1
  -2   0  18    2.25    2.38   1
  -2   1   8   17.82    2.92   1
  -2   1  21   55.60    3.06   1
  -2   3   5   58.82    4.68   1
  -2   5   4   20.26    6.07   1
  -2  11  19   10.01    4.04   1
  -1  -2  19   12.43    2.45   1
  -1  -2  20   94.96    3.11   1
  -1   0   4    1.41    3.14   1
  -1  12   4   30.58    7.52   1
   0  -4  17   39.50    2.84   1
   0  -3   7   16.03    3.30   1
   1  -5  10   61.02    3.15   1
   1  -5  19   19.16    2.67   1
   1  -4   5    1.25    3.20   1
   1   1  -4   40.00    3.77   1
   1   5  -6  183.90    4.81   1
   1   7  -6   27.65    2.90   1
   2  -6  20   13.18    2.67   1
   2  -5   4   61.13    4.39   1
   2  -2  -3   17.93    5.03   1
   2   2  -7   22.86    2.73   1
   2   4  -8   32.98    2.84   1
   2   8  -8   23.95    3.05   1
   2  10  -7    2.01    2.78   1
   3  -7   9   23.51    2.61   1
   3  -6   4  165.65    5.94   1
   3   2  -9  116.61    3.74   1
  11  -8  -6    5.82    4.17   1
  -2   1   9  104.57    3.87   1
  -2   1  19   18.05    2.57   1
  -2   1  20   29.80    2.79   1
  -2   6   4   79.89    9.05   1
  -2  10  21    6.84    3.37   1
  -2  11  18   12.74    3.81   1
  -1  -2  17    8.19    2.57   1
  -1  -1   7  194.61    4.99   1
  -1  -1  21   11.53    2.49   1
   0  -2   4   35.47    3.72   1
   0   3  -3    4.48    3.75   1
   1   2  -5  302.34    6.54   1
   1   4  -6   15.07    2.82   1
   1  10  -5   10.90    2.97   1
   2  -6  18   41.80    2.88   1
   2   9  -8   61.87    3.61   1
   3  -7  18    2.99    2.36   1
   4  -3  -6  213.28    6.28   1
   5  -8   6   24.44    3.69   1
   5  -2  -9   10.86    2.72   1
   6  -4  -8   39.04    3.37   1
  11   5 -19    5.40    2.57   1
  12  -8  -7    5.99    4.04   1
  -2   1  10   10.60    2.71   1
  -2   1  18   45.50    2.74   1
  -2   2   7   21.35    3.07   1
  -2  10  20    8.76    3.24   1
  -1  -1  19   14.23    2.83   1
  -1  -1  20   43.41    2.70   1
   0  -3   8    3.82    2.50   1
   0  -3  19   13.28    2.47   1
   0   5  -4   96.22    4.74   1
   0   6  -4   35.41    3.33   1
   0   7  -4  146.83    4.93   1
   1  -4   6    8.31    3.33   1
   1   9  -6    5.16    2.94   1
   2  -5   5   39.18    4.00   1
   2   3  -8   51.88    3.18   1
   2   6  -9   34.32    3.28   1
   2  11  -7    4.73    2.92   1
   3  -3  -4   12.77    4.09   1
   3   0  -8    1.20    2.49   1
   4  -7   5   22.46    3.20   1
   5  -3  -8   28.05    3.48   1
   7  -6  -6   39.11    4.39   1
  11   3 -19    3.10    2.65   1
  12   2 -19    1.08    2.61   1
  -2   2   8   32.67    3.68   1
  -2   2  18   23.64    3.13   1
  -2   2  19   11.55    2.66   1
  -2   3   6    1.15    3.19   1
  -2   3  20    6.35    3.18   1
  -2   3  21    9.43    2.54   1
  -2   4  21   75.82    3.52   1
  -2   9   6    3.05    5.87   1
  -2   9  21   23.24    2.80   1
  -2  10   8    1.28    5.44   1
  -2  10  19    0.84    3.15   1
  -1  -1  18   54.42    2.83   1
  -1   0   5   -0.11    3.44   1
  -1   0  21    5.52    2.47   1
   0  -3   9    1.67    2.49   1
   0  -3  10  420.63    5.96   1
   0  -3  17    5.47    2.39   1
   0  -2  21    2.63    2.25   1
   0   8  -4   21.21    3.18   1
   1  -4  19   28.00    2.87   1
   1   3  -6    2.28    2.57   1
   1   6  -7  159.24    4.65   1
   1   7  -7   57.41    3.54   1
   1  11  -5   55.64    3.68   1
   2  -5  20    3.05    2.47   1
   2   0  -6    1.19    2.79   1
   2   1  -7   29.41    2.91   1
   2   5  -9  106.19    3.49   1
   3  -6   5  134.45    5.00   1
   3  -1  -7    4.88    2.51   1
   4  -1  -9   22.64    2.96   1
   5  -8   7   19.09    3.19   1
   9 -10   6   15.97    4.28   1
  11   2 -19    5.52    2.80   1
  12   1 -19    1.21    2.70   1
  -2   2   9  107.14    4.48   1
  -2   2  17   33.77    2.74   1
  -2   3  19    8.49    2.57   1
  -2   4   5  763.54   13.46   1
  -2   4  20    3.94    3.07   1
  -2   5  21   22.65    2.63   1
  -2   8   5   12.59    7.01   1
  -2   8  20    3.04    3.16   1
  -2   8  21    5.21    2.61   1
  -2   9  19    1.12    3.15   1
  -2  10  18   21.01    3.48   1
  -1  -1   9   -0.77    2.34   1
  -1  -1  10   16.46    2.70   1
  -1   0  20   18.96    2.73   1
  -1   1   3  273.78    9.47   1
  -1   1  22   11.31    2.62   1
   0  -2   5    0.34    2.97   1
   0  -2  20   50.02    2.79   1
   0   4  -4   39.57    3.97   1
   0   9  -4   79.97    4.30   1
   1  -4   7   44.00    3.40   1
   1  -4  18   54.43    3.20   1
   1   5  -7   74.06    3.65   1
   1   8  -7   20.14    3.09   1
   1  10  -6    9.89    3.02   1
   2  -5   6   65.14    4.25   1
   2  -5  19    4.84    2.54   1
   2   2  -8   28.12    2.78   1
   3  14  -7   12.94    3.29   1
   4  -7   6   49.44    3.59   1
   4  -2  -8   18.46    3.05   1
   9 -10   7    3.90    4.09   1
   9  -7  -7    1.66    4.25   1
   9   7 -19   13.86    2.65   1
  11   3 -20    0.00    3.18   1
  11   4 -20    2.65    2.51   1
  -2   2  10  143.45    4.43   1
  -2   3   7  205.04    6.13   1
  -2   3  18   34.37    3.06   1
  -2   4  19    3.77    2.69   1
  -2   5  20   14.16    2.66   1
  -2   6  20    8.12    3.11   1
  -2   7  20   31.93    3.35   1
  -2   8  19   19.74    3.39   1
  -2   9  18    4.49    3.16   1
  -1   0  18    1.33    2.35   1
  -1   0  19   16.40    2.64   1
   0  -2  19   32.61    2.65   1
   1  -4   8   37.13    3.25   1
   1  -4   9   56.83    3.89   1
   1  -3   3  496.62   10.17   1
   1   9  -7   42.33    3.43   1
   2  -5   7   22.47    3.52   1
   2   3  -9  142.24    3.99   1
   2  11  -8   28.26    2.80   1
   2  13  -6    6.06    3.17   1
   3  -6   6    5.90    3.05   1
   3  -6  18    4.72    2.42   1
   4  -7   7   17.49    3.11   1
   5  -5  -5   12.83    4.31   1
   5  -4  -7    1.08    3.07   1
   6  -5  -7    5.69    3.31   1
  10   4 -20    5.59    2.61   1
  10   5 -20    1.79    2.45   1
  10   6 -20    3.28    2.68   1
  11  -8  -7    4.63    4.18   1
  11   2 -20    9.95    3.43   1
  12  -8  -8    3.44    4.14   1
  12   1 -20    4.67    3.41   1
  -2   3   8   48.72    4.20   1
  -2   4  18   68.81    3.28   1
  -2   5  19   12.37    2.69   1
  -2   6  19   45.19    2.87   1
  -2   7  19    7.06    2.47   1
  -2   8  18    6.82    3.14   1
  -2  10   9    7.95    4.78   1
  -1   0   6    6.52    2.85   1
  -1   0  17    5.26    2.43   1
  -1   1  19   15.71    3.14   1
   0  -2   6   73.40    3.99   1
   0   6  -5   12.48    2.92   1
   0   7  -5   55.26    3.77   1
   0   8  -5   88.27    4.03   1
   1  -3  19   52.65    3.13   1
   1   1  -5  155.97    5.29   1
   1   2  -6    8.25    2.85   1
   1  11  -6   -1.25    2.71   1
   1  12  -5   26.57    3.33   1
   2  -5   8    1.69    3.21   1
   2  -4   2  384.82   10.04   1
   2   5 -10    3.23    2.44   1
   3  -6   7   15.39    3.12   1
   3   0  -9   50.52    3.16   1
   4  -4  -5   25.66    4.55   1
   4  -3  -7   22.03    3.84   1
   5  -3  -9   86.31    4.13   1
  -2   3  10   82.82    4.36   1
  -2   4   6  123.74    5.72   1
  -2   5   5   45.52    5.53   1
  -2   6  18   22.19    2.75   1
  -2   7  18   20.96    2.70   1
  -2   9   7   20.61    5.86   1
  -1   0   7   24.98    3.26   1
  -1   1  18   55.72    2.93   1
  -1  10  21    5.45    3.40   1
   0  -2   7   -1.02    2.70   1
   0  -1  19    6.11    2.41   1
   0   2  -3    4.51    3.32   1
   0   3  -4  193.10    6.31   1
   0   5  -5   29.22    3.32   1
   1  -3  18   48.10    2.97   1
   1  -2  21  102.81    3.31   1
   1   3  -7    1.59    2.58   1
   1   5  -8  111.45    3.89   1
   1   8  -8   66.31    3.21   1
   1  10  -7   31.49    2.83   1
   2  -5  10   14.50    2.69   1
   2   1  -8   16.19    2.69   1
   2   4 -10   49.60    2.99   1
   2  13  -7   12.41    3.34   1
   3  -6   8   25.31    2.74   1
   3  -1  -8   14.15    2.83   1
  11   3 -21   16.90    2.63   1
  12   0 -20   19.71    2.94   1
  -2   4   7  103.70    5.48   1
  -2   6  17    2.74    2.59   1
  -1   0   8    4.65    2.86   1
  -1   0   9    7.52    2.62   1
  -1   0  10   -0.35    2.46   1
  -1   0  11   31.34    2.84   1
  -1   1   4   41.26    4.94   1
  -1   2  19   11.50    2.60   1
  -1   3  21   24.63    2.76   1
  -1  11  19    1.52    3.24   1
   0  -2   8   15.36    2.84   1
   0  -2   9    2.20    2.46   1
   0  -2  10    2.50    2.47   1
   0  -1  18  105.95    3.31   1
   0   4  -5   15.15    3.49   1
   0   9  -5   27.82    3.32   1
   1  -3   4    6.80    3.88   1
   1  -3  17  100.25    3.26   1
   1  -2  20   79.96    3.05   1
   1   0  -4    1.82    3.13   1
   1   4  -8   76.13    3.92   1
   1   9  -8   11.38    2.52   1
   1  11  -7    8.58    3.05   1
   1  12  -6    2.62    3.14   1
   2   0  -7  158.32    4.79   1
   2   2  -9  110.03    3.73   1
   2  14  -6    0.67    3.19   1
   3  -5  19   30.18    2.82   1
   4  -2  -9   84.82    3.84   1
   6  -8   5    7.31    3.44   1
   6  -6  -5   60.73    5.47   1
   7  -6  -7    3.65    3.37   1
  10 -10   6    0.06    4.03   1
  10   1 -20    1.74    3.42   1
  10   4 -21   17.83    2.78   1
  11   0 -20   10.51    3.33   1
  -2   4   8   33.94    3.86   1
  -2   6   5  185.35    8.94   1
  -2   7   5  109.60    8.43   1
  -2   9   8   59.45    5.59   1
  -1   3  20   33.43    2.94   1
  -1   4  21    9.45    2.50   1
  -1   8  21   22.66    3.22   1
  -1   9  21    9.36    2.75   1
  -1  10  20    2.18    3.12   1
   0  -1  17    8.60    2.54   1
   0   0  19    4.28    2.91   1
   0   6  -6   57.91    3.90   1
   0   7  -6   37.79    3.47   1
   0   8  -6   71.17    3.76   1
   0  11  -4    4.38    3.47   1
   1  -2  19    5.91    2.28   1
   1   6  -9   18.64    3.12   1
   1  10  -8   17.48    3.18   1
   1  13  -5    1.26    3.04   1
   2  -2  -4   74.73    5.66   1
   3  -3  -5  102.33    5.59   1
   6  -8   6   12.15    3.12   1
   6  -7  20   26.12    2.81   1
   8   8 -20   16.39    2.67   1
  12  -1 -20    4.09    2.77   1
  -2   4   9   45.36    3.44   1
  -2   4  10   49.82    3.34   1
  -2   5   6   33.44    4.50   1
  -2   8   6   51.41    6.25   1
  -2   9   9   43.67    4.81   1
  -1   2  17    7.35    2.47   1
  -1   3  19    4.18    2.42   1
  -1   5  -2   55.66    5.05   1
  -1   5  20   26.96    3.22   1
  -1   6  21   27.67    2.81   1
  -1   7  21    7.03    2.62   1
  -1   9  20    8.83    3.16   1
   1  -3   5   23.01    3.24   1
   1  -2  18   14.51    2.53   1
   1   2  -7   15.05    2.85   1
   1   3  -8   38.97    3.52   1
   1   5  -9   17.70    2.68   1
   1   9  -9   14.41    3.09   1
   2  -4   3   44.17    4.35   1
   2  -1  -6    5.84    2.93   1
   2  14  -7    0.91    3.11   1
   3  -4  20   13.58    2.71   1
   3   0 -10    5.63    2.52   1
   5  -4  -8    4.32    3.01   1
   6  -5  -8   22.90    3.56   1
  11  -1 -20    5.01    3.00   1
  -2   5   7   58.03    4.75   1
  -2   5   8   43.98    4.28   1
  -2   5   9  110.65    4.93   1
  -2   5  10    0.05    2.88   1
  -2   6   6    7.79    4.73   1
  -2   8   7   40.44    5.27   1
  -1   1   5  164.17    5.85   1
  -1   3  18   54.41    3.13   1
  -1   4  19    5.97    2.67   1
  -1   6  20   19.55    2.68   1
  -1   7  20    1.87    3.13   1
  -1   8  20    2.87    2.57   1
  -1   9  19   11.44    3.37   1
   0   1  20   25.90    2.75   1
   0   2  21    2.98    2.65   1
   0   3  22   13.16    2.47   1
   1  -3   6    6.40    2.78   1
   1  -3   7   66.90    4.03   1
   1  -3   8   16.43    3.39   1
   1  -3   9    1.65    3.10   1
   1  -3  10  196.97    4.39   1
   1  -1  20   62.82    2.93   1
   1   4  -9  168.48    4.49   1
   1  11  -8   40.16    3.25   1
   1  12  -7    4.41    2.83   1
   1  13  -6    5.39    3.23   1
   2  -2  21   11.83    2.41   1
   2   1  -9  103.70    3.75   1
   2   2 -10  144.54    4.00   1
   3  -1  -9   38.91    3.16   1
   4  -3  -8   12.47    3.54   1
   5  -7   5   19.72    3.52   1
   7  -7  20   18.22    2.73   1
  10  -8  -7   11.11    4.84   1
  12  -9  -6    4.90    5.74   1
  12  -3 -19   15.35    3.52   1
  -2   6   7   24.77    4.45   1
  -2   7   6  187.31    8.19   1
  -2   7  10   21.15    3.54   1
  -2   8   8   23.78    4.26   1
  -2   8   9   10.93    3.86   1
  -1   1   6  221.13    6.16   1
  -1   1   9   -1.81    3.13   1
  -1   1  10   17.77    2.76   1
  -1   2   2    2.01    5.62   1
  -1   3  17    4.90    2.47   1
  -1   4  18    5.69    2.59   1
  -1   5  19   26.32    2.78   1
  -1   6  19    6.95    3.09   1
  -1   7  -3  130.14    5.51   1
  -1   7  19   14.91    2.99   1
  -1   8  19    2.96    3.15   1
   0   2  -4   36.50    4.38   1
   0   2  20   53.62    3.02   1
   0   3  -5   11.48    3.05   1
   0   4  -6    3.24    3.17   1
   0   6  -7    5.71    3.21   1
   0   7  -7  132.80    4.44   1
   0   8  -7    3.71    2.86   1
   0  10  -6   70.42    3.85   1
   0  11  -5   10.34    3.22   1
   1  -1  19    0.66    2.22   1
   1   6 -10   16.10    2.70   1
   1   7 -10   14.55    2.47   1
   1  10  -9    8.69    2.62   1
   2  -4   4  184.70    6.12   1
   2  -2  20    6.93    2.43   1
   2   0  -8    7.56    2.71   1
   3  -5   3    4.62    4.01   1
   4  -4  -6   32.40    4.46   1
   5  -7   6    4.60    2.81   1
   5  -7   7   10.29    3.00   1
   5  -7   8    2.97    2.90   1
   5  -5  -6   36.43    4.22   1
   6  -6  20   16.71    3.59   1
   7  -6  -8    5.31    3.34   1
   8  -7  -7    4.02    4.11   1
  11 -10   6    8.52    4.57   1
  11 -10   7    1.80    4.33   1
  -2   6   8   16.95    3.72   1
  -2   6   9   33.94    3.47   1
  -2   7   7  106.41    6.03   1
  -2   7   8    7.73    3.60   1
  -2   7   9   17.12    3.55   1
  -1   1   8  104.26    4.22   1
  -1   4  17   21.86    2.83   1
  -1   5  18    8.78    2.76   1
  -1   6  -3   30.34    3.93   1
  -1   6  18    6.75    3.21   1
  -1   8  18    7.44    3.11   1
   0  -1   5   11.14    3.17   1
   0  -1  10   87.08    3.52   1
   0   1  18  106.76    3.34   1
   0   2  19   29.72    3.27   1
   0   5  -7   37.66    3.81   1
   0   9  -7    5.25    3.02   1
   1  -1  18   42.92    2.86   1
   1   0  -5    0.69    2.93   1
   1   0  20   33.48    2.75   1
   1   2  -8  308.66    6.00   1
   1   5 -10   48.64    2.96   1
   1  12  -8    3.76    2.98   1
   1  13  -7    2.24    3.17   1
   1  14  -5    3.47    3.23   1
   2  -4   5  944.14   11.21   1
   2  -4   8    6.71    3.33   1
   2  -4   9   18.64    3.25   1
   2  -4  10   31.58    2.83   1
   3  -5   4   53.22    4.73   1
   3  -3  20   12.69    2.74   1
   3  -2  -8  178.46    5.44   1
   4  -6   4  100.47    4.71   1
   4  -6   5   42.06    4.03   1
   4  -5  -3   74.05    9.49   1
   6   8 -20    9.21    2.66   1
   8  -7  20    1.06    3.29   1
  11  -3 -19    2.72    3.14   1
  11  -2 -20    4.70    2.66   1
  11  -1 -21    4.75    2.65   1
  -1   4  -2   50.25    5.22   1
  -1   5  -3   26.41    4.41   1
  -1   5  17   12.01    2.77   1
  -1   9  -3    8.00    2.95   1
   0  -1   6  236.06    5.77   1
   0  -1   7   -1.78    2.62   1
   0  -1   9    2.29    2.45   1
   0   1  17    7.83    2.50   1
   0   3  20  196.82    4.16   1
   0  10  -7   33.29    3.43   1
   0  11  -6   34.11    3.56   1
   0  12  -5   48.79    4.35   1
   1  -1  -3  268.84    9.45   1
   1   0  19    1.79    2.27   1
   1   1  -7  204.68    5.09   1
   1   4 -10   23.13    2.63   1
   2  -1  -7   32.99    3.39   1
   2   1 -10   11.10    2.57   1
   3  -5   5   98.21    4.79   1
   3  -5   6   51.41    4.02   1
   3  -5   7  298.38    6.11   1
   3  -5   8   19.28    3.42   1
   3  -5   9  103.11    3.68   1
   3  -1 -10  151.43    4.28   1
   4  -6   6   48.97    3.65   1
   4  -6   7   37.35    3.37   1
   6  -6  -6   38.40    4.79   1
   6  -5  -9   15.23    3.08   1
  -1   7  -4   75.80    4.31   1
  -1   7  17   84.83    3.55   1
  -1   8  -4   88.54    4.64   1
   0   2  18   13.28    2.51   1
   0   3  -6  144.25    4.76   1
   0   4  -7    1.95    3.01   1
   0   4  20   63.63    3.21   1
   0   6  -8   66.66    3.35   1
   0   6  21    6.52    2.49   1
   0   7  -8   24.48    2.75   1
   0   7  21    6.94    2.50   1
   0   8  -8   32.12    2.74   1
   0   8  21   -1.65    2.64   1
   0   9  -8    4.84    3.01   1
   0  11  19    7.64    3.45   1
   1  -2   1  123.88    8.92   1
   1   1  20   59.42    3.25   1
   1  13  -8    4.98    3.20   1
   2  -2  -5   37.28    4.40   1
   2  -1  20    0.86    2.30   1
   2   0  -9    1.40    2.55   1
   3  -3  -6   95.20    5.10   1
   4  -3  -9   28.23    3.05   1
   9  -9   7    6.20    3.65   1
  10  -2 -20    1.04    2.40   1
  11  -3 -20    3.68    3.13   1
  12  -4 -19    0.80    2.73   1
  -1   2   9    7.93    3.39   1
  -1   2  10   31.90    3.07   1
  -1   6  -4  297.47    6.91   1
  -1   9  -4   11.37    3.41   1
   0   2  -5    1.27    2.88   1
   0   2  17   20.76    2.61   1
   0   3  18   52.07    3.55   1
   0   4  19    3.62    2.64   1
   0   5  -8  169.48    4.52   1
   0   5  20   43.21    2.92   1
   0   6  20   11.96    3.10   1
   0   7  20    4.70    3.10   1
   0   8  20   17.91    3.45   1
   0   9  20    2.92    2.67   1
   0  10  19    4.99    3.18   1
   0  11  -7    8.64    3.11   1
   0  12  -6    5.88    3.60   1
   0  13  -4    3.85    3.30   1
   1   1  19    2.59    3.07   1
   1   2  -9    9.75    2.64   1
   1   3 -10  384.96    5.70   1
   1  14  -7    2.26    3.66   1
   2  -2  17   16.14    2.57   1
   2  -1  19   21.96    2.53   1
   3  -2  20   68.60    3.25   1
   5  -5  -7   82.94    4.82   1
   5   2 -18  107.87    3.43   1
   9  -8  -6   25.64    6.04   1
  12  -9  -7    1.76    6.17   1
  12  -5 -18    2.10    3.30   1
  -1   2   3    9.42    4.46   1
  -1   2   8  304.15    6.17   1
  -1  12   9    2.41    4.66   1
   0   5  19   -1.64    2.56   1
   0   7  -9   24.11    2.67   1
   0   8  -9   27.57    3.24   1
   0   9  19    2.21    3.27   1
   1  -2   9   38.64    3.68   1
   1   0  -6    6.76    2.92   1
   1   0  17    1.82    2.38   1
   1   1  -8  104.87    3.90   1
   1   2  20   80.73    3.32   1
   1   3  21   35.49    2.78   1
   2  -1  -8   19.36    3.55   1
   2   0  20   10.39    2.42   1
   3  -4  -3   38.13    6.77   1
   3  -3  17  103.62    3.49   1
   3  -2  -9  109.92    4.20   1
   4  -4  -7   23.40    3.80   1
   4   4 -18   76.08    3.06   1
  -1   2   7   17.01    3.12   1
  -1   4  -3    5.54    3.60   1
  -1   5  -4   46.76    4.29   1
  -1   6  -5   61.65    4.70   1
  -1   7  -5   19.58    3.30   1
  -1   8  -5   36.31    3.51   1
  -1  10  -4    5.95    3.43   1
   0   0  10  168.56    4.49   1
   0   3  -7   14.10    2.70   1
   0   3  17    3.57    2.42   1
   0   4  -8  103.77    3.88   1
   0   4  18    3.99    2.72   1
   0   6  19   16.34    2.70   1
   0   7  19    2.18    2.48   1
   0   8  19   14.25    2.66   1
   0   9  -9    6.14    2.50   1
   0  10  18   30.77    3.67   1
   0  11  -8    2.35    2.93   1
   0  12  -7    2.56    3.51   1
   1  -2   8  251.90    5.34   1
   1   1  18   45.29    2.83   1
   1   4  21   10.24    2.74   1
   1  14  -8   -0.41    3.17   1
   1  15  -6   -0.52    3.91   1
   2   0 -10   16.49    2.74   1
   4  -3 -10  135.83    4.27   1
   4  -3  19   10.62    2.70   1
   5   2 -19   19.94    2.69   1
  -1   3  10  382.15    6.40   1
  -1   9  -5   18.16    3.20   1
  -1  12   8    2.61    5.17   1
   0   2  -6   73.40    4.04   1
   0   5  18   41.79    3.04   1
   0   9  18   10.48    3.21   1
   0  10  -9   24.20    2.70   1
   0  13  -6    1.08    3.60   1
   1  -2   2    2.35    4.36   1
   1  -2   6   15.67    3.23   1
   1  -2   7   22.91    3.11   1
   1  -1  -4   42.52    5.11   1
   1   2 -10   32.61    2.89   1
   1   5  21   23.20    2.88   1
   2  -1  17    9.30    2.50   1
   2   1  20    0.47    2.39   1
   3  -3  -7   48.20    4.28   1
   3  -2  18   41.54    2.86   1
   4   4 -19   24.75    2.51   1
   6  -7   6   10.36    3.47   1
   6  -7   7    3.12    2.98   1
   6  -6  -7    7.90    4.00   1
  10  -9   7    6.24    3.77   1
  11  -4 -20   -3.68    2.64   1
  -1   3   9  158.33    4.88   1
  -1   5  -5  229.18    6.14   1
  -1   7  -6   40.14    3.57   1
  -1   8  -6  152.36    4.79   1
  -1  10  -5   38.02    3.94   1
  -1  11  -4   39.21    4.35   1
  -1  12   7    5.24    5.90   1
   0   0   7   12.45    3.78   1
   0   1  -4  113.55    5.33   1
   0   3  -8    5.46    3.13   1
   0   4  -9   62.06    3.28   1
   0   7  18   14.99    2.67   1
   0  12  -8    4.97    3.19   1
   1  -2   3   23.64    3.98   1
   1  -2   4   66.10    4.53   1
   1  -2   5  182.36    5.70   1
   1   0  -7   25.50    3.27   1
   1   1  -9   -0.04    2.40   1
   1   2  18   12.27    2.70   1
   1   4  20    1.61    2.57   1
   1   5  20   80.71    3.75   1
   2  -3   9  101.25    3.88   1
   2  -1  -9  108.03    4.04   1
   3  -2 -10  101.59    4.01   1
   3  -1  19   34.29    2.81   1
   4   3 -19   15.80    2.55   1
   4   5 -20    8.54    2.31   1
   5  -6   8    1.01    2.79   1
   5  -5  -8   33.54    3.86   1
   5   1 -19   79.52    3.30   1
   5   2 -20   13.53    2.56   1
   6  -7   5    8.75    2.99   1
   7  -7  -6    5.44    4.83   1
   9  -8  -7   12.89    5.77   1
   9  -6  19    7.30    3.24   1
   9  -3 -20    3.32    2.61   1
  12  -9  -8    3.69    6.34   1
  -1   3  -2  233.60    8.61   1
  -1   3   8   39.20    4.01   1
  -1   4  -4   67.19    4.53   1
  -1   4  10   19.39    3.58   1
  -1   6  -6   63.75    4.13   1
  -1   9  -6   24.55    3.27   1
   0   0   6   16.20    3.14   1
   0   5 -10   33.91    2.85   1
   0  13  -7    0.52    3.26   1
   0  14  -5    1.75    3.70   1
   1   4  19   27.45    2.94   1
   1   6  20   26.38    2.76   1
   1   9  20   13.64    2.81   1
   1  11  19   -1.01    3.31   1
   2  -3   8   93.55    3.90   1
   2   1  19   19.63    2.73   1
   2   2  20    5.29    2.70   1
   3  -4   9    4.10    2.69   1
   3   0  20    0.78    2.33   1
   3   4 -18   53.05    2.88   1
   3   7 -19   21.92    2.81   1
   3   8 -19   18.58    2.89   1
   4  -5   9   22.37    2.64   1
   4  -2  19   27.63    2.81   1
   4   4 -20   29.72    2.60   1
   5  -6   7    2.24    2.89   1
   6  -1 -19   42.81    3.02   1
  -1   3   7    3.40    3.31   1
  -1   5  -6   44.89    4.07   1
  -1   7  -7  130.73    4.49   1
  -1   8  -7   24.10    3.20   1
  -1   9  -7   12.56    3.54   1
  -1  10  -6   57.12    3.71   1
  -1  11  -5   13.29    4.00   1
  -1  11   9   36.49    5.09   1
  -1  12   6    2.05    6.22   1
   0   0   5    2.93    4.00   1
   0   1  10   83.91    3.59   1
   0   2  -7   -0.71    2.67   1
   0   4 -10   29.05    2.84   1
   1  -1  10   94.08    3.66   1
   1   1 -10   16.98    2.70   1
   1   5  19   14.37    2.71   1
   1  10  19    9.48    3.30   1
   2  -3   6   62.13    4.29   1
   2  -3   7  116.89    4.28   1
   2  -2  -7   23.59    3.70   1
   2   4  21   70.19    3.28   1
   2   6 -17    2.50    2.60   1
   3  -4   8   51.48    3.41   1
   3  -3  -8    1.96    2.86   1
   3   5 -19    3.80    2.60   1
   4  -5  -4  147.36    9.25   1
   4  -5   8    0.13    2.39   1
   4   3 -20   64.59    3.00   1
   5  -6   6   46.77    3.52   1
   5   0 -19   18.53    2.77   1
   6  -6  -8   17.98    4.10   1
   9  -5  20   12.22    3.49   1
  -1   4  -5    0.85    3.29   1
  -1   4   9  164.80    5.31   1
  -1   5  10   49.58    3.66   1
  -1   6  -7  121.08    4.58   1
   0   0   4 3987.33   27.07   1
   0   1  -5   12.27    3.18   1
   0   1   9    1.64    3.17   1
   0  13  -8   -1.08    3.19   1
   0  14  -6    0.59    3.72   1
   1  -1  -5  178.24    6.14   1
   1  -1   9    4.14    2.59   1
   1   4  18   59.17    3.10   1
   1   6  19    3.03    2.49   1
   1   7  19    2.22    3.09   1
   1   8  19   44.41    3.67   1
   1   9  19   11.85    2.84   1
   1  11  18    8.32    2.69   1
   2  -3   5  122.44    5.14   1
   2  -1 -10   13.76    2.84   1
   2   2  19   22.42    2.78   1
   3  -4  -4  129.26    8.10   1
   3  -4   7    4.28    3.02   1
   3   1  20    7.01    2.32   1
   3   4 -19  120.73    3.38   1
   3   6 -20    9.35    2.49   1
   3   9 -20   30.25    3.06   1
   4  -5   7    7.73    2.58   1
   4  -4  -9   21.99    3.48   1
   5  -6   5    2.57    2.92   1
  11  -9   6    5.60    3.89   1
  -1   3  -3  508.31   10.31   1
  -1   3   6    3.01    3.44   1
  -1   4   8   71.56    4.44   1
  -1   7  -8    8.03    3.04   1
  -1   8  -8   33.04    3.29   1
  -1   9  -8   13.28    3.06   1
  -1  10  -7   13.50    3.06   1
  -1  11  -6    6.49    3.37   1
  -1  11   8   36.82    5.60   1
   0   2  -8   14.14    2.83   1
   0  13  -9    4.20    3.23   1
   0  14  -7    0.19    3.69   1
   1  -1   8  209.20    5.03   1
   1   1 -11  315.77    5.28   1
   1   5  18    6.36    2.75   1
   2  -2  10  165.02    4.17   1
   2   3  19   29.44    2.76   1
   2   4  20    0.51    2.64   1
   3  -4   6  459.83    7.70   1
   3   2 -18    6.12    2.48   1
   3   3 -19   30.82    2.68   1
   4  -5   6   -0.11    3.08   1
   4   0 -18    4.80    2.41   1
   5  -6   4   12.52    3.13   1
   5   0 -20    4.68    2.63   1
   7  -7  -7   37.54    5.59   1
   9  -5  19   -1.30    2.66   1
  11  -9   5   12.88    3.95   1
  -1   3   5   40.86    4.43   1
  -1   4  -6   10.60    3.48   1
  -1   5   9   16.32    3.39   1
  -1   6  -8  130.98    4.11   1
  -1   6  10   16.66    3.13   1
  -1   8  -9   15.55    3.19   1
  -1  10  -8   17.86    3.10   1
  -1  10   9    7.19    4.26   1
  -1  11  -7   41.00    4.38   1
  -1  12  -5    1.59    3.76   1
  -1  12   5   23.04    7.49   1
   0   1  -6  221.43    5.66   1
   0   1   8   61.26    3.62   1
   0  14   8    0.86    5.26   1
   1   0  -9    8.13    2.69   1
   1   7  18   -0.11    2.55   1
   1   9  18   10.00    2.82   1
   2  -3   3 1483.12   16.55   1
   2  -2  -8   30.45    3.22   1
   2   3 -17   29.67    2.75   1
   2   5  20    3.08    2.49   1
   2   7 -19    6.94    2.48   1
   2  10  20    9.31    2.90   1
   3  -4   5  130.86    5.44   1
   3  10 -21    4.16    2.72   1
   4  -5   5   72.10    4.25   1
   4   2 -21   18.18    2.75   1
  10  -5 -20    1.26    3.32   1
  12  -9   7   11.97    3.75   1
  -1   3  -4    5.05    3.93   1
  -1   4   7  163.06    5.76   1
  -1   5  -8   13.66    3.44   1
  -1   7  -9   39.15    2.83   1
  -1   8  10    4.78    2.92   1
  -1  12  -6   30.07    4.11   1
   0   2  -9    2.04    2.49   1
   0   2  10    2.88    2.71   1
   0  14  -8    3.83    3.33   1
   0  15  -5    9.45    4.09   1
   1  -1   7  110.82    4.32   1
   1   0 -10    1.16    3.03   1
   1   5  17    2.98    2.74   1
   2  -3  -3 1439.14   23.89   1
   2  -3   2  253.97   10.85   1
   2  -2   9   65.77    3.39   1
   2   4  19    3.44    2.61   1
   2   5 -19   10.92    2.69   1
   2   7  20   19.83    2.76   1
   2   8  20    5.15    2.61   1
   2  11  19   -0.93    3.46   1
   3  -4   4   55.72    4.56   1
   3  -3 -10   39.28    3.82   1
   3   1 -18   17.86    2.58   1
   3   2 -19    1.36    2.45   1
   3   3 -20   10.07    2.37   1
   3   4 -21   14.31    2.56   1
   4  -5  -5   96.57    6.93   1
   4  -5   4  131.78    5.31   1
   7  -7   6    5.39    3.01   1
  10  -5  19    4.31    2.76   1
  12  -9   6   12.18    4.31   1
  -1   3  -5   24.51    3.93   1
  -1   3   4   50.30    5.45   1
  -1   4  -7   41.84    3.31   1
  -1   6   9   15.84    3.26   1
  -1   9   9   12.55    3.66   1
  -1  11  -8   32.90    3.53   1
  -1  11   7    8.61    5.18   1
  -1  12  -7    0.21    3.54   1
   0   1  -7    1.30    2.49   1
   0   1   7    1.72    2.75   1
   0   2 -10    4.02    3.11   1
   1  -1  -7  198.70    5.52   1
   2  -2  -9  102.96    4.09   1
   2  -2   8    0.30    3.16   1
   2   4 -19    4.47    2.47   1
   2   5  19    5.76    2.77   1
   2   6 -20    8.48    2.50   1
   2  10 -20    6.96    2.59   1
   2  10  19   21.09    2.86   1
   3  -4   3   12.01    4.41   1
   3   2 -20   93.80    3.24   1
   4  -5   3  105.67    5.66   1
   4  -1 -18   20.32    2.75   1
   4   1 -21    4.10    2.64   1
   9  -4  19    5.99    2.99   1
  10  -5 -21    7.12    3.43   1
  12  -9   5    2.29    4.04   1
  -1   4  -8   41.19    3.90   1
  -1   5  -9   57.76    3.22   1
  -1   6 -10   14.97    2.64   1
  -1   7   9   84.88    4.20   1
  -1   8   9   70.41    4.43   1
  -1  11  -9   24.64    3.29   1
  -1  13  -5    0.21    3.81   1
   0   2   9    1.47    2.66   1
   0  14   7    2.52    5.58   1
   1  -1   6  193.62    5.57   1
   1   0 -11   32.02    2.99   1
   1   0   9   26.17    2.85   1
   1   6 -18    5.06    2.68   1
   1   7 -18   29.24    3.12   1
   1   9 -18   15.11    2.72   1
   2  -2 -10  154.70    5.04   1
   2   3 -19   10.93    2.53   1
   2   7 -21    3.19    2.59   1
   2   7  19    1.61    2.68   1
   2   8 -21    7.71    2.81   1
   2   8  19    2.43    2.62   1
   2   9 -21   23.07    3.01   1
   4  -5  -6   -0.11    4.24   1
   5  -1 -21    2.77    2.71   1
   6  -6   7   16.45    2.60   1
  -1   3  -6    6.05    2.89   1
  -1   4   6   15.88    3.80   1
  -1   5 -10   60.99    3.18   1
  -1   6   8  188.18    5.93   1
  -1  12  -8   21.72    3.40   1
  -1  13  -6    9.65    3.94   1
   1  -1  -8  100.73    4.08   1
   1  -1   5  242.18    6.79   1
   1   7 -19   11.94    2.65   1
   1   8 -19    2.37    2.55   1
   2  -2   7   10.83    2.77   1
   2   1 -17   36.61    2.76   1
   2   5 -21   21.98    2.59   1
   3  -4  -6  481.82    9.84   1
   3  -3   8   31.22    3.30   1
   3   2 -21  105.39    3.29   1
   3  10  20   -2.03    2.81   1
   4  -4   8  309.86    5.55   1
   4   0 -21   22.60    2.95   1
   5  -6  -5   30.25    6.80   1
   6  -6   6   34.89    3.42   1
   9  -3  20    2.33    2.86   1
  10  -4  19   -2.32    2.93   1
  -2   8  -3   14.20    3.71   1
  -1   3  -7   63.72    3.63   1
  -1   3   3  207.16    9.60   1
  -1   4  -9   55.54    3.41   1
  -1   5   7   71.42    4.52   1
  -1   7   8   45.99    4.13   1
  -1   9   8   13.17    3.62   1
  -1  11   6    0.74    5.08   1
  -1  13  -7    2.00    3.83   1
   0   0  -4 4025.35   27.41   1
   0   1  -9    2.42    2.48   1
   0   2   8   12.99    2.97   1
   1  -1  -9    1.14    3.17   1
   1   4 -18    5.50    2.61   1
   1   5 -19   25.42    2.91   1
   1   6 -19    6.21    2.91   1
   1  10 -19    4.16    2.71   1
   2   2 -19   11.18    2.42   1
   2   3 -20    9.87    2.45   1
   2   4 -21   69.96    2.95   1
   2   7  18   11.16    2.64   1
   3  -4  -7   61.33    5.14   1
   3   0 -19   36.76    2.72   1
   4  -5  -7    3.10    4.13   1
   5  -5   7    6.93    2.51   1
   9  -3  19   -0.59    2.98   1
  10  -8   6    4.96    3.02   1
  10  -6 -20    4.42    3.38   1
  10  -3  20   10.60    2.83   1
  -2   7  -4   60.46    4.50   1
  -2   7  -3   42.35    4.39   1
  -2   8  -5   -0.17    3.26   1
  -2   8  -4   47.74    4.14   1
  -2   9  -4    7.18    3.45   1
  -2   9  -3    0.91    3.45   1
  -1   3  -8   16.41    2.98   1
  -1   4 -10   82.27    3.57   1
  -1   8   8   66.89    4.57   1
  -1  10   7   31.90    4.73   1
  -1  12   4   29.22    7.86   1
  -1  13  -8   12.01    3.78   1
   0   1   5   11.75    3.38   1
   0   3   9    2.11    3.36   1
   1   4 -19    8.77    2.37   1
   1   6 -20   21.21    2.73   1
   1   7 -20    2.83    2.62   1
   1   9 -20    6.39    2.53   1
   1  10 -20    2.72    2.61   1
   2  -3  -6   -0.85    3.37   1
   2  -1   9    5.04    3.14   1
   2   2 -20   22.24    3.10   1
   3  -3   7   40.29    3.44   1
   4  -4   7   60.17    3.52   1
   5  -6  -6   18.51    5.19   1
   5  -5   6   34.14    3.45   1
   5  -2 -21   18.72    2.78   1
   6  -6   5   10.58    3.04   1
  11  -8   7   -2.39    3.28   1
  -2   7  -6   28.12    3.81   1
  -2   7  -5   79.51    4.24   1
  -2   8  -6    5.28    2.92   1
  -2   9  -6   25.49    3.73   1
  -2   9  -5   12.36    3.09   1
  -2  10  -4   37.71    4.73   1
  -1   2  -3   23.03    4.47   1
  -1   3  -9    0.62    3.14   1
  -1   4   5   15.47    3.61   1
  -1  13  -9    1.18    3.22   1
  -1  14  -5    4.72    4.18   1
   0   0  -6   17.54    3.26   1
   0   2   7    0.21    3.29   1
   0   4  10   27.28    3.04   1
   0  13   8    2.07    4.21   1
   0  14   6    1.20    5.54   1
   1  -1 -10   18.88    2.83   1
   1  -1   4   64.96    4.56   1
   1   2 -17    7.32    2.42   1
   1   5 -20   26.81    2.86   1
   1   7 -21    8.53    2.63   1
   1   8 -21   13.66    2.92   1
   1   9 -21    8.57    3.03   1
   2  -3  -7  196.66    6.15   1
   2   1 -19   17.49    2.54   1
   3  -4  -8   54.70    4.20   1
   3   0 -20   25.40    2.95   1
   3   7  19   10.38    2.69   1
   3   8  19    9.03    2.68   1
   4  -5  -8   28.53    3.98   1
   4  -2 -19  102.35    3.54   1
  11  -8   6    9.37    3.94   1
  -2   6  -5  145.93    5.30   1
  -2   6  -4  135.24    5.51   1
  -2   6  -3  130.48    5.74   1
  -2   6  -2  155.20    6.90   1
  -2   7  -7   31.74    3.41   1
  -2   8  -7   72.35    3.82   1
  -2   9  -7   31.56    3.46   1
  -2  10  -6   22.23    3.93   1
  -2  10  -5   23.01    3.84   1
  -1   2  -5  194.04    5.84   1
  -1   2  -4   63.52    4.38   1
  -1   2  -2    1.28    4.38   1
  -1   5   6  182.06    6.37   1
  -1   7   7   56.25    4.42   1
  -1   9   7   41.60    4.51   1
  -1  14  -7    8.92    4.24   1
  -1  14  -6    7.77    3.89   1
   0  10 -18   31.56    2.89   1
   1   0   7    3.26    2.56   1
   1   2 -18    1.13    2.41   1
   1   3 -19    5.70    2.26   1
   1   4 -20    9.58    2.49   1
   1   5 -21    4.58    2.41   1
   2  -3  -8   48.54    4.30   1
   2   0 -18    1.09    2.41   1
   2   2 -21   11.99    2.43   1
   3  -4  -9   16.66    3.53   1
   3  -3   6   25.62    3.16   1
   3  -2   9   25.22    2.81   1
   3  -1 -19   31.06    2.73   1
   3   0 -21    4.78    2.64   1
   4  -5  -9   86.03    4.67   1
   4  -4   6   17.17    3.03   1
   5  -6  -7   16.25    4.63   1
   5  -5   5   32.62    3.52   1
   5  -4   9    0.61    2.32   1
   5  -3 -20    7.88    2.54   1
   9  -2  19    5.77    2.87   1
  10  -2  20    4.82    2.84   1
  12  -8   7    1.49    3.28   1
  -2   6  -7  156.52    4.85   1
  -2   6  -6    6.14    3.25   1
  -2   7  -8   42.30    3.42   1
  -2   8  -9   17.22    3.17   1
  -2   8  -8    4.89    2.99   1
  -2   9  -8   19.27    3.21   1
  -2  10  -7    0.57    2.84   1
  -1   2  -7   25.99    3.14   1
  -1   2  -6   13.26    3.26   1
  -1   2  -1  121.01    8.88   1
  -1   8   7   20.59    3.85   1
  -1  14  -8    6.44    3.85   1
   0   0  -8 3039.07   17.12   1
   0   3   8    3.93    2.70   1
   0   4   9   58.42    4.09   1
   0   5 -18   46.31    2.74   1
   0   7 -19    2.67    2.67   1
   0   9 -19    1.49    2.67   1
   0  10 -19    5.27    2.41   1
   1   3 -20   30.80    2.67   1
   1   4 -21   13.15    2.69   1
   2  -2   5   24.00    3.43   1
   2  -1   8   66.53    3.49   1
   2   0  10    3.91    2.59   1
   3  -4 -10  131.11    4.67   1
   3  -1 -20   81.12    3.30   1
   5  -6  -8   11.31    4.01   1
   9  -1  20    0.85    2.64   1
  10  -7 -19    4.95    3.48   1
  -2   5  -5   36.07    4.12   1
  -2   5  -4   58.75    4.96   1
  -2   6  -8   14.17    3.23   1
  -2   7  -9   42.99    2.90   1
  -2   9 -10    2.14    2.81   1
  -2   9  -9   12.05    3.09   1
  -2  10  -8   -0.79    2.72   1
  -2  11  -7    9.34    3.78   1
  -2  11  -6    5.00    3.62   1
  -2  11  -5    5.98    3.82   1
  -2  11  -4    1.74    4.19   1
  -1  10   6   11.20    4.63   1
  -1  11   5   58.07    6.73   1
   0   0  -9    6.21    3.27   1
   0   4 -18    1.60    2.41   1
   0   5 -19   -0.17    2.68   1
   0   6 -20    9.23    3.16   1
   0   6  10   39.89    3.42   1
   0   7 -20    5.10    2.67   1
   0   8 -20   19.53    2.76   1
   0  10 -20    4.26    3.12   1
   0  11 -19   11.75    2.66   1
   1  -2  -6    1.78    4.23   1
   1  -2  -5  339.57    8.47   1
   1  -2  -4  137.29    6.69   1
   1  -1   3  180.64    6.97   1
   1   0   6    3.19    2.70   1
   2  -3  -9  142.02    4.69   1
   2  -1 -17   36.52    2.74   1
   2   1 -21   53.18    3.12   1
   3  -3   5   45.13    4.04   1
   3  -2 -18    6.23    2.51   1
   4  -4   5   85.98    4.62   1
   6  -5   7    4.77    2.87   1
  12  -8   6    0.58    3.25   1
  -2   5  -7   23.62    3.62   1
  -2   5  -6   59.09    4.25   1
  -2   5  -3  146.76    6.35   1
  -2   6 -10  138.47    4.35   1
  -2   6  -9   55.77    3.15   1
  -2   7 -10   22.59    2.66   1
  -2  11  -8   10.51    3.49   1
  -1   2 -10   19.31    3.21   1
  -1   2  -9   36.43    3.13   1
  -1   4   4   13.12    4.12   1
  -1   6   6   14.93    4.08   1
   0   4 -19    2.96    2.59   1
   0   7  10   28.74    3.23   1
   0   8 -21   -0.55    2.84   1
   0  11   9    8.99    4.02   1
   0  13   7    1.34    4.00   1
   1  -2  -8  322.15    6.56   1
   1  -2  -7   14.98    3.13   1
   1  -2  -3    8.64    5.02   1
   1   1   8  192.18    4.92   1
   1   2 -20   85.76    3.07   1
   2  -3 -10   84.20    3.95   1
   2  -1 -18   45.22    2.82   1
   2  -1   7    7.48    2.73   1
   2   0 -20    9.29    2.69   1
   2   1 -22    4.51    2.40   1
   4  -3   8   32.32    3.12   1
   5  -5   4   12.44    3.24   1
   5   8  20    7.27    2.69   1
   5   9  20    4.50    2.74   1
   9   0  20    1.85    2.51   1
  10  -7   7    3.19    3.13   1
  11  -2  19    8.14    2.98   1
  13  -8   6    3.51    3.36   1
  -2   5  -9  159.13    4.62   1
  -2   5  -8    1.30    2.63   1
  -2   5  -2   11.90    4.33   1
  -2  11  -9    4.46    3.08   1
  -1   2 -11   17.81    2.61   1
  -1   3   2  186.67   11.89   1
  -1   5   5    4.25    4.07   1
  -1   6 -17    5.25    2.59   1
  -1   7   6   29.37    4.48   1
  -1   9   6    6.07    3.77   1
   0   2 -17   21.77    2.63   1
   0   3   7   16.30    3.46   1
   0   4   8  103.23    4.71   1
   0   5   9   51.96    3.82   1
   0   6 -21    5.78    2.60   1
   0  12   8    5.76    3.75   1
   0  14   5    2.81    5.31   1
   1  -2  -9    6.84    2.96   1
   1   0 -17    3.68    2.36   1
   1   1 -19   11.45    2.53   1
   1   2 -21  125.37    3.38   1
   2  -2   4   56.72    4.17   1
   2  -1 -19   14.70    2.65   1
   2   0 -21  348.12    4.91   1
   2   0   9    1.40    2.39   1
   4  -3 -20   56.49    3.09   1
   5  -4 -20   14.11    2.66   1
   5  -4   7    9.79    3.16   1
   7   3  20    6.59    2.52   1
  -2   5 -10   11.76    2.63   1
  -2  12  -8    3.26    3.62   1
  -2  12  -7    7.02    3.72   1
  -2  12  -6   26.28    4.13   1
  -2  12  -5   12.57    3.99   1
  -2  12  -4    4.58    4.38   1
  -1   5 -17    2.55    2.67   1
  -1   6 -18    3.83    2.53   1
  -1   8 -19   41.00    3.45   1
  -1   8   6  184.78    6.89   1
  -1  10 -18   18.64    2.79   1
  -1  15  -5    1.22    4.34   1
   0   2 -18   10.98    2.40   1
   0   6   9   61.79    3.77   1
   0  10   9   25.83    4.07   1
   1   0 -18    3.43    2.39   1
   1   1 -20   42.21    2.77   1
   2   1  10   29.28    2.89   1
   3  -3   4   12.33    3.56   1
   3  -2   7   30.13    3.08   1
   4  -4   4  243.42    6.63   1
   4  -3 -21    1.20    2.43   1
   6  -5   6   11.23    2.98   1
   6   6  20   12.20    2.82   1
   7   4  20    1.41    3.01   1
   7   6  21   14.60    2.84   1
   7   7  21   19.19    3.03   1
   9  -7 -20    7.69    3.33   1
   9   1  20    5.28    2.50   1
   9   3  21    2.44    3.18   1
  11  -7   7   32.88    3.68   1
  11  -1  19    3.19    2.78   1
  13  -8   5    2.96    3.54   1
  -2   4  -9   17.66    3.33   1
  -2   4  -8    6.67    2.71   1
  -2   4  -7   48.75    3.50   1
  -2   4  -5  928.92   11.22   1
  -1   1  -7  123.44    4.75   1
  -1   4 -17   15.90    2.49   1
  -1   5 -18    8.10    2.52   1
  -1   6 -19    2.32    2.55   1
  -1   8 -20   20.40    3.23   1
  -1   9 -20   10.41    3.32   1
  -1  10 -19    7.78    2.82   1
   0   2 -19   27.47    2.53   1
   0   2   5    1.35    3.12   1
   0   9   9    5.19    3.34   1
   1   0 -19   14.69    2.58   1
   1   1 -21   10.36    2.34   1
   1   1   7  114.80    4.40   1
   2  -1   6    3.83    2.80   1
   2   0   8    1.29    2.95   1
   3  -1   9   19.27    2.73   1
   8   3  20    5.04    2.61   1
   9   2  20   19.48    2.72   1
  10   1  20    4.08    2.55   1
  13  -7   8    4.42    3.30   1
  -2   4 -10   25.94    2.78   1
  -2   4  -4  169.11    6.06   1
  -1   1  -9    2.95    2.49   1
  -1   1  -6  187.98    5.43   1
  -1   1  -5  233.93    6.24   1
  -1   4 -18   57.97    3.17   1
  -1   5 -19   16.11    2.76   1
  -1   6 -20   27.50    2.68   1
  -1   7 -20   22.90    2.67   1
  -1  10 -20    3.37    2.64   1
  -1  10   5   11.24    4.77   1
  -1  11 -19    0.59    2.56   1
   0  -1  -9    0.40    3.18   1
   0  -1  -7   -1.34    3.63   1
   0   2 -20   53.69    2.86   1
   0   3 -21    1.68    2.30   1
   0   7   9   22.67    3.24   1
   0   8   9   25.20    3.31   1
   0  11   8    1.88    3.91   1
   0  12   7    1.90    4.31   1
   0  13   6    1.42    4.41   1
   1  -1 -17   10.74    2.36   1
   1   1 -22    7.37    2.28   1
   1  14   8    3.69    3.92   1
   2  -2   3   55.37    5.17   1
   3  -3 -19   25.81    2.91   1
   5  -4   6   19.73    3.32   1
   6  -7  -8    8.54    4.40   1
   7   6  20    4.71    2.84   1
   8   4  20    2.89    2.67   1
   8   6  21    6.53    2.67   1
   9   4  21    0.52    2.70   1
  10   2  20    7.96    3.10   1
  11  -7   6    7.48    3.31   1
  11   0  19   -0.73    2.74   1
  12  -7   7    6.46    3.29   1
  -2   4  -3   41.25    4.48   1
  -2  13  -8   44.14    4.53   1
  -2  13  -7   15.90    3.92   1
  -2  13  -6    4.72    4.16   1
  -1   1  -4   68.18    4.51   1
  -1   4 -19   25.07    2.75   1
  -1   5 -20   80.78    3.31   1
  -1   6 -21   12.43    2.62   1
  -1   7 -21    6.20    2.69   1
  -1  10 -21    5.33    2.64   1
  -1  11   4   53.07    7.16   1
   0  -1 -11    3.16    2.61   1
   0  -1  -6  237.09    6.21   1
   0   1 -19    8.77    2.36   1
   0   3   6  152.88    5.60   1
   0   4   7    1.50    3.21   1
   1  -2  -2    2.86    5.82   1
   1  -1 -18   50.63    2.86   1
   1   0 -21    9.96    2.61   1
   1   3   9    2.56    2.65   1
   2   1   9    3.64    2.60   1
   3  -3 -20    6.58    2.61   1
   3  -2   6    0.49    2.59   1
   4  -4 -20   28.88    2.72   1
   6  -7  -7  151.98    8.60   1
   8   5  20    3.48    2.65   1
   9   3  20    0.84    2.54   1
  13  -7   7    0.84    3.43   1
  -2   3  -9  107.21    3.90   1
  -2   3  -8  103.20    3.99   1
  -2   7 -17   31.59    2.79   1
  -2  13  -5    8.56    4.43   1
  -1   4 -20    3.85    2.55   1
  -1   5 -21   22.82    2.59   1
  -1   6 -22    2.65    2.62   1
  -1   9   5    3.22    4.26   1
   0  -1  -5   11.51    3.34   1
   0   1 -20   27.38    2.52   1
   0   6   8   63.49    3.97   1
   0  10   8   91.17    5.03   1
   1  -1 -19   13.02    2.50   1
   1   1   6  195.79    5.95   1
   2  -2 -20   26.35    2.88   1
   3  -3 -21    5.53    2.50   1
   3  -3   3   94.88    5.38   1
   4  -4 -21    4.79    2.47   1
   4  -2   8   45.96    3.29   1
   8  -7 -20   16.50    2.93   1
   8   4  19   16.58    2.75   1
   8   6  20    8.20    2.79   1
   8   7  20    3.32    2.73   1
   9   4  20    2.75    2.53   1
   9   5  20   10.64    3.30   1
  10   2  19   10.56    3.27   1
  12  -7   6    1.25    3.34   1
  -2   3  -6   63.43    3.78   1
  -2   6 -18   46.67    2.95   1
  -2   8 -19    4.74    3.13   1
  -2  10 -18    2.22    2.51   1
  -1   3 -20   22.10    2.83   1
  -1   4 -21   11.36    2.64   1
  -1   4   3   38.93    5.60   1
  -1   5   4   -0.04    3.99   1
  -1   7   5   92.34    5.52   1
  -1   8   5   68.75    5.49   1
   0   0 -18   19.87    2.59   1
   0   7   8   24.40    3.39   1
   0   9   8    6.59    3.50   1
   1  -1 -20   49.23    2.95   1
   1   0   4   10.44    3.44   1
   2  -1   5  239.45    6.23   1
   2   0   7  280.13    5.69   1
   3  -3 -22   13.75    2.60   1
   5  -4   5   32.15    3.74   1
   7   7  19    1.32    3.03   1
   7   8  19    5.25    2.93   1
  11   2  19   11.54    3.31   1
  13  -7   6    3.23    3.32   1
  -3   7  -9   23.04    3.23   1
  -3   7  -8   13.90    3.07   1
  -3   8  -9   82.22    4.00   1
  -3   8  -8   32.04    3.45   1
  -3   8  -7    8.79    3.61   1
  -3   9  -9   13.86    3.08   1
  -3   9  -8    5.99    3.05   1
  -3   9  -7   34.18    3.88   1
  -2   3  -5  120.54    4.74   1
  -2   4  -2  366.88    9.99   1
  -2   5 -18   22.71    2.85   1
  -2   6 -19   24.28    2.75   1
  -2   7 -20   20.21    3.35   1
  -2   9 -20    4.38    3.13   1
  -2  10 -19   19.53    2.77   1
  -2  11 -18   10.96    2.87   1
  -2  14  -8   -1.05    3.91   1
  -1   2 -19    4.10    2.45   1
  -1   3 -21   37.79    2.87   1
   0   0 -19    5.88    2.46   1
   0   2   4   35.95    4.81   1
   0   5   7   34.14    3.91   1
   0   8   8   34.47    3.47   1
   0  11   7    6.61    4.13   1
   1  -1 -21   11.15    2.71   1
   1   2   7   25.29    3.11   1
   1   3   8   16.65    3.54   1
   1   4   9   49.03    3.44   1
   1   6  10   17.47    2.62   1
   1  14   7    8.02    4.19   1
   2  -4 -10   48.08    3.39   1
   2  -4  -9   44.42    4.02   1
   2  -4  -8   38.33    4.06   1
   2   1   8   74.72    4.01   1
   3  -5  -9  120.67    4.96   1
   3  -5  -8  205.43    6.62   1
   3  -4 -19  100.80    3.67   1
   4  -3   5   26.96    3.92   1
   5  -3   7   17.93    3.47   1
   8   6  19   -0.04    2.78   1
   8   7  19   12.84    3.09   1
   9   4  19    3.87    2.53   1
  10   3  19    3.05    2.58   1
  11  -6   7    7.38    3.23   1
  11   1  18    5.07    2.76   1
  -3   6  -9   39.32    3.44   1
  -3   6  -8   25.66    3.34   1
  -3   7  -7   22.29    3.25   1
  -3   7  -6   11.59    3.55   1
  -3   8  -6    0.55    2.88   1
  -3   9  -6   14.50    3.65   1
  -3  10  -9    6.15    3.13   1
  -3  10  -8    6.44    3.45   1
  -3  10  -7    6.45    3.85   1
  -2   2  -9   71.67    3.98   1
  -2   3  -4   12.21    4.04   1
  -2   4 -18   76.64    3.27   1
  -2   5 -19    2.32    2.67   1
  -2   6 -20   15.29    2.83   1
  -2   7 -21    0.84    2.60   1
  -2   8 -21    5.87    2.75   1
  -2   9 -21   26.02    2.81   1
  -2  10 -20   12.49    2.74   1
  -2  14  -7   11.86    4.47   1
  -2  14  -6    4.90    4.79   1
  -1   0  -8   42.47    3.23   1
  -1   1 -17    6.96    2.60   1
  -1   3 -22   -1.17    2.41   1
   0   0 -20  225.49    4.40   1
   0  12   6    2.74    4.54   1
   0  13   5    3.86    4.76   1
   1  -3 -10  373.79    6.41   1
   1  -3  -8   39.95    4.16   1
   1  -2 -19    8.45    2.83   1
   2  -4  -7  102.56    5.25   1
   2  -3 -20    5.60    2.77   1
   3  -5  -7  310.53    8.57   1
   3  -4 -20   11.04    2.79   1
   3  -2   5   61.99    3.93   1
   3  -1   7   33.81    3.13   1
   4  -2   7   54.66    3.44   1
   9   5  19    1.66    2.70   1
   9   6  19    7.06    2.76   1
  10   4  19   -0.10    2.54   1
  -3   6  -7   15.01    3.21   1
  -3   8  -5    2.95    3.43   1
  -3   9  -5   10.64    3.58   1
  -3  10  -6    9.01    3.63   1
  -3  11  -8   13.12    3.84   1
  -2   2  -8   -1.19    2.64   1
  -2   2  -7   10.70    3.44   1
  -2   3 -17   71.69    3.17   1
  -2   4 -19    4.12    2.70   1
  -2   5 -20    4.61    2.78   1
  -2   6 -21   17.28    2.76   1
  -2   7 -22   17.59    3.08   1
  -2   9 -22    4.37    2.87   1
  -1   0  -7    3.21    2.64   1
  -1   1 -19    2.83    2.41   1
   0   3   5   10.46    3.93   1
   0   4   6    2.67    2.94   1
   0   6   7    6.46    3.78   1
   0  10   7   33.82    4.37   1
   1  -3  -7    3.88    3.44   1
   1   5   9   54.37    3.42   1
   2  -4  -6  115.96    6.15   1
   2  -3 -21    9.97    2.95   1
   4  -6  -9   13.07    3.78   1
   6  -3   8    1.38    2.59   1
  10   5  19   -0.25    2.62   1
  12  -6   7    0.51    2.80   1
  -3   5 -10   12.94    2.65   1
  -3   5  -9   93.43    3.68   1
  -3   5  -8   18.68    3.46   1
  -3   6  -6    6.40    3.19   1
  -3   7  -5    6.48    3.09   1
  -3  11  -7   14.05    4.18   1
  -2   3 -19   30.33    3.04   1
  -2   3 -18   50.71    3.22   1
  -2   4 -20    0.49    2.70   1
  -1   0  -6    3.76    2.81   1
  -1   1 -20   54.12    2.98   1
   0  -2 -10    2.72    2.63   1
   0  -2  -9    2.59    2.79   1
   0  -1 -20   24.39    3.45   1
   0  -1 -19    7.91    2.51   1
   0   9   7    8.36    3.63   1
   1  -2 -21  118.63    3.61   1
   1   1   5  232.14    6.33   1
   1   4   8   39.83    4.00   1
   1   6   9   68.37    3.88   1
   2   0   6    1.51    2.97   1
   3   0   8    1.60    2.61   1
  13  -6   7    1.60    2.75   1
  -3   4 -10   20.08    3.31   1
  -3   5  -7  299.89    6.23   1
  -3   6 -17   -0.71    2.66   1
  -3   6  -5  132.71    5.09   1
  -3   7 -18    3.65    2.53   1
  -3   8 -19   10.16    3.40   1
  -3   8 -18    9.73    2.68   1
  -3   9 -18    4.27    2.60   1
  -3  10 -17   -0.14    2.78   1
  -2   2 -17   16.98    2.71   1
  -2   3 -20    4.88    2.65   1
  -2   3  -3 1490.82   16.67   1
  -2   4 -22   11.24    2.78   1
  -1   0 -18    6.18    2.51   1
  -1   0  -5   24.57    4.01   1
  -1   1 -21   16.24    2.57   1
   0  -2  -8   15.87    3.07   1
   0  -1 -21    4.64    2.66   1
   0   7   7  130.45    4.88   1
   1  -3  -6    1.73    3.49   1
   1   2   6   18.74    3.86   1
   1   7   9   38.97    3.44   1
   1   9   9   13.91    3.11   1
   2  -4 -18   67.93    3.41   1
   2   1   7    6.44    2.65   1
   3  -1   6   28.96    3.74   1
   4  -3   4  142.22    5.44   1
   4  -1   8   70.01    3.41   1
   5  -3   6   31.43    3.17   1
  10   6  18   14.96    3.49   1
  12  -6   6    1.71    3.31   1
  -3   4  -9    6.78    2.70   1
  -3   5 -18    4.25    2.66   1
  -3   5 -17   39.01    3.01   1
  -3   6 -19    6.79    2.55   1
  -3   7 -20   31.93    2.82   1
  -3   9 -20    5.05    2.65   1
  -3  10 -19    8.32    2.76   1
  -2   1 -10   28.35    2.93   1
  -2   2 -19   23.24    2.66   1
  -2   2  -5   24.70    3.43   1
  -2   3 -21   -0.38    2.48   1
  -1  -1 -11  397.80    5.80   1
  -1   0 -20   31.85    2.86   1
  -1   0 -19    0.09    2.45   1
   0  -2 -17   27.28    2.68   1
   0  -2  -7    0.47    2.81   1
   2  -4 -20    5.59    2.61   1
   2   2   8    1.14    2.66   1
   3  -5 -19    1.01    2.63   1
   3  -2   4   83.47    4.33   1
   4  -2   6  140.50    4.48   1
   6  -3   7   27.19    2.86   1
  13  -6   6    0.05    2.69   1
 -15   5   5    5.80    4.41   2
 -14   0  -8    7.37    2.52   2
 -12   1  -7    9.36    3.04   2
 -11   1  -7   15.91    2.67   2
  -9   1  -7    3.44    2.89   2
  -8   6  20   10.03    3.38   2
  -1  -3  -7   57.35    3.52   2
   0  -2  -4   34.59    4.02   2
   0   2   7   -0.64    2.58   2
   1  -7  -8   41.74    3.48   2
   2  -8  -7   38.01    3.84   2
   2   0   6    2.03    2.73   2
   3 -12  -6   21.77    4.58   2
   3 -11  -6    7.80    4.43   2
   4  -2   8   40.80    3.12   2
   5  -6   3    1.31    3.24   2
   5  -4   7   10.78    2.56   2
   6  -9   4   54.95    4.71   2
   6  -8   5    6.83    3.30   2
   6  -6  21   26.39    3.04   2
   7  -9  17   -0.79    2.64   2
   7  -9  18    3.83    2.84   2
 -15   0  -8    4.08    3.31   2
 -13   1  -7    6.58    2.55   2
  -9   6  20   21.66    3.96   2
  -9   6  21    2.10    3.23   2
  -4   0  -6   17.75    2.70   2
  -4   4   6   29.30    5.26   2
  -3   0  -5    0.65    2.68   2
  -2  -2  -7    9.87    2.67   2
  -1  -1  -4   60.84    4.32   2
  -1   2   4  125.13    6.14   2
   0  -5  -8  157.88    4.65   2
   0  -4  -7    1.36    3.17   2
   0   2   8   16.77    3.41   2
   1  -3  -4   49.09    5.18   2
   2 -12  -8    0.96    3.43   2
   2 -11  -8   26.18    3.52   2
   3 -13  -6    2.39    4.10   2
   3 -10  -6    3.59    3.90   2
   3  -1   7   35.05    3.03   2
   4 -12  -4   29.71    6.39   2
   4 -11  -4   10.89    5.56   2
   4  -3   5   25.84    3.26   2
   4  -2   9   68.33    3.25   2
   4  -2  19   21.61    2.73   2
   4  -2  20    6.29    2.35   2
   5  -5   5   34.39    3.45   2
   5  -4   8    6.09    2.42   2
   5  -4  20   22.26    2.78   2
   5  -4  21    7.81    2.63   2
   6 -10   4   13.06    4.42   2
   6  -7   7    2.83    2.83   2
   6  -6  19   24.27    2.82   2
 -14   1  -7    3.08    2.54   2
 -11   2  -6    6.59    2.98   2
 -10   2  -6   11.07    2.96   2
  -9   6  19   16.93    3.43   2
  -3  -1  -7   31.67    2.77   2
  -3   1  -3   75.88    4.43   2
  -2   3   6    0.02    3.17   2
  -1  -2  -6   16.23    3.01   2
   0   2  21    4.56    2.56   2
   2  -1   3   19.55    3.56   2
   3 -14  -6   18.24    5.00   2
   3  -2   4   77.49    4.78   2
   3  -1   8   19.04    2.68   2
   3  -1  20    8.87    2.29   2
   4  -4   3   67.45    4.88   2
   5  -4   9   -0.05    2.19   2
   5  -4  18    3.95    2.52   2
   5  -4  19   18.73    2.65   2
   6 -11   4    6.20    3.97   2
   6  -9   5   19.00    3.74   2
   6  -8   6   11.66    3.29   2
   6  -7   8    6.14    2.88   2
   6  -7  20   22.48    3.03   2
 -15   1  -7    5.95    2.64   2
 -13   1  -8    2.67    2.37   2
 -13   2  -6    0.27    2.87   2
 -10   6  19    6.43    3.89   2
  -2  -1  -6    1.86    2.31   2
  -2   0  -4    1.61    2.98   2
   0  -3  -6  142.02    4.84   2
   0   2   9    2.23    2.43   2
   0   2  18   13.18    2.38   2
   1   1   8  180.73    4.69   2
   1   1  19    3.18    2.50   2
   2 -14  -8    0.93    3.66   2
   2  -9  -8   55.21    3.97   2
   2  -6  -6    6.87    3.57   2
   2   0   8   -0.36    2.23   2
   2   0  20    5.67    2.46   2
   3  -9  -6   54.05    4.57   2
   3  -1  17    5.68    2.33   2
   4 -10  -4   21.94    6.49   2
   4  -3   6  533.12    7.53   2
   4  -3  20   46.94    2.83   2
   4  -3  21    4.08    2.31   2
   5  -6   4   10.47    3.17   2
   5  -5   6   31.63    3.12   2
   5  -5  20   68.23    3.06   2
   5  -5  21    3.51    2.46   2
   6  -8   7   17.95    3.23   2
   6  -8  19    3.64    3.09   2
   6  -8  20    8.48    2.59   2
   6  -7   9    8.72    2.83   2
   6  -7  17    6.65    2.45   2
   6  -7  18    4.72    2.59   2
 -14   1  -8    0.88    2.26   2
 -14   2  -6   20.89    2.67   2
  -2   3   7  185.27    5.98   2
  -1  -4  -9   52.15    3.21   2
   0   2  10    1.92    2.34   2
   1  -6  -8  167.71    4.94   2
   1  -5  -7   59.80    3.97   2
   1   1   9    3.41    2.30   2
   2  -7  -7   96.81    4.43   2
   2  -5  -5   40.27    4.54   2
   2   0   9   -0.10    2.26   2
   4  -3   7  183.32    4.74   2
   4  -3  18    4.12    2.26   2
   4  -3  19   10.07    2.48   2
   5  -6  22   -3.02    2.85   2
   5  -5   7    7.02    2.73   2
   5  -5  18   18.82    2.60   2
   5  -5  19   12.71    2.51   2
   6 -13   5    0.80    3.91   2
   6 -10   5    9.50    3.74   2
   6  -9   6   11.55    3.47   2
   6  -8   8    9.41    2.74   2
   6  -8  18    6.43    2.46   2
 -15   1  -8   -3.20    2.65   2
 -15   2  -6   -0.81    2.49   2
 -13   2  -7    1.32    2.89   2
 -12   2  -7    4.37    2.33   2
 -11   2  -7    6.13    2.25   2
  -4   0  -7   46.83    2.94   2
  -4   1  -5   27.25    2.87   2
  -4   4   7   19.72    4.26   2
  -4   4  20   25.90    2.54   2
  -2  -2  -8   -0.37    2.30   2
  -1  -3  -8   14.55    2.61   2
  -1   2   5  301.97    7.95   2
   1  -7  -9   73.70    3.68   2
   1  -4  -6   13.63    3.28   2
   1   1  10   93.20    3.53   2
   2  -8  -8   20.69    3.35   2
   2  -1   4   21.41    3.83   2
   2   0  10    2.04    2.28   2
   3 -12  -7    4.54    3.92   2
   3 -11  -7   19.43    4.32   2
   3  -7  -5    2.78    3.90   2
   3  -2   5   60.86    3.61   2
   3  -2  20   62.37    2.86   2
   4  -4   4  205.39    6.06   2
   4  -4  21    4.91    2.34   2
   4  -3   8   24.79    2.80   2
   5  -6  20   18.64    2.47   2
   5  -5   8    5.10    2.67   2
   6 -13   6    4.24    3.91   2
   6 -12   5    3.50    3.47   2
   6 -11   5    6.19    3.44   2
   6 -10   6   11.60    3.49   2
   6  -9   7   49.42    3.95   2
   6  -9  18   10.35    2.53   2
   6  -8   9   29.79    2.93   2
 -14   2  -7    0.94    2.51   2
  -8  -8 -18   13.14    2.53   2
  -3  -1  -8   19.07    2.52   2
  -3   0  -6    0.61    2.34   2
  -2   3   8   47.22    3.93   2
   0  -4  -8   95.03    3.88   2
   0   1   4  110.99    5.45   2
   0   1  21    2.23    2.45   2
   1   0  21   18.72    2.52   2
   2  -1  20    1.35    2.10   2
   3 -13  -7   11.31    3.99   2
   3  -6  -4    2.19    4.70   2
   3  -2   6   -0.08    2.87   2
   3  -2  18   33.61    2.54   2
   4  -4  19    8.86    2.46   2
   4  -4  20   12.44    2.40   2
   4  -3   9   33.00    2.72   2
   4  -3  10  178.73    3.95   2
   5  -7   3   16.19    3.48   2
   5  -7  21    9.10    2.46   2
   5  -6   5    1.62    2.50   2
   5  -6  18    4.90    2.23   2
   5  -6  19    3.54    2.32   2
   5  -5   9   35.68    2.65   2
   6 -12   6    5.77    3.53   2
   6 -11   6    6.68    3.36   2
   6 -10  17    0.52    2.50   2
   6  -9   8   11.71    2.86   2
 -15   2  -7    1.67    2.45   2
 -15   3  -5    2.82    3.03   2
 -14   3  -5    2.11    2.48   2
 -13   2  -8   31.79    3.37   2
 -12   2  -8    4.46    2.69   2
 -10  -6 -18   12.88    2.50   2
  -4   4   8  443.12    8.93   2
  -3   1  -4   31.77    3.70   2
  -2   1  -2    4.28    3.31   2
  -2   3   9  129.35    4.72   2
  -1  -2  -7   21.60    2.71   2
  -1  -1  -5  212.87    5.75   2
   0  -2  -5    1.12    3.06   2
   1   0   4    6.22    3.02   2
   1   0  19    2.76    2.12   2
   2  -1  18    1.73    2.15   2
   3 -14  -7    9.47    4.72   2
   3 -10  -7    7.12    3.39   2
   3  -8  -6   12.19    3.77   2
   3  -3  21   18.97    2.35   2
   3  -2   7   27.20    3.26   2
   4  -5  21   11.81    2.47   2
   4  -4   5   71.11    4.08   2
   4  -4  18   18.49    2.51   2
   5  -8  21    4.59    2.43   2
   5  -7  19   20.74    2.66   2
   5  -6   6   39.50    3.12   2
   6 -13   7    0.39    3.45   2
   6 -13   8    3.51    3.58   2
   6 -12   7    2.57    3.42   2
   6 -11   7    1.40    3.25   2
   6 -10   7    4.43    2.81   2
   6 -10   8    0.56    2.68   2
   6  -9   9   52.49    3.36   2
 -14   2  -8    4.73    2.48   2
 -13   3  -6    9.58    3.11   2
 -12   3  -6    0.26    2.56   2
  -8   5  20    3.79    2.97   2
  -3   3   4    9.95    4.59   2
  -2  -1  -7    6.43    2.23   2
  -2   0  -5  907.50   10.50   2
  -1   2   6    8.89    2.84   2
   0  -3  -7   13.60    2.61   2
   2  -4  -4   16.09    3.98   2
   2  -1   5  206.23    5.58   2
   3  -3  19   16.76    2.48   2
   3  -2   8  105.15    3.67   2
   4  -5  20   32.57    2.62   2
   4  -4   6   12.85    3.14   2
   5  -9  20    7.74    3.14   2
   5  -8  19   15.20    2.68   2
   5  -7   4    7.96    3.07   2
   5  -6   7    2.39    2.55   2
   5  -6   8    0.36    2.46   2
   6 -13   9    6.81    3.28   2
   6 -12   8    1.64    2.99   2
   6 -11   8   16.88    3.19   2
   6 -10   9    3.09    2.83   2
 -15   2  -8    2.43    2.45   2
 -15   3  -6    2.91    3.11   2
 -14   3  -6   18.70    2.70   2
  -8  -7 -19   13.52    2.52   2
  -8   5  19    7.24    3.00   2
  -7  -8 -19    3.77    2.67   2
  -3   0  -7    7.30    2.89   2
  -1  -3  -9    1.44    2.21   2
  -1   2   7   16.79    3.37   2
   0   1   5   10.24    3.04   2
   1  -5  -8   97.71    3.91   2
   1  -3  -5   37.77    4.03   2
   1   0   5   20.63    3.04   2
   2  -7  -8    5.93    2.70   2
   2  -6  -7   20.50    3.59   2
   2  -2  20    6.68    2.17   2
   2  -1   6    1.51    2.55   2
   3  -9  -7    3.31    3.58   2
   3  -4  21   21.66    2.46   2
   3  -3  18   48.07    2.84   2
   3  -2   9   22.12    2.49   2
   3  -2  10    8.08    2.18   2
   4 -12  -5   13.55    6.45   2
   4  -6  20   20.17    3.09   2
   4  -5  18   29.65    2.50   2
   4  -4   7   57.11    3.58   2
   5  -9  19    1.28    2.40   2
   5  -8  18    9.62    2.45   2
   5  -6   9   50.40    2.74   2
 -13   3  -7   11.48    3.13   2
 -12   3  -7   25.05    3.08   2
 -11   3  -7    9.31    2.76   2
 -10   5  21    2.28    3.08   2
  -9  -6 -19    4.50    2.32   2
  -9   5  20    8.36    3.01   2
  -7  -7 -19    0.76    2.43   2
  -6  -8 -19    1.59    2.57   2
  -5   2  -5   92.04    3.93   2
  -2   2  19    9.23    2.35   2
  -1   1  20   44.11    2.65   2
  -1   2   8  263.99    5.67   2
  -1   2   9    6.68    3.13   2
   0  -4  -9   53.57    3.22   2
   0   0  20  195.37    3.91   2
   1  -1  20   55.42    2.69   2
   2  -8  -9   10.45    2.73   2
   2  -5  -6   30.77    4.06   2
   2  -2  19   22.59    2.35   2
   2  -1   7    5.86    2.40   2
   2  -1   8   62.21    3.57   2
   3 -12  -8    0.75    3.85   2
   3 -11  -8   14.41    4.07   2
   3  -4  20   13.54    2.36   2
   3  -3   3   79.42    4.89   2
   4 -11  -5    8.84    5.81   2
   4  -7  21   12.38    2.61   2
   4  -6  19    8.91    2.25   2
   4  -5   3   92.72    5.00   2
   4  -4   8  254.00    4.91   2
   4  -4   9   -1.09    2.19   2
   5 -10  19    7.49    2.59   2
   5  -9  18    6.64    2.53   2
   5  -8   3   11.09    3.33   2
   5  -7   5   16.71    2.82   2
   5  -7   6    3.85    2.89   2
 -15   3  -7    4.66    2.96   2
 -14   3  -7    2.35    2.34   2
 -10   5  20    3.84    3.43   2
  -9  -5 -19    2.09    2.33   2
  -9   5  19   24.14    3.27   2
  -8  -7 -20    2.77    2.97   2
  -8  -6 -19    4.78    2.42   2
  -5  -9 -19    4.11    2.62   2
  -3   1  -5   63.15    4.02   2
  -2  -1  -8   61.90    3.08   2
  -1  -2  -8  220.83    4.89   2
  -1  -1  -6  164.65    5.13   2
  -1   1  19   10.92    2.38   2
   0   0  19    7.10    2.29   2
   0   1   7   -1.45    2.61   2
   1  -2  -3    7.22    4.06   2
   1   0   6    3.94    2.47   2
   1   0   7    2.35    2.24   2
   2  -3  21    2.77    2.29   2
   2  -2  17   14.21    2.31   2
   2  -1   9    3.08    2.24   2
   2  -1  10   26.52    2.56   2
   3 -13  -8    7.14    3.88   2
   3  -5  21    0.43    2.24   2
   3  -4  19    3.87    2.36   2
   4 -13  -5    7.58    6.45   2
   4  -6  18    2.18    2.22   2
   5  -7   8    1.22    2.61   2
   5  -7   9   27.67    2.98   2
 -13   3  -8    3.16    2.98   2
 -11  -3 -18    4.84    2.41   2
  -8  -5 -19    2.28    2.31   2
  -7  -7 -20   20.91    3.20   2
  -6  -8 -20    5.89    3.19   2
  -5  -8 -19   12.15    2.86   2
  -4 -10 -19    5.53    2.42   2
  -4   1  -7   86.79    3.83   2
  -3   3   5   88.02    5.88   2
   0  -3  -8    3.03    2.36   2
   0  -2  -6   60.93    3.74   2
   0   0  18   19.17    2.34   2
   0   1   8   57.31    3.30   2
   0   1   9   -0.26    2.28   2
   0   1  10   72.03    3.20   2
   1  -2  21   82.63    2.83   2
   1   0   8   37.05    2.83   2
   1   0   9   21.24    2.59   2
   1   0  10   18.78    2.43   2
   2  -3  20    3.35    2.06   2
   3 -10  -8    0.60    3.20   2
   3  -5  20    0.82    2.15   2
   3  -3   4   10.74    2.70   2
   4  -9  21    8.39    2.58   2
   4  -8  20   12.45    2.70   2
   4  -7  19   16.80    2.58   2
   4  -5   4  102.69    4.53   2
   5  -8   4   17.78    3.31   2
 -15   4  -5    2.44    2.95   2
 -14   3  -8    6.69    2.33   2
 -14   4  -5   11.62    3.10   2
 -14   6   6    3.21    6.57   2
 -10  -4 -19   -1.37    2.23   2
 -10   5  19   11.40    3.00   2
  -9  -5 -20    4.27    2.83   2
  -9  -4 -19    3.72    2.35   2
  -8  -6 -20    8.70    2.45   2
  -7  -5 -19    0.51    2.22   2
  -5  -9 -20    5.90    2.56   2
  -5  -7 -19   20.07    2.73   2
  -4  -9 -19   13.28    2.70   2
  -3   0  -8    2.41    2.12   2
  -2   0  -6    3.77    2.68   2
  -2   1  -3   19.88    3.46   2
   1  -5  -9   14.82    2.53   2
   1  -2  20   72.26    2.77   2
   2  -7  -9   15.17    3.13   2
   3  -8  -7   16.78    3.71   2
   3  -7  -6   42.07    4.40   2
   3  -6  21   11.05    2.50   2
   3  -5  19   28.20    2.68   2
   4 -10  -5    8.77    6.02   2
   4  -9  20   17.47    2.61   2
   4  -5   5   57.51    3.71   2
   5  -8   5    4.13    2.73   2
   5  -8   6   22.35    3.31   2
 -13   4  -6   10.56    2.98   2
 -12   4  -6    1.35    2.78   2
 -11  -2 -18   10.23    3.01   2
 -11   5  19    6.17    3.60   2
  -8  -5 -20    2.42    2.29   2
  -8  -4 -19   15.22    2.35   2
  -7  -7 -21    7.40    2.95   2
  -7  -6 -20    5.27    2.35   2
  -6  -7 -20   18.04    2.93   2
  -6  -5 -19    6.55    2.73   2
  -5  -8 -20   10.78    2.69   2
  -5  -6 -19    2.46    2.85   2
  -5   4   5   42.36    6.51   2
  -3 -10 -19    6.22    2.87   2
  -3   3   6   83.60    5.17   2
  -1   0  20   18.76    2.38   2
   1  -3  -6    2.34    3.00   2
   1  -2  19    5.22    2.08   2
   2  -6  -8   14.94    2.91   2
   2  -4  20    1.70    2.14   2
   3  -9  -8   18.51    3.71   2
   3  -6  20    1.10    2.22   2
   3  -3   6   22.04    2.75   2
   3  -3   9  101.21    3.45   2
   4  -9  19   16.89    2.52   2
   4  -8  18    2.91    2.31   2
   4  -5   6   -0.56    2.66   2
   4  -5   7    9.35    2.69   2
   4  -5   8    0.02    2.52   2
   4  -5   9   19.45    2.30   2
   4  -5  10   20.07    2.42   2
   5  -9   4   12.22    3.62   2
   5  -8   7   18.36    2.77   2
   5  -8   8   27.86    2.96   2
 -14   4  -6    2.88    2.34   2
 -14   6   5    1.30    5.31   2
 -11   4  -6    3.36    2.53   2
 -10  -3 -19    4.61    2.32   2
 -10  -2 -18   13.29    2.61   2
  -9  -4 -20    3.64    2.29   2
  -9  -3 -19    5.52    2.16   2
  -8   4  20    8.80    3.06   2
  -7  -5 -20    4.61    2.35   2
  -6  -6 -20   11.13    2.43   2
  -4  -9 -20   15.12    2.61   2
  -4  -7 -19   15.29    2.47   2
  -3  -9 -19    0.86    2.20   2
  -3   1  -6   25.99    2.70   2
  -3   3   7   44.80    3.90   2
  -3   3   8    0.69    3.02   2
  -3   3   9  222.04    5.65   2
  -2  -1  -9    4.58    2.10   2
  -1  -1  -7   98.87    3.86   2
  -1   0  -4    6.40    2.99   2
  -1   0  19   14.97    2.30   2
   0  -3  -9    3.73    2.78   2
   0  -1  -4  104.25    5.20   2
   0  -1  19    6.72    2.11   2
   1  -4  -8   60.04    3.39   2
   1  -3  21   28.69    2.39   2
   1  -2  18   12.92    2.26   2
   2  -4  19    2.83    2.18   2
   3  -7  20   25.00    2.59   2
   3  -6  -5   11.39    4.63   2
   3  -6  19    9.76    2.20   2
   4  -9  18   22.84    2.52   2
   5  -9   5    4.24    3.16   2
   5  -9   6    6.57    3.05   2
   5  -9   7   21.46    3.08   2
   5  -9   8    3.55    2.57   2
   5  -9   9   11.14    2.73   2
 -14   4  -7   11.19    2.95   2
 -13   4  -7    6.58    3.03   2
 -12   4  -7    2.66    2.75   2
 -11  -2 -19    8.44    2.50   2
  -8  -5 -21    2.12    2.38   2
  -8  -4 -20    4.05    2.28   2
  -7  -6 -21   17.43    2.53   2
  -6  -7 -21    7.62    2.34   2
  -6  -4 -19   -2.21    2.81   2
  -5   2  -7   83.33    3.40   2
  -5   4   6   30.82    5.02   2
  -4   2  -5   25.23    2.83   2
  -3  -8 -19    7.77    2.28   2
  -3   0  -9   23.70    2.50   2
  -2 -11 -19    1.45    3.15   2
  -2   0  -7  257.45    5.21   2
   0  -2  -7   -0.21    2.34   2
   0  -2  21    2.76    2.22   2
   1  -3  20   21.41    2.38   2
   2  -6  22   23.87    2.53   2
   2  -5  -7   50.88    3.82   2
   2  -5  20    1.09    2.25   2
   2  -4  18   66.14    2.99   2
   2  -2   3   48.35    5.05   2
   3  -8  20    7.27    3.09   2
   3  -7  19    8.73    2.40   2
   5 -14   5   14.85    3.82   2
   5 -14   6    6.13    3.72   2
   5 -14   7    3.23    3.63   2
   5 -10   4   28.16    3.85   2
 -11   4  -7    2.26    2.68   2
 -10  -2 -19   13.09    2.45   2
 -10   4  21   13.19    3.22   2
  -9  -4 -21   -0.86    2.19   2
  -9  -3 -20    3.09    2.22   2
  -9  -2 -19    3.48    2.76   2
  -9   4  20   11.39    3.04   2
  -7  -5 -21    7.44    2.37   2
  -7  -4 -20    0.77    2.22   2
  -6  -6 -21   20.74    2.65   2
  -6  -5 -20    2.68    2.28   2
  -5  -6 -20   14.99    2.58   2
  -5   4   7    0.97    3.53   2
  -5   4   8    2.97    3.18   2
  -4  -9 -21   11.63    3.14   2
  -3  -9 -20    4.65    2.86   2
  -2 -10 -19   17.73    2.51   2
   1  -4  21    7.59    2.17   2
   1  -3  19   46.80    2.54   2
   2  -6  21   12.98    2.53   2
   2  -5  19    3.36    2.16   2
   2  -4  17   54.55    2.78   2
   2  -2   4   54.12    4.28   2
   2  -2   8    0.61    2.24   2
   2  -2   9   61.07    2.99   2
   4 -12  -6   14.09    6.39   2
   4  -6   3   34.81    4.14   2
   4  -6   9   49.96    3.13   2
   4  -6  10   33.66    2.52   2
   5 -13   4    7.71    3.24   2
   5 -13   5    3.94    3.27   2
   5 -13   6    1.72    3.25   2
   5 -13   7    6.73    3.43   2
   5 -13   8    2.16    2.90   2
   5 -12   8    9.98    3.35   2
   5 -12   9    6.54    2.93   2
   5 -11   7   11.97    3.21   2
   5 -11   8    3.04    2.69   2
   5 -11   9    1.10    2.74   2
   5 -10   5    2.35    3.00   2
   5 -10   6   28.47    3.24   2
   5 -10   7   26.53    3.26   2
   5 -10   8    4.02    2.56   2
 -14   4  -8    5.67    2.96   2
 -10   4  -7    5.94    2.60   2
  -8  -4 -21    8.18    2.39   2
  -8  -3 -20    3.02    2.19   2
  -8  -2 -19    1.46    2.74   2
  -6   3  -6    6.11    2.32   2
  -4  -8 -21   -0.83    2.46   2
  -3  -8 -20   10.21    2.55   2
  -3   1  -7   32.99    2.71   2
  -3   2  -3  742.49   10.54   2
  -2  -9 -19   -0.28    2.18   2
  -2   2   9   93.65    4.11   2
  -2   2  10  128.68    4.06   2
  -1  -1  -8  180.86    4.78   2
   0  -2  19   25.46    2.24   2
   1  -4  -9  139.06    4.55   2
   1  -4  20    1.10    2.06   2
   1  -3  18   38.40    2.50   2
   2  -6  -9   28.36    3.00   2
   2  -6  20   11.35    2.40   2
   2  -2   5   21.09    3.04   2
   2  -2   7    7.23    2.35   2
   3 -10  20    2.09    2.49   2
   3  -9  -9    2.48    3.44   2
   3  -8  -8   10.21    3.13   2
   3  -7  -7    3.21    3.30   2
   3  -4   9    4.40    2.77   2
   3  -4  10   18.76    2.29   2
   4 -11  -6    3.42    5.60   2
   4  -6   4   79.19    3.97   2
   4  -6   5   32.09    3.10   2
   4  -6   6   39.39    3.12   2
   4  -6   7   29.86    2.90   2
   4  -6   8   44.71    2.70   2
   5 -12   5    5.02    3.23   2
   5 -12   6    2.03    2.90   2
   5 -12   7    2.34    2.86   2
   5 -11   5    9.42    2.87   2
   5 -11   6    4.14    2.74   2
 -11  -1 -19    3.69    2.50   2
 -10  -2 -20    4.21    2.38   2
 -10  -1 -19   -1.11    2.37   2
 -10   4  20    7.17    3.01   2
  -9  -3 -21    7.56    2.25   2
  -9  -2 -20   22.12    2.96   2
  -7  -4 -21    1.24    2.15   2
  -7  -3 -20    3.44    2.27   2
  -7   3  20    2.99    2.67   2
  -6  -4 -20   21.82    2.49   2
  -4  -6 -20   17.72    2.43   2
  -3  -9 -21    1.21    2.78   2
  -3  -7 -20   25.62    3.16   2
  -2   0  -8    1.23    2.08   2
  -2   2   8   29.42    3.31   2
  -1   0  -5   18.44    2.89   2
   0  -3 -10  361.90    5.76   2
   0  -2  -8   12.39    2.98   2
   0  -1  -5   10.19    2.86   2
   1  -5  21   21.77    2.35   2
   1  -3  -7    2.70    2.35   2
   1  -3  17   92.78    2.95   2
   1  -1   9    2.77    2.22   2
   2  -6  19   22.38    2.55   2
   3 -10  19    5.43    2.35   2
   3  -4   7    5.57    3.06   2
   3  -4   8   47.88    2.93   2
 -14   5  -5    3.35    2.84   2
 -11   4  20   -0.97    3.28   2
  -9  -1 -19    3.14    2.30   2
  -8  -3 -21    3.18    2.19   2
  -8  -2 -20    2.30    2.70   2
  -5   3  -5    9.45    3.01   2
  -3   0  21    5.85    2.40   2
  -3   1  -8   19.75    2.87   2
  -2  -9 -20   -1.28    2.27   2
  -2  -1  21   45.02    2.64   2
  -2   1  -5  225.15    5.84   2
  -2   2   3    9.51    5.49   2
  -2   2   6  207.82    6.20   2
  -2   2   7   17.06    3.26   2
  -1 -11 -19    0.13    2.35   2
  -1  -1  18   47.55    2.57   2
  -1   1   9    0.11    2.22   2
   0  -3  20  169.67    3.37   2
   1  -1   7  100.91    4.08   2
   1  -1   8  166.89    4.24   2
   2  -5  -8   38.11    3.40   2
   2  -4  -6  105.58    5.31   2
   3  -4   3    9.43    3.25   2
   3  -4   4   45.67    3.81   2
   3  -4   5  109.52    4.48   2
   3  -4   6  381.11    6.25   2
   4  -7   8   34.05    2.85   2
   4  -7   9   13.05    2.29   2
 -14   5  -6    1.82    2.92   2
 -13   5  -6    2.84    2.72   2
 -10  -1 -20    6.90    2.38   2
 -10   4  19    9.91    2.86   2
  -9  -2 -21    1.82    2.27   2
  -8  -1 -19    8.94    2.29   2
  -8   3  20    9.00    2.90   2
  -6  -3 -20   26.86    2.37   2
  -4   2  -7   44.93    2.92   2
  -3  -6 -20    0.99    2.28   2
  -2  -8 -20    4.09    2.36   2
  -2   2   4   61.83    5.29   2
  -2   2   5   28.70    3.92   2
  -1  -9 -19   11.45    2.39   2
  -1  -1  -9    3.72    2.16   2
  -1   1   8   91.28    3.74   2
   0  -4  21    0.64    1.96   2
   0  -3  19   12.52    2.17   2
   0   0   8 2738.05   15.34   2
   1  -6  21   14.12    2.26   2
   1  -1   5  203.40    5.68   2
   2  -8  20    4.49    2.30   2
   2  -7  19    5.30    2.16   2
   3  -8  -9    2.17    3.09   2
   3  -6  -6   23.32    4.04   2
   4 -10  -6    6.09    5.45   2
   4  -7   7   15.69    2.63   2
 -12   5  -6    3.46    2.66   2
 -11   0 -19   -0.81    2.41   2
 -11   4  19    4.65    2.77   2
 -10   0 -19    4.95    2.29   2
  -9  -1 -20    3.46    2.07   2
  -7  -2 -20    2.28    2.07   2
  -4  -4 -20   11.22    2.71   2
  -2  -7 -20   12.59    2.77   2
  -1  -2  19   10.54    2.09   2
  -1   0  -6    1.73    2.26   2
  -1   1   7  175.76    4.94   2
   0  -2  -9    2.02    2.21   2
   0  -1  -6  207.31    5.80   2
   0   0   7   11.49    2.86   2
   1  -6  20   26.77    2.41   2
   1  -3  -8   32.42    2.93   2
   1  -2  -5  271.80    7.28   2
   1  -1   3  151.99    5.98   2
   1  -1   4   57.27    4.01   2
   2 -10  20   10.11    2.34   2
   2  -8  19    5.33    2.27   2
   2  -7  18   10.43    2.19   2
   2  -3  -3 1167.05   22.73   2
   3  -7  -8    9.34    3.33   2
   3  -5   9   90.74    3.42   2
   4  -8   9   27.85    2.84   2
   4  -7   4   28.62    3.23   2
   4  -7   5   18.27    2.71   2
   4  -7   6   40.92    2.98   2
 -14   5  -7    6.31    3.03   2
 -13   5  -7   11.41    2.84   2
 -12   5  -7    2.80    2.67   2
 -11   5  -6    2.06    2.66   2
  -9   3  20   -0.54    2.68   2
  -8  -1 -20   18.11    2.28   2
  -6  -2 -20    2.39    1.96   2
  -5  -3 -20    1.17    1.97   2
  -4   2  -8   40.36    2.96   2
  -4   3   9   25.58    3.08   2
  -3  -5 -20    1.41    2.23   2
  -3   2  -5   63.22    3.79   2
  -2   1  -6    1.74    2.33   2
  -1  -9 -20   11.13    2.65   2
   0  -5  21    2.98    2.02   2
   0   0   6   15.41    2.83   2
   1  -5  18    4.69    2.21   2
   2  -8  18   20.62    2.36   2
   2  -5  -9   92.20    3.95   2
   2  -3   8   89.91    3.65   2
   3  -5   8   15.79    2.80   2
   4 -12  -7   17.65    6.35   2
   4  -8   8   40.91    3.01   2
   4  -7   3   17.91    2.83   2
 -14   5  -8    9.87    2.93   2
 -13   5  -8    3.64    2.75   2
 -12   4  19    1.52    3.06   2
 -11   5  -7    5.11    2.63   2
 -10   0 -20    4.40    2.46   2
 -10   5  -6    8.93    2.57   2
  -9  -1 -21   -0.83    2.23   2
  -8   5   7   20.46    4.62   2
  -7  -1 -20    7.85    2.19   2
  -7   2  20   -0.89    2.52   2
  -3   0  18    3.63    2.09   2
  -2  -6 -20   16.18    2.39   2
  -2  -1  18   40.94    2.41   2
  -2   0 -10    2.28    2.00   2
  -1  -8 -20   14.18    2.71   2
  -1   0  -7    2.52    2.10   2
  -1   1   5  145.32    5.45   2
   0  -5  20   41.35    2.41   2
   0   0   5   -6.33    3.79   2
   1  -3  -9  143.18    4.50   2
   1  -2  10   15.15    2.23   2
   2  -9  18    3.78    2.21   2
   2  -4  -7   92.61    4.41   2
   3  -5   7  270.77    5.27   2
   4 -11  -7    5.92    5.14   2
   4  -9   8    5.11    2.46   2
   4  -8   6   43.16    3.08   2
   4  -8   7    0.57    2.04   2
 -11   1 -19    6.68    2.38   2
 -11   3  21   11.36    2.49   2
 -10   1 -19    5.43    2.30   2
 -10   3  20    4.70    2.75   2
  -9   0 -20    1.12    2.29   2
  -4   3   8   11.87    2.99   2
  -3   2  -6    0.94    2.75   2
  -2   1  -7    6.59    2.27   2
  -1  -9 -21    1.48    2.64   2
  -1  -6 -19    1.12    2.11   2
  -1  -5 -18    4.40    2.29   2
  -1  -3  19    4.39    1.95   2
  -1   1   4   35.29    3.88   2
   0  -4  18    3.27    2.01   2
   0  -1  -7    1.06    2.38   2
   0  -1  11    5.35    2.08   2
   0   0   4 3386.62   23.47   2
   1 -10  21    5.70    2.43   2
   1  -8  20   15.09    2.34   2
   1  -7  19    2.84    2.23   2
   1  -2  -6    9.77    3.21   2
   2 -11  18    9.10    2.28   2
   2  -3   6   57.76    3.51   2
   3  -8 -10   13.85    2.99   2
   3  -6  -7    7.87    3.43   2
   3  -6   9   33.03    2.81   2
   3  -5  -4   21.71    5.76   2
   3  -5   6   48.45    3.41   2
   4 -14   7    1.90    3.39   2
   4 -13   8    3.51    3.16   2
   4 -11   9    0.31    2.44   2
   4 -10   8   26.28    2.80   2
   4  -9   7    3.19    2.49   2
   4  -8   5   23.38    2.79   2
 -11   2 -18    7.50    2.74   2
 -10   5  -7   16.46    2.74   2
  -9   0 -21    2.88    2.64   2
  -9   1 -19    4.23    2.33   2
  -8   0 -20   12.03    2.41   2
  -8   5   6   34.24    5.90   2
  -4   3  -4  120.08    4.34   2
  -2  -2  19    7.24    2.13   2
  -1  -4  20    5.08    2.01   2
  -1   0  -8   39.22    3.02   2
  -1   1   3  224.36    8.66   2
   0 -10 -20    2.81    2.71   2
   0  -8 -19   14.56    2.28   2
   0  -7  21    5.65    2.10   2
   0  -6  20    5.49    2.07   2
   1 -10  20    1.92    2.32   2
   1  -8  19   35.07    2.50   2
   2  -5 -10    1.18    2.43   2
   2  -3   5  109.65    4.34   2
   3  -7  -9   45.92    3.73   2
   3  -5   5   85.46    4.02   2
   4 -14   6    7.35    3.39   2
   4 -13   7    0.22    3.10   2
   4 -12   8   14.90    2.90   2
   4 -11   8    2.86    2.56   2
   4 -10  -7    7.86    5.18   2
   4 -10   7    1.34    2.49   2
   4  -9  -6   29.18    6.83   2
   4  -9   6    6.76    2.50   2
   4  -8   3   36.65    3.39   2
   4  -8   4   11.10    2.57   2
 -11   3  20    3.18    2.83   2
 -10   1 -20    4.59    2.35   2
 -10   3  19    3.61    2.74   2
  -8   2  20   17.37    2.37   2
  -7   0 -20    0.92    2.18   2
  -4   3  -5   24.35    3.35   2
  -4   3   7   20.44    3.26   2
  -3   2  -7   26.20    2.56   2
  -3   2   9  105.41    4.21   2
  -2   1  -8   63.56    2.98   2
  -2   1  10   12.69    2.34   2
  -1   0  10    1.94    2.05   2
   0  -9 -20    4.17    2.73   2
   0  -5  18   38.57    2.52   2
   0  -1  -8   56.18    3.10   2
   1  -9  19   13.84    2.33   2
   1  -3 -10  343.69    5.67   2
   1  -2   8  215.45    4.53   2
   2  -4  -8   30.32    3.23   2
   2  -4   9   12.90    2.16   2
   2  -3  -4   29.32    4.42   2
   3  -7  10   27.82    2.38   2
   3  -6   8   23.33    2.29   2
   3  -5   4   45.71    3.50   2
   4 -14   5    9.55    3.45   2
   4 -13   6    1.39    3.15   2
   4 -12   7   17.26    2.94   2
   4 -11   7   19.25    2.76   2
   4 -10   6    2.85    2.82   2
   4  -9   5   12.89    3.04   2
 -13   6  -5    0.60    3.10   2
  -9   1 -20    8.15    2.52   2
  -9   5  -7    3.06    2.41   2
  -8   0 -21    5.51    2.05   2
  -6   4  -6   11.34    2.18   2
  -3  -2 -19    5.22    2.22   2
  -3  -2  20   78.10    2.85   2
  -2  -4  21   57.66    2.48   2
  -1  -7 -21    3.78    2.15   2
  -1  -5  20   22.88    2.19   2
  -1  -3  17    2.29    1.98   2
  -1   0  -9   22.48    2.33   2
   0  -8 -20   14.80    2.38   2
   0  -1   9    0.92    1.97   2
   1  -2  -7   14.34    2.59   2
   1  -2   7   22.44    2.55   2
   2  -4   8    6.57    2.68   2
   2  -3   4    7.38    2.90   2
   3  -7   9   22.61    2.60   2
   3  -6  -8    5.13    2.92   2
   3  -6   7   14.85    2.64   2
   3  -5   3    2.74    2.90   2
   4 -13   5   15.49    3.31   2
   4 -12  -8    8.36    5.76   2
   4 -12   6   22.18    3.00   2
   4 -11  -8    7.13    5.06   2
   4 -11   6    3.63    2.58   2
   4 -10   5    7.41    2.94   2
   4  -9   4  113.90    4.38   2
 -14   6  -6    6.81    2.84   2
 -11   3  19    3.24    2.78   2
 -10   2 -19   12.36    2.56   2
  -9   1 -21    3.57    2.76   2
  -8   1 -20   15.07    2.32   2
  -8   1  21    8.68    2.65   2
  -6   4   7   62.83    4.68   2
  -4   3  -6  503.24    6.86   2
  -4   3   6  185.24    6.52   2
  -2   1  -9    4.98    2.08   2
  -2   1   9   91.81    3.48   2
  -1  -5 -20   68.92    2.99   2
  -1  -4  18    5.02    1.91   2
  -1   0   9    5.57    2.20   2
   0  -7 -20    6.32    2.61   2
   0  -7  19    4.57    2.04   2
   0  -6  18   27.39    2.42   2
   0  -1  -9    0.81    2.12   2
   0  -1   8   57.17    2.91   2
   1 -10 -19    3.12    2.22   2
   1  -9 -19    8.99    2.84   2
   1  -3  10  165.28    3.68   2
   2  -4  -9   38.36    3.27   2
   3  -8  10   15.16    2.42   2
   3  -7   8   12.90    2.47   2
   3  -6   6    3.53    2.55   2
   3  -5  -5  233.19    9.02   2
   4 -12   5    6.18    3.05   2
   4 -11   5    5.03    2.97   2
   4 -10   4    4.28    2.89   2
 -14   6  -7    4.10    2.78   2
 -13   6  -6   -0.25    2.61   2
 -12   3  19   10.35    2.98   2
 -12   6  -6    5.30    3.10   2
 -11   2  21   26.60    3.11   2
 -10   2 -20    3.14    2.27   2
  -7   1 -20    9.44    2.64   2
  -4   3  -7  186.71    4.40   2
  -2  -5  21   16.93    2.12   2
  -1   0 -10   19.28    2.32   2
  -1   1  -3  149.82    5.86   2
   0 -10  20    3.41    2.25   2
   0  -8  19   12.32    2.29   2
   0  -4 -17   31.84    2.54   2
   1  -8 -19    4.51    2.55   2
   1  -2  -8  262.52    5.35   2
   1  -2   6   13.38    2.57   2
   2  -4   7   47.45    2.94   2
   2  -3  -5   47.83    4.12   2
   2  -3   2  231.61    8.34   2
   3  -8   9   75.40    3.26   2
   4 -11   4    2.65    3.13   2
   4 -10  -8   14.23    4.75   2
   4  -9  -7   43.20    6.38   2
 -13   6  -8    5.61    3.22   2
 -13   6  -7    5.29    2.81   2
 -12   6  -7    0.73    2.70   2
 -10   2  20    0.98    2.24   2
  -9   1  21   -1.42    2.69   2
  -9   2 -20   16.17    2.55   2
  -8   1  20    5.70    2.70   2
  -5   4  -4  164.36    5.02   2
  -3  -1 -19   34.11    2.42   2
  -3   2   7  120.58    4.71   2
  -2  -4  19    2.98    1.90   2
  -2   1   8   16.48    2.50   2
  -1  -7  20    4.83    2.17   2
  -1   0   8    5.51    2.43   2
  -1   1  -4   58.51    3.93   2
   0  -6 -20    6.16    2.12   2
   0  -1 -10   72.04    3.07   2
   0  -1   7    0.82    2.08   2
   1 -10 -20    0.40    2.28   2
   1  -3   9   -0.83    2.06   2
   1  -2  -9    6.76    2.71   2
   2  -5   9  127.29    3.43   2
   2  -4 -10   47.43    3.25   2
   2  -3  -6   -0.64    3.19   2
   3  -8   8   26.49    2.77   2
   3  -7   7   19.71    2.59   2
   3  -6  -9    0.63    2.42   2
   3  -6   5  112.28    4.03   2
 -12   6  -8    4.28    2.75   2
 -11   2  20    2.61    2.92   2
 -11   6  -7    7.53    3.06   2
 -10   3 -19    0.69    2.44   2
  -4   3   5   17.61    4.20   2
  -1  -8  20    4.69    2.07   2
  -1  -3 -19   44.50    2.56   2
  -1   1  -5  210.76    5.48   2
   0  -4 -18    2.96    2.17   2
   0  -2  10    2.88    1.92   2
   0   0  -4 3521.68   23.60   2
   1  -6 -18    5.19    2.18   2
   2  -6  10  114.85    3.26   2
   2  -5   8    0.72    2.65   2
   2  -4   6    9.84    2.61   2
   3 -14   8    9.83    2.97   2
   3 -13   9   23.47    2.98   2
   3  -6   4  140.20    4.51   2
   3  -5  -6   59.87    5.03   2
   4 -12  -9   16.72    5.25   2
   4 -11  -9    4.74    4.74   2
 -13   6  -9    0.66    2.27   2
  -9   1  20   23.71    2.94   2
  -9   3 -19    0.63    2.33   2
  -6   4   6    3.55    3.72   2
  -5   4  -6   16.58    2.77   2
  -4   0 -20   92.55    2.79   2
  -3  -4  20   12.71    2.12   2
  -2  -5  19   12.89    2.05   2
  -2   1   7   29.31    3.31   2
  -2   2  -5   19.89    2.89   2
  -1  -6  18    6.22    2.06   2
  -1   0   7   24.73    2.77   2
  -1   1  -6  166.33    4.65   2
   0 -11  18    7.80    2.47   2
   0  -5 -20   41.96    2.55   2
   0  -3 -17    5.79    2.02   2
   0   0  -5   -7.80    3.67   2
   1 -10 -21    3.52    2.24   2
   1  -3   8   13.32    2.25   2
   1  -2 -10   29.89    2.61   2
   3 -14   7   13.77    3.31   2
   3 -13   8    9.85    2.88   2
   3  -9   8    7.10    2.53   2
   3  -8   7    7.66    2.54   2
   3  -7   6    8.55    2.05   2
   3  -6 -10   62.68    3.50   2
   3  -5  -7  258.25    7.30   2
   4 -10  -9   32.48    4.94   2
   4  -9  -8   16.45    4.92   2
 -11   2  19    4.67    2.71   2
 -11   4 -18    2.54    2.32   2
 -10   3 -20    8.47    2.42   2
 -10   6  -7    6.70    2.65   2
  -5   3   8   23.51    3.42   2
  -5   4  -7   10.85    2.18   2
  -3   2   6    7.64    3.28   2
  -2   2  -6   89.47    3.62   2
  -1  -3 -20   18.52    2.35   2
  -1  -1  10   15.20    2.24   2
  -1   1  -7  104.28    3.70   2
   0  -2   9    1.38    2.04   2
   0  -1   6  203.35    4.96   2
   0   0  -6   15.53    2.76   2
   1  -7 -20    3.38    2.11   2
   1  -6 -19    5.85    2.12   2
   1  -2   4   58.66    4.05   2
   2 -11 -19    8.88    2.92   2
   2 -10 -19    0.99    2.66   2
   2  -6   9   52.11    2.68   2
   2  -5   7   19.83    2.92   2
   2  -3  -8   42.49    3.57   2
   3 -12   8    2.09    2.66   2
   3 -11   8   12.55    2.63   2
   3 -10   8    4.43    2.08   2
   3  -9   7   32.20    2.90   2
   3  -7   5    5.72    2.48   2
   3  -6   3   41.52    3.77   2
   4 -13  -5    8.36    6.04   2
  -9   3 -20    0.85    2.48   2
  -8   0  20   32.54    2.96   2
  -5   4  -8    7.28    2.07   2
  -4   1 -19   66.61    2.75   2
  -3   3  -4    8.90    3.06   2
  -3   3  -3   82.99    4.66   2
  -2  -6  19   40.47    2.32   2
  -2  -5  18   49.10    2.41   2
  -2   0  10   13.74    2.28   2
  -2   2  -8    0.89    2.59   2
  -2   2  -7    6.97    2.24   2
  -1 -11  19    1.92    2.24   2
  -1  -2 -19    5.46    1.99   2
   0   0  -7    7.06    2.80   2
   1  -4   9   49.22    2.62   2
   1  -3   7   57.04    2.94   2
   3 -14   6   24.83    3.08   2
   3 -13   7    4.48    2.80   2
   3 -10   7    5.93    2.38   2
   3  -8   6    2.09    2.32   2
   3  -5  -8  174.89    5.76   2
   4 -13  -4   14.22    5.36   2
   4  -9  -9    0.80    3.93   2
   4  -9  -3    3.61    5.19   2
   4  -8  -6   34.67    6.82   2
 -12   2  19   -0.07    2.85   2
 -10   4 -19    1.32    2.17   2
  -9   1  19    4.16    2.24   2
  -9   3 -21    1.51    2.26   2
  -8   3 -20    1.44    2.43   2
  -3   3  -6   24.84    3.06   2
  -3   3  -5   39.86    2.96   2
  -2   1   6    6.53    3.12   2
  -2   2  -9   63.62    3.25   2
  -1  -9  18   10.82    2.26   2
  -1  -1   9    0.59    1.94   2
  -1   0   6    5.56    2.38   2
  -1   1  -9    1.77    2.17   2
   0  -2   8   15.06    2.25   2
   0  -1   5    9.94    3.13   2
   0   0  -9    4.58    3.45   2
   0   0  -8 2825.49   15.38   2
   1  -5 -19   20.54    2.31   2
   1  -1  -5  149.02    5.73   2
   1  -1  -4   31.93    4.53   2
   2 -10 -20    4.24    2.74   2
   2  -8  10   37.26    2.53   2
   2  -7 -18   16.99    2.17   2
   2  -6   8   12.28    2.16   2
   2  -5   6   53.03    3.45   2
   3 -13   6    6.31    2.72   2
   3 -11   7   13.51    2.20   2
   3  -9   6   13.59    2.60   2
   3  -7   4   11.56    2.62   2
   3  -5  -9   98.53    4.39   2
   4  -8  -7   10.32    4.74   2
 -11   1  20    1.77    2.25   2
 -10   0  21   24.89    2.54   2
 -10   1  19   10.03    2.74   2
  -9   0  20   16.30    2.71   2
  -9   4 -19    5.45    2.90   2
  -8   0  19    0.24    2.50   2
  -3   1   9   39.07    2.81   2
  -3   3  -8   31.84    3.09   2
  -3   3  -7   37.38    2.81   2
  -2  -8  19   17.04    2.35   2
  -2   0   9    0.06    2.04   2
   1  -4 -18    4.83    2.20   2
   1  -4   8   32.29    2.92   2
   1  -3   6    7.77    2.83   2
   1  -2   3   21.63    3.84   2
   1  -1  -7  178.07    5.32   2
   1  -1  -6  199.85    5.59   2
   2  -9 -20    3.91    2.19   2
   2  -7 -19    4.51    2.52   2
   2  -6 -18   18.41    2.71   2
   2  -3 -10   71.25    3.32   2
   3 -12   6    9.89    2.70   2
   3 -11   6    8.11    2.57   2
   3 -10   6    9.88    2.45   2
   3  -8   5    4.66    2.37   2
 -12   1  20    2.11    2.37   2
 -11   0  21    1.16    2.15   2
  -9   4 -20    2.66    3.00   2
  -5   3   7   20.33    3.50   2
  -4   2   8   17.33    3.10   2
  -4   3   4   92.97    6.66   2
  -3   1 -19   32.48    2.34   2
  -3   3  -9  107.38    3.34   2
  -1  -1 -19    2.91    2.10   2
   0  -3 -20  164.01    3.59   2
   0  -2 -18   12.15    2.14   2
   1  -1  -9   -0.52    2.57   2
   1  -1  -8   89.79    3.69   2
   2 -10 -21    8.50    2.87   2
   2  -8   9   14.97    2.20   2
   2  -6   7  132.28    3.62   2
   2  -4   3   38.91    3.62   2
   3 -14   4   18.28    2.99   2
   3 -13   5   15.66    3.02   2
   3  -9   5    9.84    2.56   2
   3  -7   3   10.22    2.94   2
   4  -8  -8    6.87    3.85   2
 -14   6   6    2.07    5.66   2
 -13   7  -7    2.18    3.25   2
 -13   7  -6    3.45    3.27   2
 -11   1  19    4.99    2.81   2
 -10   0  20   -0.03    2.07   2
 -10   5 -18    5.67    2.80   2
  -8   4 -19   14.92    2.56   2
  -4   4  -6   13.92    2.94   2
  -4   4  -5   70.47    3.81   2
  -3 -10  20   -0.41    2.69   2
  -3   2   5  178.64    6.19   2
  -1  -1   8   93.95    3.49   2
  -1   0 -17    2.37    2.04   2
   0  -3   9    3.06    2.07   2
   0  -2 -19   25.93    2.33   2
   0  -2   7    0.44    2.16   2
   1  -5   9   50.48    2.62   2
   1  -1 -10   15.73    2.82   2
   2 -14   8    0.78    2.79   2
   2  -9   9   11.75    2.22   2
   2  -6 -19   40.87    2.90   2
   2  -5   5   34.69    3.32   2
   3 -12   5   19.36    2.85   2
   3 -11 -18    1.13    2.73   2
   3 -11   5    2.73    2.53   2
   3 -10 -18   10.54    2.86   2
   3 -10   5    8.21    2.49   2
   3  -8   4   26.61    2.78   2
   4 -12  -4   31.56    5.79   2
   4  -8  -9   10.75    3.72   2
 -13   7  -8    1.55    2.88   2
 -12   7  -7    8.18    3.25   2
 -12   7  -6    3.73    3.15   2
 -12   7  -5    5.91    3.25   2
 -11   0  20    8.93    2.78   2
 -10  -1  21    1.07    2.14   2
 -10   5 -19   -1.95    2.67   2
  -9  -1  20   26.06    2.80   2
  -9   0  19    1.40    2.16   2
  -9   4 -21    4.08    2.46   2
  -8   4 -20    3.94    2.42   2
  -7   4   7   26.72    3.71   2
  -4   4  -8  265.50    4.66   2
  -4   4  -7   55.56    2.91   2
  -3   1   8   13.40    2.83   2
  -2   0   8    8.09    2.68   2
  -1   0   5    1.45    2.47   2
   0  -1   4  111.42    4.73   2
   1  -4 -20    7.14    2.18   2
   1  -4   7   40.32    2.72   2
   1  -3   5   21.08    3.20   2
   2 -14   7   10.24    2.84   2
   2 -13   8   43.38    3.25   2
   2  -8   8    5.61    1.99   2
   2  -7   7   29.72    2.74   2
   2  -6 -20    8.84    2.52   2
   2  -6   6    7.65    2.67   2
   2  -5 -18   48.11    2.62   2
   3 -11 -19    1.42    3.32   2
   3  -9   4    3.12    2.75   2
   4  -8 -10    4.53    3.41   2
 -12   7  -8    2.02    2.77   2
 -11  -1  21    7.32    2.22   2
 -10   0  19    9.39    2.72   2
  -9   5 -19    0.69    2.62   2
  -8  -2  20   18.74    2.70   2
  -8   4 -21    9.64    2.40   2
  -7   4 -20    1.42    2.83   2
  -5  -5  20   21.47    2.28   2
  -4  -6  19   12.17    2.08   2
  -3 -11  19    1.84    2.30   2
  -3 -10  19   14.59    2.37   2
  -2  -1  10   11.26    2.18   2
  -2   1   5  303.22    7.10   2
   0  -1 -18   89.60    2.83   2
   1  -6   9   62.54    3.20   2
   1  -5   8   11.03    2.27   2
   2 -12   8    4.38    2.55   2
   2 -11   8    5.83    2.50   2
   2 -10   8    0.17    2.50   2
   2  -9   8   16.62    2.21   2
   2  -5 -19   11.91    2.63   2
   2  -4 -17   24.41    2.51   2
   3 -11   4    3.46    2.52   2
   3 -10 -19   14.39    2.86   2
   3 -10   4   21.00    2.61   2
   3  -9 -19    0.96    2.67   2
   3  -8   3   26.38    2.83   2
   4 -12  -5   14.16    5.86   2
 -11   7  -8    1.22    2.53   2
 -11   7  -7   32.49    3.12   2
 -11   7  -6    7.22    2.77   2
 -10  -1  20    0.75    2.14   2
  -4  -7  19    0.49    2.43   2
  -3   0  10    5.21    2.09   2
  -1  -2   9    8.38    2.05   2
  -1  -1   7  173.10    4.35   2
   0  -3   8    4.44    2.04   2
   0  -2 -21    4.74    2.18   2
   0  -2   6   65.45    3.34   2
   0  -1 -19    6.43    2.04   2
   1  -3 -20   33.46    2.52   2
   1  -2   2    1.50    3.43   2
   2 -14   6    3.15    2.80   2
   2 -13   7   15.51    2.89   2
   2  -8   7   61.60    3.05   2
   2  -6 -21   12.75    2.15   2
   2  -5 -20   14.79    2.64   2
   2  -4   2  313.85    7.47   2
   2  -2  -9   92.82    3.95   2
   2  -2  -8   27.83    3.12   2
   2  -2  -7   16.59    3.10   2
   3 -10 -20    1.53    2.69   2
   3  -8 -19   17.45    2.87   2
   3  -7 -18   33.14    2.99   2
   3  -4  -9   13.56    3.12   2
   3  -4  -8   46.88    3.78   2
   3  -4  -7   54.04    4.28   2
   4 -11  -4   10.71    5.10   2
   4 -10  -4   21.78    6.08   2
 -11  -1  20    3.38    2.49   2
 -11   0  19    6.07    2.26   2
  -9  -2  20   53.91    2.66   2
  -9  -1  19    0.76    2.07   2
  -9   5 -20    6.49    2.44   2
  -8   5 -19   -0.00    2.15   2
  -6   3   8   21.50    3.06   2
  -6   4 -20   22.57    2.77   2
  -5   2   9   10.20    2.82   2
  -5   3   6   34.44    3.91   2
  -4   2   7   40.40    3.46   2
  -1   0 -20   25.96    2.24   2
  -1   2  -9   30.62    2.93   2
  -1   2  -8  224.35    4.74   2
   0  -4   9   53.44    2.61   2
   1  -7   9   34.92    2.83   2
   1  -4   6    9.40    2.29   2
   2 -12   7    7.67    2.60   2
   2 -11   7    5.83    2.45   2
   2 -10   7    1.74    2.49   2
   2  -9   7   29.76    2.75   2
   2  -7   6   25.85    2.41   2
   2  -6   5  129.27    3.83   2
   2  -4 -19    2.51    2.69   2
   2  -2 -10  125.94    3.82   2
   3  -9 -20   19.91    2.89   2
   3  -8 -20    2.08    2.72   2
   3  -7 -19   20.20    2.80   2
   3  -6 -17   14.19    2.26   2
   3  -4 -10  118.69    4.03   2
   4  -7  -9   13.92    3.42   2
   4  -7  -8    3.74    3.57   2
 -13   1  18    9.56    2.30   2
 -13   6   5    2.23    5.22   2
 -12   0  19    1.29    2.13   2
 -11  -2  21   22.78    2.48   2
 -10  -1  19    8.88    2.51   2
 -10   7  -7    3.90    2.50   2
  -8   5 -20    3.87    2.30   2
  -5 -10  20    6.61    2.50   2
  -5   5  -6   32.55    2.44   2
  -5   5  -5   33.54    2.96   2
  -3   1   7    5.43    2.67   2
  -2  -1   9   84.98    3.18   2
  -2   0   7  128.16    4.03   2
  -2   2 -18   12.54    2.09   2
  -2   3  -7  111.37    3.91   2
  -1  -3  10  349.67    4.87   2
  -1   0   4    1.26    3.29   2
  -1   1 -18   38.62    2.34   2
  -1   2 -10   14.37    2.18   2
  -1   2  -7   21.22    2.52   2
   0   1  -8   61.09    2.89   2
   0   1  -7   -0.34    2.04   2
   1  -6   8  120.69    3.27   2
   1  -5   7   66.60    3.02   2
   1  -3   4    5.13    2.54   2
   1  -2 -19   11.47    2.21   2
   2 -14   5    3.71    2.68   2
   2 -13   6    5.01    2.71   2
   2  -8   6    4.29    2.33   2
   2  -5 -21   17.12    2.17   2
   2  -3 -17   24.29    2.30   2
   2  -2  -5   28.78    3.66   2
   3 -10 -21    2.36    2.81   2
   4 -12  -6   14.79    6.26   2
   4  -7  -7   72.20    6.12   2
 -11   0  18    9.11    2.63   2
 -10  -3  21    5.80    2.38   2
 -10  -2  20   -0.72    2.14   2
  -8   5 -21    6.14    2.16   2
  -7   5 -19    3.65    2.23   2
  -6  -7  20    1.73    2.04   2
  -5   5  -4    9.90    2.58   2
  -4   1   9   20.22    2.51   2
  -3   0   9   49.27    2.77   2
  -3   2   4    5.73    3.56   2
  -2   3  -6   59.47    3.12   2
  -1  -2   8  269.56    4.74   2
  -1   1 -19    2.80    1.87   2
  -1   2  -5  170.77    4.85   2
   0  -3   7   11.83    2.22   2
   0  -1 -21    3.14    2.12   2
   0   1  -6  199.77    4.90   2
   1 -14   8    3.52    2.17   2
   1  -3 -22   11.41    2.12   2
   1  -2 -20   77.33    2.82   2
   1  -1 -17    8.67    1.96   2
   2 -12   6   24.42    2.68   2
   2 -11   6    4.01    2.32   2
   2 -10   6   17.47    2.56   2
   2  -9   6   23.95    2.66   2
   2  -7   5   68.62    3.29   2
   2  -5   3  130.18    4.67   2
   2  -4 -20    2.28    2.08   2
   2  -3 -18   31.47    2.42   2
   3  -8 -21    7.56    2.60   2
   3  -7 -20   10.80    2.20   2
   3  -6 -19   15.74    2.50   2
   3  -4  -5  147.25    7.32   2
   4 -11  -5   10.11    5.55   2
 -12   0  18    8.65    2.67   2
 -11  -3  21   13.59    2.36   2
 -11  -2  20    5.95    2.08   2
 -11  -1  19    2.45    2.24   2
  -9  -2  19   12.70    2.08   2
  -9   6 -19   -1.18    2.18   2
  -8  -3  19   92.55    2.92   2
  -7   4   6   28.91    3.81   2
  -7   5 -21    6.55    2.87   2
  -7   5 -20    4.30    2.24   2
  -6  -9  20    9.97    2.12   2
  -5  -8  19    8.88    2.10   2
  -3   4  -9    3.34    2.05   2
  -3   4  -8   47.99    2.77   2
  -3   4  -7    4.42    2.82   2
  -2   1   4    7.57    3.37   2
  -2   3  -5  111.39    3.94   2
  -1  -1   6  192.92    4.73   2
  -1   2  -4   60.55    4.15   2
   0  -6  10   38.14    2.42   2
   0  -5   9   45.14    2.44   2
   0  -4   8   91.25    3.09   2
   0  -2   5    0.93    2.26   2
   0   1  -5   10.00    2.56   2
   1  -7   8    9.03    2.04   2
   1  -4   5    0.40    2.59   2
   1  -2 -21  114.52    3.08   2
   1  -1 -18   51.12    2.44   2
   1   0 -10    0.38    2.00   2
   1   0  -9    4.99    2.15   2
   1   0  -8    4.42    2.44   2
   2  -6   4  121.53    4.23   2
   2  -4 -21   60.97    2.57   2
   2  -3 -19    9.15    2.25   2
   3  -9 -22   12.70    2.38   2
   3  -7 -21   24.77    2.94   2
   3  -6 -20    9.20    2.48   2
   3  -5 -18   38.09    2.60   2
   4 -10 -17    4.90    2.65   2
 -13   0  18    1.98    2.74   2
 -10  -2  19    4.85    2.02   2
  -8   6 -19   -2.42    2.56   2
  -7  -7  20    2.51    2.12   2
  -6   5 -20    2.28    2.63   2
  -5   2   8  880.24    9.43   2
  -3   4  -6  396.12    6.07   2
  -2   3  -4   11.28    3.19   2
  -1  -3   9  140.71    3.52   2
   0   0 -20  194.03    3.67   2
   1 -12   8   21.09    2.72   2
   1  -8   8   31.47    2.77   2
   1  -6   7  114.37    3.29   2
   1  -5   6   39.51    2.81   2
   1  -1 -19   13.34    2.13   2
   1   0  -7   23.35    2.71   2
   2  -8   5   -1.27    2.26   2
   2  -3 -20    6.22    2.26   2
   2  -2 -17   28.92    2.31   2
   2  -2  -4   63.20    5.12   2
   3  -5 -19    2.76    1.97   2
   4 -11 -18    1.28    3.09   2
   4  -9 -18   14.96    3.29   2
   4  -8 -17   10.72    2.68   2
 -11  -3  20    3.59    2.27   2
 -11  -2  19    5.40    2.69   2
  -9  -3  19    6.62    2.15   2
  -8  -6  20    8.47    2.11   2
  -8   6 -20   11.48    2.75   2
  -7  -9  20   23.66    2.46   2
  -7  -8  20    4.01    2.13   2
  -6  -9  19    8.58    2.69   2
  -6   3   7   41.31    3.58   2
  -6   5 -21   16.49    2.89   2
  -4   2   6  107.16    4.68   2
  -3  -1  10  126.98    3.41   2
  -3   4  -5  114.85    4.37   2
  -2  -1   8   16.82    2.36   2
  -2   0   6    0.56    2.90   2
  -1   2 -18   15.71    2.20   2
   0  -6   9   58.79    2.95   2
   0   1  -4  110.92    4.68   2
   1 -13   7    0.37    2.69   2
   1 -11   8   27.77    2.40   2
   1 -10   8   15.02    2.10   2
   1  -9   8   11.80    2.17   2
   1  -3   3  435.38    8.17   2
   1  -1 -20   41.23    2.41   2
   1   0  -6    5.15    2.40   2
   2 -11   5    5.00    2.46   2
   2 -10   5   18.45    2.67   2
   2  -9   5   10.02    2.58   2
   2  -7   4   54.33    3.16   2
   2  -3 -21    9.37    2.13   2
   2  -2 -18   21.45    2.37   2
   3  -5 -20   30.73    2.40   2
   3  -4 -18   50.71    3.24   2
   3  -3 -10   32.21    3.20   2
   4 -10 -19    1.29    3.13   2
   4 -10  -5    9.63    5.74   2
   4  -9 -19    8.98    3.21   2
   4  -8 -18   11.22    2.73   2
   4  -7 -17    8.29    2.49   2
   4  -6  -9   12.99    3.15   2
 -14   6   5    0.65    4.95   2
 -12  -2  19    3.40    2.68   2
 -12  -1  18   -0.86    2.63   2
 -11   5   7   62.96    4.77   2
 -10  -4  20    6.31    2.59   2
 -10  -3  19    3.90    2.72   2
  -9  -5  20    8.96    2.55   2
  -8  -7  20   18.98    2.36   2
  -8  -5  19   10.54    2.61   2
  -8   6 -21    4.21    2.37   2
  -6 -10  19    6.42    2.27   2
  -4   1   8  119.52    3.94   2
  -4   3   3   83.14    7.38   2
  -4   5  -8    1.45    2.01   2
  -4   5  -7   10.12    2.57   2
  -3   0   8    2.42    2.12   2
  -3   1   6   34.01    3.39   2
  -2  -2   9   93.69    3.47   2
  -2   3 -19   24.34    2.43   2
  -1  -2   7   16.49    2.22   2
  -1   2  -3   20.83    3.66   2
   0  -5   8  154.22    3.64   2
   0  -4   7    1.05    2.44   2
   0  -3   6  132.40    3.95   2
   0   1 -19    7.73    2.02   2
   1 -12   7    1.10    2.34   2
   1  -7   7  113.39    3.26   2
   1  -1 -21   10.08    2.25   2
   1   0 -18    3.58    1.97   2
   2  -2 -19    8.54    2.06   2
   2  -1 -11  117.61    3.52   2
   3  -5 -21    5.76    2.04   2
   3  -4 -19   99.45    3.48   2
   3  -3  -8    0.79    2.79   2
   4 -10 -20    6.33    3.18   2
   4  -9 -20   12.06    3.22   2
   4  -8 -19    1.87    2.71   2
   4  -7 -18    4.76    2.51   2
   4  -6  -8   59.99    4.56   2
 -13  -1  18    9.84    2.98   2
 -13   8  -6    1.49    3.30   2
 -12   8  -8    0.22    2.68   2
 -12   8  -7   -1.41    2.93   2
 -11  -4  20    4.16    2.35   2
 -11  -3  19    1.51    2.64   2
 -10  -5  20    5.07    2.33   2
  -9  -6  20   19.19    2.36   2
  -9  -4  19    2.82    2.19   2
  -8  -8  20   17.61    2.29   2
  -7  -9  19    2.21    2.09   2
  -7   6 -20    3.31    2.38   2
  -5   3   5   15.08    3.91   2
  -5   5 -20   68.72    2.88   2
  -4   5  -6    0.52    2.49   2
  -3   4  -4   48.37    3.71   2
  -2   3  -3 1411.88   14.08   2
  -1  -5  10   46.07    2.39   2
  -1  -4   9  140.00    3.45   2
  -1  -3   8   30.21    2.46   2
   0  -7   9   21.69    2.40   2
   0   1 -20   23.40    2.17   2
   1 -13   6    9.88    2.77   2
   1 -10   7   13.51    2.63   2
   1  -9   7   12.55    2.64   2
   1  -8   7   20.77    2.22   2
   1  -6   6   52.46    2.87   2
   1  -5   5  193.01    4.83   2
   1  -4   4   57.23    3.62   2
   1   0 -19   12.03    2.21   2
   1   0  -5    0.52    2.58   2
   2 -11   4    2.36    2.41   2
   2  -8   4   42.72    2.94   2
   2  -2 -20   19.00    2.38   2
   2  -1  -8   14.49    2.51   2
   3  -4 -20   10.39    2.16   2
   3  -4  -4  107.05    8.64   2
   4  -8 -20   24.73    3.00   2
   4  -7 -19    1.26    2.48   2
   4  -6 -17   10.26    2.46   2
 -12  -3  19   14.85    2.84   2
 -12   8  -6    1.19    3.18   2
 -11   8  -8    5.47    3.13   2
 -10  -6  20    3.43    2.23   2
 -10  -4  19    7.99    2.41   2
  -9  -7  20   10.93    2.21   2
  -8  -7  19    5.75    2.07   2
  -7   6 -21   18.95    2.38   2
  -4   5  -5   65.54    3.51   2
  -3  -1   9   39.03    2.54   2
  -1  -1   5  149.89    4.69   2
  -1   3 -10  174.24    3.72   2
  -1   3  -9    1.01    1.95   2
   0  -8   9   24.53    2.29   2
   0  -6   8   60.11    2.97   2
   0  -2   4   30.99    3.13   2
   0   1 -21    3.29    1.94   2
   0   2 -10    0.97    1.93   2
   0   2  -9    2.46    2.05   2
   1   0 -20   20.10    2.30   2
   2  -1 -18   41.43    2.41   2
   2  -1  -7   28.35    3.27   2
   3  -4 -21   11.61    2.15   2
   3  -3 -19   28.80    2.91   2
   3  -3 -18   20.44    2.41   2
   3  -3  -7   45.17    3.62   2
   4  -9 -21    9.62    2.93   2
   4  -8 -21    5.73    2.72   2
   4  -7 -20   41.56    3.16   2
   4  -6 -18    0.45    2.29   2
   4  -6  -7   31.27    4.72   2
 -12  -2  18   -0.63    2.11   2
 -12   5   7    0.55    3.46   2
 -12   8  -5    3.42    3.53   2
 -11  -4  19    6.77    2.44   2
 -11   8  -7    1.29    3.09   2
  -9  -6  19   15.07    2.38   2
  -8  -9  19    4.90    2.09   2
  -8  -8  19    8.32    2.10   2
  -8   7 -19   18.43    2.47   2
  -6   6 -21   25.52    3.15   2
  -6   6 -20   12.10    2.37   2
  -5   2   7   42.16    3.46   2
  -4   0   9    1.44    2.07   2
  -2  -1   7   28.91    2.65   2
  -2   4  -9   13.56    2.26   2
  -2   4  -8    4.94    2.59   2
  -1   3  -8   14.32    2.24   2
   0  -5   7   32.52    2.77   2
   0   2 -18   12.42    2.06   2
   0   2  -8   14.22    2.36   2
   1 -13   5    1.03    2.67   2
   1  -7   6   34.07    2.51   2
   1   1 -10   16.06    2.23   2
   2  -7   3   38.30    3.00   2
   2  -1 -20   29.87    2.88   2
   2  -1 -19   13.22    2.15   2
   3  -4 -22    6.50    2.20   2
   3  -3 -20    8.66    2.58   2
   4 -12  -7   18.23    5.97   2
   4  -7 -21   13.37    2.91   2
   4  -6 -20   18.43    2.70   2
   4  -6 -19   10.80    2.01   2
   4  -5 -10    4.76    2.39   2
 -11  -5  19    5.59    2.75   2
 -11   8  -6   11.99    3.36   2
 -10  -6  19   10.84    2.73   2
  -9  -8  19   -2.37    2.16   2
  -9  -7  19   10.92    2.25   2
  -5   6  -7    4.78    2.34   2
  -2  -2   8   29.52    2.41   2
  -1  -5   9   16.81    2.13   2
  -1  -2   6    9.94    2.23   2
  -1   3  -7   57.97    2.91   2
   0  -4   6    2.47    2.09   2
   0  -3   5    8.19    2.42   2
   0   2  -7    1.24    2.20   2
   1 -10   6   48.49    3.11   2
   1  -9   6   25.01    2.76   2
   1  -8   6  126.97    3.43   2
   1  -6   5   61.27    3.42   2
   1   0  -4    1.95    2.75   2
   1   1 -18   51.82    2.43   2
   1   1  -9    0.11    1.98   2
   2  -1 -21   50.50    2.53   2
   2  -1  -6    5.92    3.14   2
   3  -3 -21    4.32    2.05   2
   3  -2 -10   84.13    3.77   2
   4 -11  -6    3.24    5.11   2
   4  -6 -21    9.83    2.71   2
   4  -5 -19    2.39    2.43   2
   4  -5 -18   19.69    2.21   2
   4  -5  -9   78.75    4.12   2
 -13   5   7    4.62    3.44   2
 -12  -3  18    8.27    2.33   2
 -10  -7  19    1.70    2.27   2
 -10   8  -7    3.46    3.01   2
  -7   7 -20   21.29    2.83   2
  -6   3   6  123.08    4.99   2
  -5   6 -21    8.79    2.88   2
  -5   6  -6   39.50    2.91   2
  -4   1   7  141.19    4.61   2
  -3   0   7    9.17    2.42   2
  -2   0   5 1181.69   12.40   2
  -2   3  -2  279.80    7.77   2
  -2   4  -7   51.77    2.95   2
  -1  -4   8   62.97    2.76   2
  -1  -3   7    2.55    2.14   2
  -1   2  -2    2.36    3.57   2
  -1   3  -6    7.87    2.74   2
   0 -10   8   81.61    3.03   2
   0  -9   8    5.80    2.16   2
   0  -8   8   32.91    2.39   2
   1   1  -8   95.03    3.37   2
   2  -2  -3   14.86    4.85   2
   2  -1 -22    3.66    2.04   2
   2   0 -18    1.03    1.92   2
   3  -3 -22    7.39    2.06   2
   3  -3  -6   85.77    4.60   2
   3  -2 -19    3.39    2.23   2
   3  -2 -18    5.28    2.16   2
   4  -5 -20    9.98    2.42   2
   4  -4 -17   37.19    3.17   2
 -14   5   7    0.23    3.44   2
 -10   8  -6    4.96    3.07   2
  -9   4   7    3.30    2.83   2
  -7   7 -21   13.74    2.50   2
  -4   2   5    3.20    2.77   2
  -3  -1   8   12.83    2.64   2
  -2   4  -6   12.58    3.02   2
  -1  -6   9   15.99    2.22   2
   0 -12   7    2.12    2.08   2
   0  -6   7    4.49    2.11   2
   0   2 -22    4.36    1.82   2
   0   2  -6   68.94    3.35   2
   1  -7   5   16.88    2.75   2
   1  -5   4   43.90    3.01   2
   1  -4   3    6.09    2.94   2
   1  -3   2  223.46    6.79   2
   1   1  -7  179.33    4.43   2
   2   0 -20    7.94    2.23   2
   2   0 -19   40.09    2.35   2
   2   0 -10   14.70    2.23   2
   3  -2 -21   96.62    3.33   2
   3  -2  -9  101.21    3.71   2
   4  -5 -21    5.20    2.06   2
   4  -5  -8   27.12    3.71   2
   4  -4 -19   21.12    2.75   2
   4  -4 -18   66.45    2.75   2
  -8   4   6   14.49    3.08   2
  -6   7 -20   18.41    2.48   2
  -5   1   8   21.66    2.98   2
  -5   6  -5    1.30    2.32   2
  -3  -3  10   34.00    2.38   2
  -3   1   5  125.02    4.99   2
  -3   2   3  537.14   13.28   2
  -2   1   3   76.53    5.47   2
  -1  -5   8  100.60    3.01   2
   0 -11   7    6.22    2.18   2
   0 -10   7   31.98    3.06   2
   0  -7   7  114.88    3.29   2
   0  -5   6   23.17    2.82   2
   1  -9   5   17.47    2.64   2
   1  -8   5   32.48    2.83   2
   1   2 -17    6.98    2.10   2
   2   0 -21  312.56    4.27   2
   2   0  -9    0.60    2.02   2
   3  -2  -8  146.41    4.69   2
   3  -1 -18   16.13    2.59   2
   4  -4 -10   17.06    2.63   2
   5  -9 -18   -0.84    3.02   2
  -9   8  -7    1.88    2.63   2
  -4   0   8   50.11    2.82   2
  -3   5  -6   50.52    3.31   2
  -2  -3   8   43.50    2.57   2
  -2  -1   6    5.20    2.25   2
  -2   4  -5  837.19    9.17   2
  -1 -15   6    2.22    2.35   2
  -1 -14   7    5.47    2.21   2
  -1  -4   7  150.94    3.94   2
  -1  -1   4   36.73    3.72   2
  -1   3  -5   21.59    2.70   2
  -1   4 -20    5.87    2.11   2
   0  -9   7    6.74    2.10   2
   0  -8   7    3.21    1.99   2
   0   3 -20  173.08    3.23   2
   1  -6   4  268.89    5.39   2
   1   2 -20   79.34    2.72   2
   1   2 -19   11.81    2.05   2
   2  -1  -5  310.13    7.16   2
   2   0  -8    8.36    2.25   2
   3 -14  -5    6.11    3.94   2
   3  -1 -20   65.64    2.76   2
   3  -1 -19   29.03    2.37   2
   4  -6  -6   50.20    7.19   2
   4  -3 -19   14.05    2.79   2
   4  -3 -17   22.46    2.40   2
   5 -10 -19    8.33    3.36   2
   5 -10 -18    3.09    3.13   2
   5  -9 -20    0.03    3.25   2
   5  -9 -19   24.42    3.00   2
   5  -8 -19    7.11    2.76   2
   5  -8 -18    1.05    2.56   2
   5  -7 -18   16.31    2.97   2
 -12   5   6    2.10    3.73   2
  -5   2   6   36.34    3.75   2
  -5   7 -20    8.12    2.37   2
  -2  -2   7   20.19    2.29   2
  -1  -3   6    2.27    2.50   2
  -1   4  -9   50.78    2.65   2
   0 -11   6   30.03    2.83   2
   0  -6   6   53.04    3.14   2
   0  -4   5   11.73    2.35   2
   0  -3   4  162.07    5.01   2
   0  -2   3    5.26    2.69   2
   0   2  -5    1.47    2.23   2
   1   1  -6  200.09    4.85   2
   1   2 -21  109.78    3.04   2
   2   1 -20   28.19    2.39   2
   2   1 -19   12.74    2.06   2
   3  -1 -21   14.69    2.21   2
   3  -1 -11   18.20    2.37   2
   4 -10  -6    5.68    5.47   2
   4  -4  -9   18.58    2.83   2
   4  -3 -21    2.18    2.41   2
   4  -3 -20   53.70    2.57   2
   5 -11 -18    3.69    3.22   2
   5 -10 -20    3.66    2.88   2
   5  -9 -21    0.39    2.74   2
   5  -8 -21   10.62    2.70   2
   5  -8 -20    4.81    2.65   2
   5  -7 -20   50.16    3.23   2
   5  -7 -19   19.91    2.88   2
  -7   8 -20    9.69    2.42   2
  -7   8 -19    5.98    2.20   2
  -3   0   6    1.61    2.81   2
  -3   5  -5   89.75    3.97   2
  -2  -5   9   95.22    2.90   2
  -1 -14   6   11.34    2.22   2
  -1 -10   8   15.07    2.29   2
  -1  -8   8   63.52    3.06   2
  -1  -7   8   43.77    2.57   2
  -1  -2   5  277.47    5.54   2
  -1   4  -8   38.03    2.91   2
   0 -10   6   67.01    3.29   2
   0  -7   6   33.51    2.79   2
   1  -9   4   11.44    2.41   2
   1  -8   4   85.71    3.40   2
   1  -7   4   70.29    3.42   2
   2   1 -21   48.83    2.53   2
   3 -13  -4    3.24    3.52   2
   3  -3  -5   90.06    5.27   2
   3  -2  -7  123.54    4.52   2
   3  -1 -10  126.45    3.75   2
   4  -5  -7    3.01    3.40   2
   4  -3 -22    7.62    2.02   2
   5  -7 -21    1.97    2.63   2
   5  -6 -20   17.74    2.69   2
   5  -6 -19    2.20    2.37   2
 -15   4   8    2.83    3.24   2
 -15   5   6    8.15    3.66   2
 -14   4   8   11.16    3.18   2
 -13   4   8   19.86    3.21   2
 -13   5   6   -0.45    3.29   2
  -6   2   7   55.14    3.42   2
  -6   8 -19    1.78    2.57   2
  -5   3   4  152.03    6.65   2
  -4   1   6   73.58    3.83   2
  -4   6  -6   39.30    2.91   2
  -4   7 -20   16.10    2.79   2
  -3  -2   8  143.21    3.67   2
  -3  -1   7    3.22    2.52   2
  -2  -6   9   27.07    2.37   2
  -2  -4   8   30.92    2.33   2
  -2   4  -4  167.78    4.94   2
  -2   5  -8    1.11    2.60   2
  -1 -12   7    3.61    2.02   2
  -1  -5   7   60.75    2.70   2
  -1   3  -4    5.77    2.60   2
   0  -9   6   81.16    2.91   2
   0  -8   6   64.14    2.69   2
   0  -5   5   26.68    2.87   2
   0   3  -8    3.29    2.05   2
   0   4 -19    1.86    1.88   2
   1  -5   3   23.93    2.69   2
   1   3 -18   45.66    2.44   2
   3  -1  -9   39.08    3.19   2
   3   0 -20   25.40    2.28   2
   3   0 -19   37.37    2.41   2
   4 -12  -8    6.78    5.37   2
   4  -4  -8  456.79    8.30   2
   4  -3 -10  125.65    4.08   2
   4  -2 -19   87.91    2.97   2
   4  -2 -18   40.33    2.67   2
   5  -6 -21   21.27    2.39   2
   5  -5 -20   24.32    2.75   2
   5  -5 -19    7.58    2.38   2
   5  -5 -18   30.22    2.58   2
 -14   5   6    4.43    3.09   2
 -12   9  -7   12.50    3.94   2
  -6   8 -20    5.53    2.20   2
[truncated: 4,162,035 more chars]
