# Supplementary material for: Polymorphism and pseudosymmetry of 10,10′-oxybis(9-thia-10-hydro-10-boraanthracene)
Source: Acta Crystallogr E Crystallogr Commun. 2019 Apr 25;75(Pt 5):690–4. doi: 10.1107/S205698901900522X (PMC6505595; doi:10.1107/S205698901900522X)
Supplement: Supplementary file 2 [file e-75-00690-Isup2.hkl]

data_I                                                                          
_shelx_title ' wa2303 in P21'                                                   
_shelx_refln_list_code          4                                               
_shelx_F_calc_maximum      360.90                                               
_exptl_crystal_F_000      1680.00                                               
_reflns_d_resolution_high  0.8128                                               
                                                                                
loop_                                                                           
 _space_group_symop_operation_xyz                                               
 'x, y, z'                                                                      
 '-x, y+1/2, -z'                                                                
                                                                                
_cell_length_a    13.2989                                                       
_cell_length_b    12.7097                                                       
_cell_length_c    23.3300                                                       
_cell_angle_alpha  90.000                                                       
_cell_angle_beta   93.727                                                       
_cell_angle_gamma  90.000                                                       
                                                                                
_shelx_F_squared_multiplier     1.000                                           
                                                                                
loop_                                                                           
 _refln_index_h                                                                 
 _refln_index_k                                                                 
 _refln_index_l                                                                 
 _refln_F_squared_calc                                                          
 _refln_F_squared_meas                                                          
 _refln_F_squared_sigma                                                         
 _refln_observed_status                                                         
 -15  -1   6        234.73        228.46        48.08 o                         
 -12  -1   7        110.30         95.60        42.60 o                         
 -10  -1   7         39.74         41.76        42.88 o                         
  -7  -6 -21        263.45        245.47        51.74 o                         
  -3   1   6        544.58        516.39        42.60 o                         
  -1  -3  -7        905.19        941.82        61.58 o                         
  -1   2   5       4581.87       4445.63       101.93 o                         
   0   3   5        165.00        146.21        52.30 o                         
   0   5   7        481.53        481.95        46.68 o                         
   1  -3 -18        787.88        752.72        43.16 o                         
   1   9   8        167.05        184.88        42.88 o                         
   1  14   8         64.03         84.35        53.00 o                         
   2  -2 -21        191.92        195.70        36.98 o                         
   2  -1  -8        251.57        257.14        40.21 o                         
   2  11   7        136.02        123.02        55.53 o                         
   2  12   7        128.81        125.41        59.05 o                         
   3   0  -8         10.23         40.21        33.88 o                         
   3   6   3        683.15        686.51       111.49 o                         
   5   1 -20         62.53         32.76        34.30 o                         
   5   4  -5        720.89        656.70        53.71 o                         
   6   5  -7         58.02         69.17        32.76 o                         
   7   7  -9        631.07        617.05        47.24 o                         
   7  11  -6         80.89        104.18        52.02 o                         
   7  12  -6         32.61         37.12        50.89 o                         
   8   7 -19         98.55         92.93        36.83 o                         
   8   7 -18         49.36         33.74        34.30 o                         
 -15   0   8         64.54         36.55        36.98 o                         
 -14  -2   5        192.71        193.45        47.66 o                         
 -14  -1   7         68.06         89.56        42.88 o                         
 -13  -1   7         54.84         22.21        36.27 o                         
  -8  -6 -21         59.10         76.34        52.58 o                         
  -7  -6 -20         59.86         81.26        44.15 o                         
  -3  -4  -7        137.00        107.27        47.66 o                         
  -2   1   5       4902.31       4516.06        93.91 o                         
   0   6   8        959.69        926.64        53.85 o                         
   1  -1  -5       2440.52       2414.79        80.98 o                         
   2  -2 -19        170.05        156.20        35.99 o                         
   2   0  -5      18773.78      17857.59       182.07 o                         
   2   5   4        782.03        820.91        76.62 o                         
   2   6   5       2096.87       2006.51        93.21 o                         
   2  10   7         16.20         30.09        47.10 o                         
   2  13   7        238.09        230.01        57.78 o                         
   3  -1 -19        470.35        435.13        40.07 o                         
   4   0 -20       1142.34       1096.89        43.86 o                         
   4   0 -19        215.01        185.02        34.73 o                         
   4   0 -18         47.07         54.41        31.63 o                         
   4   2  -6       1596.24       1633.95        59.33 o                         
   4   4  -2        245.60        206.81        52.16 o                         
   6   3 -21        194.47        140.03        36.98 o                         
   6   3 -20         34.52         13.92        32.48 o                         
   6   6  -6        526.51        538.18        46.54 o                         
   7   5 -21         56.19         96.02        37.54 o                         
   7   5 -20        139.41        171.10        37.12 o                         
   7   5 -19        110.12         78.59        36.98 o                         
   7   8  -8         28.41         39.93        37.96 o                         
   7   9  -7         24.38          0.84        40.77 o                         
   7  13  -7         57.42         30.09        60.45 o                         
   8   8 -20        233.86        267.12        38.94 o                         
   8   8 -19        113.43         77.75        37.12 o                         
   8   8 -18        120.14        118.66        36.69 o                         
   8   8 -17         89.05        101.37        37.12 o                         
 -12  -2   6        234.99        198.09        42.32 o                         
 -11  -2   6        274.06        255.31        42.60 o                         
  -8  -6 -20        132.51        124.00        48.50 o                         
  -8  -6 -19         13.18         40.21        51.03 o                         
  -2  -3  -5       1778.43       1716.76        90.26 o                         
  -2   3   8        709.63        720.39        49.63 o                         
  -2   4   9        599.22        680.32        44.43 o                         
   0  -2  -6       1108.99       1110.25        60.74 o                         
   0   7   9        355.92        306.35        43.02 o                         
   1  -2 -10        466.59        481.24        41.47 o                         
   1   2   2         19.01         28.26        75.36 o                         
   1   8   8        507.07        464.37        45.83 o                         
   2   4   3        530.36        595.40        88.71 o                         
   2  14   7        189.00        175.74        64.25 o                         
   3   0  -9        731.69        725.87        42.18 o                         
   3   2  -3       8564.49       8414.93       146.36 o                         
   3   9   5        138.70        118.80        56.80 o                         
   4   3  -4       1477.01       1402.40        68.33 o                         
   5   3  -8        373.74        395.90        39.65 o                         
   5   5  -4        281.85        277.10        51.18 o                         
   6   5  -8        355.10        291.73        35.57 o                         
   6   7  -5         47.27         55.25        37.82 o                         
   6   8  -4        144.82        101.08        46.40 o                         
   7   6 -22        129.26         97.29        38.66 o                         
   7   8  -9         44.78         55.67        39.93 o                         
   7   9  -8        257.59        213.84        49.35 o                         
   7  11  -7        159.95        180.66        49.21 o                         
   7  12  -7          9.40         35.01        49.91 o                         
   8   9 -19        127.11        125.69        39.93 o                         
   8   9 -18          0.91         14.06        36.41 o                         
   8   9 -17         92.79         50.89        37.26 o                         
 -15   0   9         11.72         27.98        35.01 o                         
 -14  -1   8         81.59        111.49        41.33 o                         
 -13  -2   6         88.35        115.14        34.87 o                         
 -10  -2   6        499.57        466.06        37.96 o                         
  -9  -6 -19         74.38         55.39        53.85 o                         
  -5   0   7        222.39        195.98        35.43 o                         
  -4   0   6         28.89         30.93        34.16 o                         
  -3   2   8       2301.49       2107.88        59.33 o                         
  -1  -3  -8        231.00        213.28        40.35 o                         
   1   5   6        653.37        622.26        56.24 o                         
   1   6   7       1699.55       1678.38        71.14 o                         
   2   7   6        431.81        345.15        56.52 o                         
   2   9   7        458.66        430.07        52.44 o                         
   3   1  -6        544.57        525.53        44.15 o                         
   3   7   4        233.74        196.27        71.84 o                         
   5   2 -20        172.98        169.83        36.41 o                         
   5   2 -19        261.52        282.87        38.52 o                         
   5   3  -9       1117.05       1008.88        44.00 o                         
   5   4  -6        496.46        470.84        41.90 o                         
   6   4 -21        951.30        935.07        43.58 o                         
   6   5  -9        195.54        186.99        39.51 o                         
   6   6  -7        109.91        108.26        38.24 o                         
   7   6 -20        303.59        224.38        37.68 o                         
   7   6 -19        257.61        237.04        37.54 o                         
   7  13  -8         44.90         92.09        54.41 o                         
 -15  -1   8         52.16         49.21        42.60 o                         
  -3  -4  -8        744.03        720.25        58.35 o                         
  -3  -1   3        763.99        779.30        58.20 o                         
  -3   0   5          3.25         -3.09        37.26 o                         
  -2   2   7        311.43        318.30        39.51 o                         
  -1   1   4        590.76        498.11        51.88 o                         
  -1   3   7         38.85          9.00        35.43 o                         
   0  -2  -7          3.71          3.80        42.46 o                         
   0   2   4        506.76        458.89        62.28 o                         
   1  -2 -20       1270.44       1239.59        46.11 o                         
   1  -1  -6       3275.17       3107.34        81.40 o                         
   1   4   5         15.56         19.82        42.32 o                         
   2  -1 -21        791.23        693.25        40.21 o                         
   3   0 -21         12.81         47.52        34.59 o                         
   4   1 -20         93.66         52.16        31.49 o                         
   5   3 -10        594.65        617.62        38.94 o                         
   5   6  -3        166.17        130.47        46.11 o                         
   6   4 -20        121.84         89.84        34.87 o                         
   6   4 -19        128.73        138.90        34.44 o                         
   6   4 -18         16.70        -27.42        33.04 o                         
   6   7  -6        834.31        727.70        54.27 o                         
   6   9  -4       1464.04       1324.37        75.08 o                         
   7   7 -21        318.91        360.76        43.30 o                         
   7   7 -20         48.65          0.14        34.73 o                         
   7   9  -9         42.09         58.06        38.66 o                         
   7  10  -8        141.50        136.37        42.60 o                         
   7  11  -8        242.22        247.58        51.60 o                         
   7  12  -8         26.16         53.85        49.21 o                         
  -3   1   7        101.17         57.08        32.05 o                         
  -1  -3  -9          8.18          7.31        36.13 o                         
   0   4   7          0.76         21.23        41.61 o                         
   0   5   8       2340.67       2422.66        71.00 o                         
   1  -2 -18         35.05         33.18        30.09 o                         
   1   7   8        134.36        149.59        39.22 o                         
   2   0  -6         19.34         -4.64        32.48 o                         
   3   0 -19        551.69        568.41        36.13 o                         
   3   1  -7        101.17         60.59        40.07 o                         
   3  12   6        160.93        129.62        67.76 o                         
   4   1 -17          4.98         23.76        30.51 o                         
   4   2  -8        276.84        256.58        37.26 o                         
   4   3  -5        279.60        262.34        47.66 o                         
   5   3 -21        251.20        219.88        33.18 o                         
   5   4  -7         20.84         19.68        32.76 o                         
   5   5  -5        113.88        155.63        40.91 o                         
   6   5 -21        194.24        191.34        34.30 o                         
   6   6  -8        241.77        180.66        38.24 o                         
   6   8  -5        212.78        202.03        46.25 o                         
   7   7 -18          5.44         13.92        32.76 o                         
   7   7 -17        219.32        256.72        35.01 o                         
   7   8 -21        257.61        263.61        39.79 o                         
   7  10  -9         60.77         61.16        39.37 o                         
   7  13  -9         16.71         65.80        43.44 o                         
 -14  -3   5        122.49        131.87        44.00 o                         
  -9   8  18         61.58         38.10        36.13 o                         
  -2   0   4          1.22          2.95        37.82 o                         
  -1  -2  -4        945.55        869.56        72.40 o                         
  -1   2   6        171.04        152.96        38.24 o                         
   0  -2  -8        207.33        220.17        44.99 o                         
   1  -1  -7       2945.53       2714.39        76.34 o                         
   2  11   8        122.04        110.22        50.19 o                         
   2  12   8         44.61         44.71        47.80 o                         
   2  13   8        684.41        611.15        64.39 o                         
   3  11   6        146.94        139.19        62.84 o                         
   3  13   6        113.68         93.21        66.22 o                         
   4   4  -3       1041.96        937.88        62.56 o                         
   5   3 -19        188.76        134.40        33.74 o                         
   5   3 -18         55.90         30.51        30.51 o                         
   5   4  -8         72.64         83.09        39.65 o                         
   6   5 -19        151.99        162.94        33.04 o                         
   6   5 -18        133.20        144.81        33.18 o                         
   6   6  -9        419.01        370.60        42.04 o                         
   6   7  -7       2179.46       1938.05        61.44 o                         
   6  10  -4        326.09        281.60        59.75 o                         
   7   8 -19        276.30        263.89        34.73 o                         
   7   8 -18         17.12          6.61        30.51 o                         
   7   9 -20        358.14        314.08        39.79 o                         
 -15  -3   5         76.57         96.02        42.32 o                         
 -11   6  18        167.19        185.72        41.33 o                         
  -6  -5 -20         46.24         82.39        40.91 o                         
  -4  -4  -6        256.25        225.93        63.83 o                         
  -4  -1   5        612.30        589.64        50.19 o                         
  -4   0   7        987.88        820.49        43.44 o                         
  -2  -3  -6        970.34        912.72        61.86 o                         
  -2   1   6         96.65         56.24        34.30 o                         
   0   3   6       2157.40       2025.35        72.69 o                         
   1   3   4         66.17         70.30        53.85 o                         
   1   8   9        226.29        228.32        40.21 o                         
   2   0  -7       2245.75       1971.65        58.63 o                         
   2  10   8          1.87          1.55        44.99 o                         
   3   1  -8        182.24        184.03        34.02 o                         
   3   2  -4         94.19         67.62        38.80 o                         
   3   8   5         66.19         53.28        59.47 o                         
   3  10   6        155.66        145.65        64.67 o                         
   4   2 -20        301.05        248.14        32.05 o                         
   4   2 -10       1099.26        959.39        41.19 o                         
   4   3  -6       2943.71       2773.86        75.64 o                         
   5   4 -21        451.76        406.03        36.41 o                         
   5   4  -9        530.91        515.83        43.02 o                         
   6   6 -20        182.79        153.38        34.59 o                         
   6   8  -6         64.01         56.66        43.58 o                         
   6   9  -5        353.22        310.85        49.63 o                         
   6  11  -4        150.05        130.47        54.27 o                         
   6  14  -5          2.04          7.03        60.88 o                         
   7   9 -18         84.30         29.38        33.32 o                         
 -15  -2   8         56.48         32.20        41.33 o                         
 -14  -2   8        178.96        127.94        36.55 o                         
 -13  -3   6        245.37        207.37        42.88 o                         
 -12  -3   6        256.68        273.59        42.46 o                         
  -2   2   8        481.03        442.16        38.80 o                         
   0  -2  -9         24.01         37.96        32.48 o                         
   1  -1 -20        655.23        607.77        35.85 o                         
   1  -1  -8       1464.19       1382.01        52.72 o                         
   2   0  -8        135.88        104.18        32.48 o                         
   3   1  -9        576.34        523.42        38.38 o                         
   3  14   6        433.89        352.18        83.65 o                         
   4   2 -18        676.35        604.96        36.55 o                         
   5   4 -20        230.17        221.85        35.15 o                         
   5   4 -19        109.67        119.50        32.20 o                         
   5   5  -6        538.53        442.44        37.54 o                         
   5   6  -4         62.81         61.72        37.54 o                         
   6   6 -19        550.15        491.79        36.69 o                         
   6   6 -18        141.97        103.90        32.20 o                         
   6   7 -21         80.53         87.03        35.29 o                         
   6   7  -8        115.06        123.86        37.96 o                         
   7  10 -17         93.71         54.27        33.88 o                         
 -15  -3   6         40.36         13.92        42.18 o                         
 -10   7  19         84.05         41.05        34.59 o                         
  -9   8  19         11.01        -15.32        32.90 o                         
  -8  -5 -21         61.37         65.37        48.64 o                         
  -8   9  19        127.11        156.20        35.99 o                         
  -7  -5 -20        113.24         95.88        42.46 o                         
  -3   0   6         10.31         22.78        34.87 o                         
  -2  -1   2          3.86          2.25        56.10 o                         
   1  -1 -19        199.78        170.40        31.49 o                         
   1  -1  -9         26.71          1.55        32.20 o                         
   1   6   8       1923.73       1851.58        64.25 o                         
   2   0 -19        588.63        506.97        36.41 o                         
   2   9   8        276.60        247.58        47.80 o                         
   3   1 -18        251.51        235.77        32.76 o                         
   3   1 -10       2052.02       1819.81        51.18 o                         
   3   2  -5       2878.65       2640.30        76.90 o                         
   4   3 -21          7.80        -13.36        28.12 o                         
   4   3  -7        301.30        280.20        46.25 o                         
   5   4 -18        633.93        497.69        38.80 o                         
   5   5 -21          9.82         33.74        33.04 o                         
   5   5  -7       1251.16       1159.17        51.88 o                         
   6   7 -20         18.58         19.82        35.43 o                         
   6   7  -9        152.46        107.69        31.21 o                         
   6   8  -7        113.83        107.13        37.96 o                         
   6   9  -6        193.39        162.24        45.69 o                         
   6  10  -5         53.54         51.88        47.52 o                         
   6  13  -5         46.62         20.95        52.72 o                         
 -14  -3   7        132.38        137.08        43.16 o                         
 -13  -3   7         22.06         33.46        40.35 o                         
 -12  -3   7        374.76        363.71        41.61 o                         
 -10   6  19        133.34         25.17        34.16 o                         
  -9   7  19        188.94        154.79        35.71 o                         
  -8   8  19        113.43         73.25        38.94 o                         
  -7  -5 -19         62.01         57.50        42.46 o                         
  -7   9  19         43.51         54.55        38.24 o                         
  -3  -1   4        416.57        397.17        47.80 o                         
   0   5   9        732.56        731.64        49.21 o                         
   1  -1 -10        315.16        199.22        35.15 o                         
   1   7   9        615.59        539.17        44.43 o                         
   2   1  -4        112.69         90.40        40.63 o                         
   2   6   6         83.97        109.10        48.50 o                         
   2   7   7        468.47        451.30        54.69 o                         
   3   2 -21       1556.17       1521.90        42.60 o                         
   4   3 -19        273.66        232.54        34.02 o                         
   4   3  -8        199.07        183.47        43.58 o                         
   4   4  -4       4903.89       4661.01        99.68 o                         
   5   5 -20        381.43        345.29        36.83 o                         
   5   5  -8        466.26        466.76        41.76 o                         
   5   6  -5        460.93        379.31        42.74 o                         
   5   7  -3        138.40         95.46        44.15 o                         
   6   8 -19        270.07        292.85        45.13 o                         
   6   8  -8        325.90        301.99        41.19 o                         
   6   9 -21        121.68        131.31        38.24 o                         
   6  11  -5          0.16          8.29        47.38 o                         
   6  12  -5         63.27         61.44        48.08 o                         
 -11   5  19        100.13         76.62        33.32 o                         
  -9   6  19        282.21        283.01        34.59 o                         
  -8  -5 -20         65.46         47.94        42.32 o                         
  -8   7  19         98.55         92.93        33.04 o                         
  -6  10  19        130.42        152.54        34.73 o                         
  -4  -1   6       1173.34       1100.69        53.99 o                         
  -2  -3  -8       1438.10       1341.38        64.81 o                         
  -2   1   7        481.28        426.69        40.07 o                         
  -1  -2  -5       2855.09       2528.39        88.01 o                         
  -1   1   5       2439.57       2205.31        73.95 o                         
  -1   2   7        275.61        236.47        44.43 o                         
   0  -1  -4       1942.55       1708.18        79.43 o                         
   1   4   6        167.83        141.86        46.40 o                         
   2   5   5        520.22        502.89        66.64 o                         
   3   2 -20       1320.80       1152.00        40.07 o                         
   3   2  -6        119.94        128.08        41.90 o                         
   3   9   6        224.47        196.55        61.58 o                         
   4   3 -18        221.40        205.83        34.30 o                         
   4   3  -9        432.28        379.74        36.13 o                         
   5   5 -18        529.18        474.64        36.69 o                         
   5   5  -9         95.45         71.56        36.13 o                         
   5   6 -21        298.91        232.12        36.27 o                         
   6   8 -18        400.66        344.45        35.57 o                         
   6   9 -20        135.38        150.29        34.02 o                         
   6   9 -19        189.72        139.04        42.60 o                         
   6   9  -7        211.60        211.73        40.07 o                         
   6  10  -6         46.20         43.58        41.90 o                         
   6  13  -6         28.46         15.89        47.80 o                         
 -14  -4   5        583.60        467.75        48.79 o                         
 -14  -3   8         30.45         21.79        40.77 o                         
 -12   3  18        126.45         69.17        35.01 o                         
 -10   5  19        155.23        119.08        33.32 o                         
 -10   6  20         68.09         80.70        35.43 o                         
  -9  -5 -20        125.37        115.85        44.00 o                         
  -9   5  19        405.13        348.81        41.76 o                         
  -9   7  20        137.53         96.45        35.99 o                         
  -8  -5 -19         17.88         10.68        41.90 o                         
  -8   6  19        348.29        320.83        34.87 o                         
  -8   8  20        233.86        209.90        36.98 o                         
  -7   7  19         18.06         31.77        34.59 o                         
  -7   9  20        358.14        319.14        47.80 o                         
  -6   9  19        189.72        148.46        39.65 o                         
  -5  -2   5       4622.03       4304.47        81.54 o                         
  -2  -3  -9       1571.60       1463.27        62.98 o                         
   0   2   5         17.88          6.75        39.37 o                         
   1   0 -20        253.89        240.13        34.87 o                         
   1   0  -4         30.80          8.15        42.32 o                         
   2   1 -20        451.94        430.63        34.30 o                         
   2   8   8         55.91         48.79        42.46 o                         
   3   2 -19         41.05         43.86        29.38 o                         
   4   4  -5        313.31        350.63        48.50 o                         
   5   5 -10       1028.07        938.73        41.61 o                         
   5   6 -20        319.80        327.72        34.44 o                         
   5   6 -19         41.03         34.44        32.20 o                         
   5   6  -6        255.61        244.91        39.08 o                         
   5   7  -4        866.26        712.23        52.44 o                         
   6   9 -18        243.04        205.68        34.44 o                         
   6   9  -9       1490.14       1215.97        52.02 o                         
   6   9  -8        268.00        240.83        39.37 o                         
   6  10 -19        130.42        119.08        36.27 o                         
   6  10  -7          9.96          2.53        37.96 o                         
   6  11  -6         75.62         69.17        40.77 o                         
   6  12  -6         42.16         67.48        46.68 o                         
   6  13  -7         69.57         94.34        49.63 o                         
 -15  -3   8         42.50         61.02        41.05 o                         
 -11   4  19        104.04        142.42        33.46 o                         
 -10   4  19        142.45        124.00        38.94 o                         
  -9  -5 -19          2.81         13.36        48.64 o                         
  -7   8  20         53.05         26.57        36.55 o                         
  -5  10  19        144.25         82.11        33.32 o                         
  -3   0   7        163.19        174.33        35.85 o                         
  -3   1   9        576.34        520.05        37.96 o                         
  -1  -2  -6        257.45        248.42        48.93 o                         
  -1   3   9       2215.55       2231.32        58.77 o                         
   0  -1 -19         89.43         83.23        30.51 o                         
   0   3   7        209.87        181.78        43.02 o                         
   1   0 -19        197.03        176.72        31.35 o                         
   2   1 -19        239.56        219.04        31.63 o                         
   3   2 -17         34.45         45.13        30.23 o                         
   3   3 -21         58.18         57.22        29.95 o                         
   3  11   7        218.34        187.97        63.27 o                         
   3  12   7         69.36         74.37        59.89 o                         
   3  13   7         50.71         45.97        65.66 o                         
   5   6 -18        310.36        259.39        33.46 o                         
   5   6  -7        224.62        205.97        37.26 o                         
   5   7 -20        769.29        787.03        40.21 o                         
   6  10  -8        190.09        180.38        39.22 o                         
   6  11  -7          1.40          3.23        38.38 o                         
   6  12  -7         31.94         28.96        39.22 o                         
   6  13  -8         86.81         94.62        48.22 o                         
 -14  -6  -6        115.45         97.85        94.48 o                         
 -14  -4   6         34.86         34.73        40.91 o                         
 -13  -4   6         59.81         42.46        41.76 o                         
 -12   3  19        280.10        248.56        34.87 o                         
 -10   5  20         17.54         12.37        31.91 o                         
  -9   4  19         67.67         80.28        38.94 o                         
  -8   5  19        108.08        106.15        32.05 o                         
  -8   6  20        135.40        135.95        35.15 o                         
  -7   7  20         48.65          4.22        40.63 o                         
  -6  -4 -20        354.49        319.84        43.58 o                         
  -6   7  19        137.66        171.66        34.87 o                         
  -6   9  20        135.38        115.85        33.32 o                         
  -5   9  19        350.45        355.84        39.65 o                         
  -4   0   9         28.81         56.94        29.38 o                         
   0  -1  -5        172.43        151.56        41.90 o                         
   1   0 -18         16.61          6.33        28.68 o                         
   1   0  -5         23.43          9.28        45.27 o                         
   2   1  -6         96.65         46.68        40.91 o                         
   2   2 -21        191.43        139.89        30.37 o                         
   2   9   9        186.28        160.13        44.57 o                         
   3   3 -20        126.91        126.67        29.10 o                         
   3   3  -3        271.34        322.94        54.13 o                         
   4   4  -6        454.95        424.87        40.91 o                         
   4   5  -3        873.67        937.04        63.69 o                         
   4   6 -22        559.31        511.75        36.83 o                         
   5   6  -9         33.02         48.93        35.99 o                         
   5   6  -8        138.38        132.58        36.13 o                         
   5   7  -5         64.95         47.94        40.49 o                         
   5   8 -20         35.65         54.13        36.83 o                         
   5   8  -3        928.07        809.80        57.36 o                         
   6  11  -9          9.99        -33.46        40.49 o                         
   6  11  -8         43.07         41.76        38.10 o                         
   6  12  -9          7.12          7.31        39.08 o                         
   6  12  -8          8.33         20.67        41.19 o                         
 -15  -4   6         37.10         53.14        40.49 o                         
 -12  -4   6        146.81        206.39        32.90 o                         
 -11  -4   6         91.19         77.47        35.99 o                         
 -11   2  18         23.89         70.44        32.90 o                         
 -11   3  19         51.28         73.39        31.35 o                         
 -11   4  20          2.37         22.64        31.21 o                         
 -10  -5 -19         23.01         13.22        43.30 o                         
  -9   5  20        115.96         61.16        31.49 o                         
  -9   6  21         23.29         35.43        32.90 o                         
  -8   7  21         42.25         62.14        35.57 o                         
  -6   6  19        550.15        541.98        36.69 o                         
  -5  10  20         58.92         86.18        42.74 o                         
  -2   1   8        250.25        245.89        42.04 o                         
  -1  -2  -7        421.56        316.05        40.49 o                         
   0   4   9        884.21        829.35        51.74 o                         
   1   5   8        178.11        176.30        42.88 o                         
   2   1  -7        481.28        429.51        45.83 o                         
   2   2 -20        312.51        279.07        32.62 o                         
   3   4 -21        176.15        187.55        31.77 o                         
   3   7   5        112.45         85.34        63.41 o                         
   3  10   7        118.68         88.43        57.08 o                         
   4   4  -8       7035.78       6758.63        92.51 o                         
   4   4  -7        325.12        294.12        37.96 o                         
   4   5 -19         31.21        -12.65        31.21 o                         
   4   6 -21        179.06        170.26        32.76 o                         
   5   6 -10        502.03        447.92        34.87 o                         
   5   7  -6        150.48        144.53        41.61 o                         
   5   8 -19        142.20        168.71        33.04 o                         
   5   9 -20          3.59         -0.42        34.30 o                         
 -14  -6  -5         38.55         17.15        78.45 o                         
 -14  -4   7        102.02         79.57        41.05 o                         
 -13  -4   7         44.74         38.10        40.35 o                         
 -12   2  19          8.02         38.52        41.90 o                         
 -10   5  21         67.23         18.70        32.34 o                         
  -8   5  20         26.83         51.32        32.05 o                         
  -7  -4 -20         56.58         11.25        41.61 o                         
  -7   6  20        303.59        256.58        36.69 o                         
  -7   8  21        257.61        266.14        37.12 o                         
  -6   7  20         18.58         13.64        34.87 o                         
  -5   7  19        322.03        320.97        35.43 o                         
  -5   9  20          3.59         20.10        31.21 o                         
  -4   9  19        138.45        120.49        33.46 o                         
  -3   0   8         10.23         34.44        30.79 o                         
  -2  -1   3       1298.34       1162.97        71.70 o                         
  -2   0   6         19.34         -2.67        38.94 o                         
  -1  -2 -10        244.01        235.91        38.10 o                         
  -1  -2  -9        538.97        506.55        41.76 o                         
  -1   1   6       3275.91       2862.57        74.65 o                         
  -1   2   8       4503.67       3893.53        75.22 o                         
   1   0  -6         91.82         78.17        34.59 o                         
   1   1 -20        655.21        607.63        37.40 o                         
   1   3   5        358.97        295.94        50.89 o                         
   2   1  -9       1399.74       1275.86        47.10 o                         
   2   1  -8        250.26        211.73        35.71 o                         
   2   2 -19        166.61        194.02        30.65 o                         
   2   7   8        612.52        531.43        50.19 o                         
   3   3  -4        167.13        143.40        44.99 o                         
   3   4 -20        175.85        139.33        30.79 o                         
   3   8   6         11.05         20.67        56.38 o                         
   3  14   7        223.98        191.34        77.61 o                         
   4   4 -10        297.08        253.63        32.34 o                         
   4   4  -9        340.32        131.31        38.38 o                         
   4   6 -20        284.34        285.40        34.44 o                         
   5   7  -7        111.27        133.42        36.41 o                         
   5   8 -18         29.12         33.04        32.05 o                         
   5   8  -4        375.90        333.90        48.64 o                         
   5   9 -19        350.45        324.06        38.38 o                         
   5  10 -20         58.92         80.42        35.15 o                         
 -15  -4   7         40.50          9.70        34.44 o                         
 -13   1  18        160.59        159.29        35.29 o                         
 -12  -4   7        104.26         54.97        33.18 o                         
 -11  -4   7        123.01        109.52        36.83 o                         
 -11   2  19         75.08         40.49        32.48 o                         
 -11   3  20         22.62         14.48        32.34 o                         
  -9   4  20        199.16        171.24        34.87 o                         
  -9   5  21          9.50          1.55        32.48 o                         
  -8  -4 -21        153.46        106.29        34.87 o                         
  -8   6  21         93.51        126.81        35.71 o                         
  -7   4  19        278.79        265.86        33.32 o                         
  -7   5  20        139.41        157.88        41.90 o                         
  -6   8  21         12.12         83.37        43.16 o                         
  -5   8  20         35.65         28.12        31.63 o                         
  -4   8  19         47.61         46.68        31.77 o                         
  -3  -3  -4        144.68        158.73        62.70 o                         
   0  -1  -9          4.73          5.34        38.24 o                         
   0  -1  -8        913.99        904.14        52.44 o                         
   0  -1  -7         11.36         -3.66        35.29 o                         
   0   0 -19         70.48         95.18        30.37 o                         
   0   2   6       1115.22        997.63        60.88 o                         
   1   0  -9         77.64         84.78        38.66 o                         
   1   0  -8         54.76         78.73        36.98 o                         
   1   0  -7        396.85        341.92        37.40 o                         
   1   4   7        643.04        582.05        52.16 o                         
   2   2 -18        354.46        306.49        32.76 o                         
   2   4   4       2518.36       2292.90       110.93 o                         
   2   8   9        287.98        249.97        46.25 o                         
   3   5 -21         99.60         38.24        33.04 o                         
   4   5  -4       2011.60       1890.67        67.91 o                         
   5   7  -9        462.81        383.67        41.19 o                         
   5   7  -8        307.89        241.11        39.51 o                         
   5   8  -5        817.02        689.60        51.88 o                         
   5   9 -18          9.90          9.00        32.62 o                         
 -15  -4   8          4.65         22.07        41.33 o                         
 -10   2  19         51.21         42.88        32.20 o                         
 -10   3  20         81.95        112.47        32.62 o                         
  -9  -4 -21         21.94         10.83        43.02 o                         
  -8  -4 -20         31.67         33.18        41.33 o                         
  -8   4  20        162.43        139.75        33.46 o                         
  -6   6  20        182.79        166.04        34.44 o                         
  -5  -3 -20         41.60         50.33        30.23 o                         
  -5  -2   7        650.92        572.21        48.50 o                         
  -5   9  21         43.77         10.83        41.05 o                         
  -4  -2   5         43.93         42.18        41.76 o                         
  -4  10  20         86.17         94.48        35.71 o                         
  -3  -1   6        544.96        552.94        48.22 o                         
  -3  10  19        228.88        166.18        41.47 o                         
  -3  11  19         56.82         46.25        34.16 o                         
  -1   0 -21        225.38        222.84        34.87 o                         
   0   0 -18        300.26        289.06        33.04 o                         
   0   1 -21         30.99         45.97        32.62 o                         
   0   3   8         69.27         63.41        33.18 o                         
   1   2   3        309.10        294.82        68.47 o                         
   2   2  -2      56728.89      54257.01       401.11 o                         
   2   3 -20         72.92         78.03        30.37 o                         
   3   4 -18        805.16        739.51        40.21 o                         
   3   5 -20        466.39        415.17        35.01 o                         
   3   9   7        548.28        487.43        65.23 o                         
   4   5  -5       1302.85       1257.02        57.50 o                         
   4   7 -19         26.53         38.94        31.63 o                         
   5   8  -6        335.02        310.99        46.82 o                         
   5  11 -18         58.98         82.39        34.16 o                         
 -12   1  19         69.28         61.30        33.74 o                         
  -9   2  19        189.35        124.00        30.93 o                         
  -9   3  20         28.70         46.25        29.81 o                         
  -9   4  21         52.36         51.46        32.20 o                         
  -6   5  20        119.70         87.45        34.73 o                         
  -4   8  20        390.84        362.02        42.04 o                         
  -4   9  20        216.39        153.38        32.62 o                         
  -3   9  19         13.69         29.81        32.05 o                         
  -2   1   9       1399.73       1285.56        48.50 o                         
  -1   0   4         30.80         13.22        48.64 o                         
  -1   2   9        117.82        118.38        38.38 o                         
   1   5   9        832.72        769.03        49.77 o                         
   2   3 -19        169.08        114.58        30.79 o                         
   2   5   6        863.47        780.28        63.83 o                         
   3   3  -8         26.80         38.24        39.51 o                         
   3   3  -7        650.54        644.47        46.96 o                         
   3   4 -17         17.41        -14.76        31.35 o                         
   3   5 -19         33.52         54.83        31.63 o                         
   3   6 -21         62.97         64.81        31.77 o                         
   3   6   4       2277.52       2072.31       142.14 o                         
   3  12   8         11.16         26.01        60.45 o                         
   4   5  -7         36.34         47.24        38.10 o                         
   4   5  -6         18.28         25.31        38.66 o                         
   5   8  -9        289.16        263.05        39.37 o                         
   5   8  -8       1382.91       1207.68        51.46 o                         
   5   8  -7        207.89        152.12        38.10 o                         
   5   9  -4         33.37         17.71        41.19 o                         
 -15  -5   5         86.50         70.01        41.90 o                         
 -14  -5   5         18.80         16.73        39.37 o                         
 -13   0  18         34.87         49.63        35.01 o                         
 -11   1  19         64.22         41.33        32.62 o                         
 -10   1  19        137.55        137.50        38.10 o                         
 -10   2  20         38.35         32.34        30.79 o                         
 -10   3  21         65.04         76.34        32.05 o                         
  -9  -4 -20         34.67         18.98        40.21 o                         
  -8   3  20        145.23        123.72        31.21 o                         
  -6  -3 -20        463.28        399.28        40.91 o                         
  -5   6  20        319.80        289.62        36.27 o                         
  -4   6  19        190.98        169.41        31.77 o                         
  -3  -3  -9       1623.06       1579.82        61.72 o                         
  -1   1   7       2936.78       2569.02        67.34 o                         
   1   2 -19        180.28        171.66        29.10 o                         
   2   3 -18        479.74        401.95        32.76 o                         
   2   4 -20         54.27         39.08        29.95 o                         
   3   6 -20        153.22        154.93        31.63 o                         
   3  11   8        188.41        203.72        59.89 o                         
   3  13   8        183.67        146.21        70.44 o                         
   4   5  -9       1225.26       1154.67        42.88 o                         
   4   5  -8        425.39        379.03        35.15 o                         
   4  10 -20         86.17         56.24        35.43 o                         
   5   9  -6        186.86        171.94        42.74 o                         
   5   9  -5        352.05        297.91        41.61 o                         
   5  14  -5        203.50        151.56        58.06 o                         
 -14  -5   6         97.90         71.70        39.51 o                         
 -12   1  20         70.25         75.50        31.77 o                         
 -11   1  20         28.73         59.47        38.94 o                         
 -11   2  21        449.63        371.30        35.29 o                         
  -9  -4 -19         71.90         45.27        45.83 o                         
  -9   2  20        878.20        750.76        37.12 o                         
  -6   4  20        121.84        102.21        30.23 o                         
  -4  -2   6       1588.22       1578.84        58.20 o                         
  -4   7  20        664.57        583.59        38.94 o                         
  -3  -3  -8        485.35        452.14        48.22 o                         
  -3  -3  -7        581.87        542.40        51.88 o                         
  -3  -3  -6        406.46        370.74        56.66 o                         
  -3  -1   7        102.47         82.25        39.08 o                         
  -3  10  20         31.26         77.47        32.48 o                         
  -2  -1   4        110.95        113.18        39.65 o                         
  -2  11  19        146.34        121.19        42.74 o                         
   0   1   4       1952.01       1599.08        75.08 o                         
   0   3   9         30.45         35.99        38.52 o                         
   1   3   6        110.13         80.00        42.04 o                         
   1   4   8        536.27        496.85        48.22 o                         
   2   2  -3        250.36        215.67        46.54 o                         
   2   3 -17        428.45        337.28        33.18 o                         
   2   5 -21        312.41        257.84        31.21 o                         
   2   7   9        622.73        560.26        49.21 o                         
   3   6 -19        205.43        170.40        33.04 o                         
   3  10   8        115.68         88.15        56.38 o                         
   4   6  -3       2444.75       2137.97        76.48 o                         
   4  10 -19          8.97         54.27        33.04 o                         
   5   9  -8         71.85         92.23        35.01 o                         
   5   9  -7       1402.91       1160.86        49.63 o                         
   5  10  -5        402.70        337.28        50.33 o                         
   5  10  -4        111.52         95.74        45.97 o                         
   5  13  -4        134.80        114.58        46.40 o                         
   5  14  -7        145.73        128.50        47.10 o                         
   5  14  -6        211.61        167.02        49.91 o                         
 -15  -5   6        109.08         84.64        41.90 o                         
 -13  -5   6         10.46         31.77        38.94 o                         
 -12  -5   6         36.41         44.43        35.85 o                         
 -12   0  19         79.62         62.28        34.30 o                         
 -11   0  19        108.85         85.20        42.60 o                         
 -10   1  20         42.85         -3.66        36.13 o                         
  -9   1  19         30.07         79.57        30.23 o                         
  -8   2  20        297.44        300.72        37.68 o                         
  -7  -3 -20        116.03         85.34        40.77 o                         
  -7   3  20         85.06         65.23        30.23 o                         
  -5   5  20        381.43        342.06        35.15 o                         
  -4   6  20        284.34        247.58        39.65 o                         
  -3   0  10         66.42         77.33        28.40 o                         
  -3   8  20         63.10         48.93        36.83 o                         
  -2   9  19         12.28         25.45        35.01 o                         
  -2  10  19         12.10         36.55        32.34 o                         
   0   2   7          3.53          1.69        33.32 o                         
   1   3 -20        500.87        483.91        33.74 o                         
   2   5 -20        226.60        215.10        30.23 o                         
   2   6   8        233.77        204.00        43.86 o                         
   2   8  10        642.31        547.32        44.00 o                         
   3  14   8        182.42        159.57        81.68 o                         
   4   6  -4        597.10        552.24        50.75 o                         
   5  10  -8         43.97         38.66        35.15 o                         
   5  10  -7        174.28        166.74        35.99 o                         
   5  10  -6        287.68        272.75        39.93 o                         
   5  11  -9        125.58        103.62        37.12 o                         
   5  11  -6         63.84         79.01        42.18 o                         
   5  11  -5         94.92        104.60        43.44 o                         
   5  12  -5         26.42         34.30        43.86 o                         
   5  13  -8         94.44         77.33        40.91 o                         
   5  13  -7         54.77         45.83        44.00 o                         
   5  13  -6         10.66         38.94        45.41 o                         
   5  13  -5         70.79         57.64        45.69 o                         
 -14  -5   7          3.36          9.98        37.54 o                         
 -13  -5   7         71.16         51.18        38.10 o                         
 -13  -1  18        162.82        138.06        36.27 o                         
 -11   1  21         86.14         52.44        40.77 o                         
  -5  -4  -7        186.01        156.90        49.35 o                         
  -5  -3   5        268.69        198.94        36.98 o                         
  -5  -2 -20        123.09        103.33        30.23 o                         
  -2   0   8        135.88        109.10        30.79 o                         
  -1   1 -20        874.28        777.47        37.26 o                         
  -1   1   8       1474.17       1363.73        55.53 o                         
   1   3 -19         31.43         38.38        28.96 o                         
   1   5  10        949.23        866.46        46.40 o                         
   2   2  -8        481.03        394.78        36.27 o                         
   2   2  -6       3431.15       3051.53        75.08 o                         
   3   7 -19        356.70        310.71        33.04 o                         
   3   8 -20         63.10         90.12        31.91 o                         
   3   8   7        132.77        121.47        51.88 o                         
   3  10 -21         67.65         41.47        34.44 o                         
   4   6  -9        240.01        179.39        30.51 o                         
   4   6  -8        941.40        905.41        44.43 o                         
   4   6  -7        498.93        463.67        40.63 o                         
   4   6  -5        212.59        198.23        39.08 o                         
   5  11  -8         46.24         10.83        38.10 o                         
   5  11  -7         24.80         23.76        35.43 o                         
   5  12  -8        293.60        272.89        42.46 o                         
   5  12  -7         26.35         17.43        38.10 o                         
   5  12  -6          7.63         19.26        38.24 o                         
 -14  -5   8         42.29         64.67        38.80 o                         
 -12   0  20        307.46        260.80        35.43 o                         
 -11   0  20        168.13        126.67        34.30 o                         
  -9  -3 -21         71.87         83.09        42.04 o                         
  -9   1  20        399.08        371.02        33.46 o                         
  -8  -3 -20         49.70         14.48        38.66 o                         
  -7   2  20         16.65         -7.45        27.13 o                         
  -5  -4  -6        272.92        246.17        59.33 o                         
  -5  -4  -5        439.44        368.91        77.04 o                         
  -4  -2   7        585.86        564.75        39.08 o                         
  -4   5  20        137.02        127.94        31.49 o                         
  -3  -2   4         92.41         67.06        37.40 o                         
  -3  -1   8        176.50        184.03        32.05 o                         
  -3   7  20        198.07        181.92        31.77 o                         
  -2  -2  -9        957.37        948.15        53.42 o                         
  -2  -1   5       4910.56       4455.05        92.09 o                         
  -2   8  19        291.81        239.71        32.48 o                         
  -2  10  20        126.69        122.17        39.51 o                         
  -1   0   5         23.43         11.39        34.87 o                         
   0   2 -19        402.84        374.11        31.77 o                         
   1   1 -10        318.59        220.73        31.49 o                         
   1   4 -20         83.36         98.69        28.12 o                         
   2   5   7        326.81        274.86        49.63 o                         
   2   6 -20        139.80        129.06        30.09 o                         
   2   7 -21         20.14         60.88        29.66 o                         
   3   4  -9        260.91        208.07        32.62 o                         
   3   4  -3        512.70        465.64        50.61 o                         
   3   7 -18        541.63        494.18        35.43 o                         
   3   7   6        151.74        148.75        57.22 o                         
   3   8 -19        299.72        292.01        33.18 o                         
   3   9   8        125.99        110.08        54.41 o                         
   3  10 -20         31.26         15.47        33.46 o                         
 -12  -1  19         67.13         71.14        33.74 o                         
 -11  -5   7       1004.94        934.09        46.96 o                         
 -10  -5   6         27.48         23.34        33.74 o                         
 -10   0  20          1.18         48.08        30.65 o                         
  -5  -3   6        539.77        524.54        46.82 o                         
  -2  -2  -8          3.37         11.95        38.80 o                         
  -2   9  20         63.99         19.82        37.54 o                         
  -1  -1 -10       1537.68       1319.31        48.79 o                         
   0   0 -10       2125.72       2219.79        56.80 o                         
   0   1   5        174.49        162.80        47.24 o                         
   0   2   8        198.98        226.21        40.63 o                         
   0   3  10       6112.09       5495.56        83.93 o                         
   1   1  -9         26.39          7.17        28.26 o                         
   1   4   9        772.94        722.78        48.64 o                         
   3   4  -4       1733.82       1649.69        66.50 o                         
   3   8 -18        193.44        134.12        31.35 o                         
   3   9 -19         13.69         21.23        30.79 o                         
   3  11   9        206.35        218.76        59.19 o                         
   3  12   9         37.24         42.74        54.83 o                         
   3  13   9        379.84        317.60        79.15 o                         
   4   7 -10        572.64        474.64        34.87 o                         
   4   7  -9        189.16        203.15        36.13 o                         
 -12  -2  18         32.97         30.51        40.35 o                         
 -11  -1  19         67.66          8.29        33.60 o                         
 -11   0  21          2.65         32.20        30.23 o                         
  -9  -3 -20         11.90          4.36        36.27 o                         
  -9   0  20        226.00        167.73        38.80 o                         
  -4  -2   8        272.70        264.31        40.63 o                         
  -3   7  21        450.38        390.70        34.59 o                         
  -2  -2  -7        168.06        117.53        40.63 o                         
  -2   0 -18          2.65         -9.84        28.40 o                         
  -2   0   9          2.96         10.54        27.84 o                         
  -2   8  20         41.11         63.83        29.81 o                         
  -1  -1  -9         44.09         36.98        31.77 o                         
  -1   1 -18        667.93        611.85        34.30 o                         
  -1   1   9         26.39         16.31        36.41 o                         
   0   4 -21          0.64         35.15        26.71 o                         
   1   1  -7       2936.77       2490.71        63.27 o                         
   2   6   9        853.68        754.13        51.18 o                         
   3   9 -18          6.76         37.26        31.77 o                         
   3  10   9         75.26         69.17        56.10 o                         
   4   7  -8         43.31         79.43        32.90 o                         
   4   7  -3        193.97        190.92        42.74 o                         
 -11  -1  20         28.22        -33.18        33.18 o                         
 -10  -5   7         34.26         57.92        33.88 o                         
 -10  -3 -20        135.51        105.02        41.47 o                         
 -10  -1  19        136.38        105.72        31.49 o                         
 -10   0  21        369.95        359.35        33.46 o                         
  -7   1  20         41.39         38.24        27.13 o                         
  -5  -3   7        293.59        308.88        41.76 o                         
  -3  -1   9        569.81        555.05        36.55 o                         
  -2  -2  -6       1450.95       1348.41        65.09 o                         
  -2  -2  -5        418.91        324.91        57.36 o                         
  -2  -1   6         95.99         79.57        34.87 o                         
  -2   5  18        824.44        720.11        37.96 o                         
  -2   6  19        673.36        658.95        36.13 o                         
  -1   0   6         91.82         82.11        33.04 o                         
  -1   9  19        126.87        164.21        33.46 o                         
   0   3 -19        197.46        164.49        29.24 o                         
   1   1  -6       3275.91       2871.71        70.72 o                         
   1   1  -5       2439.56       2315.39        70.01 o                         
   1   1  -3       3784.28       3459.52       101.08 o                         
   1   4 -18         84.79        102.07        28.12 o                         
   2   3 -10       1090.62       1071.02        40.91 o                         
   3  11 -18          1.65          7.59        29.95 o                         
   4   7  -6        341.49        318.72        37.40 o                         
   4   7  -5        194.73        172.65        35.71 o                         
   4   7  -4        311.49        300.72        39.08 o                         
   4   8 -10         68.89         67.34        29.38 o                         
   4   8  -9        177.15        172.22        37.12 o                         
 -12  -2  19          7.24         -2.39        33.88 o                         
 -10  -1  20         43.04        -18.00        39.37 o                         
  -9  -3 -19         26.32         39.37        37.96 o                         
  -8   0  20        523.99        470.28        34.73 o                         
  -6  -1 -21         15.67         -4.92        36.41 o                         
  -4  -3   4       1471.48       1450.06        62.56 o                         
  -2  -2  -4        928.12        823.30        72.83 o                         
  -2   0  10        200.81        226.49        31.91 o                         
  -1  -1  -7       1794.42       1655.04        59.61 o                         
  -1   2 -19         64.99         79.57        30.23 o                         
  -1   8  19         17.03         11.39        30.93 o                         
  -1  10  20         30.62         -3.37        38.24 o                         
   0   0  -7        110.29        186.56        42.60 o                         
   0   2   9         21.53         28.96        30.51 o                         
   0   5 -21         17.77         31.49        26.43 o                         
   1   4  10       1242.86       1146.94        50.89 o                         
   1   6 -20        312.23        260.66        31.07 o                         
   2   3  -9       1984.69       1902.90        49.77 o                         
   2   5   8          0.97         12.23        42.04 o                         
   2   8 -19        291.81        239.29        33.18 o                         
   2  10 -20        126.69        126.67        33.74 o                         
   3   5  -9       1628.14       1559.58        46.40 o                         
   3   8   8        410.53        379.03        56.10 o                         
   3  14   9         24.39         39.22        87.03 o                         
   4   8  -8        104.17        113.88        35.99 o                         
 -14  -6   6         40.99         53.71        45.83 o                         
 -13  -6   5         13.32         20.67        36.41 o                         
 -11  -2  19         71.35         61.02        32.48 o                         
 -11  -1  21         85.96         84.21        31.77 o                         
 -10  -3 -19         85.10        112.19        46.54 o                         
  -9  -2 -21         27.87         48.08        41.05 o                         
  -3  -2   6        124.65        124.14        34.16 o                         
  -1   1  10        318.59        236.05        31.91 o                         
   0   0  -6        122.47        236.90        39.93 o                         
   0   1   6       3451.52       3100.17        79.15 o                         
   1   3   8        237.45        211.31        42.74 o                         
   1   5 -18        130.57        139.89        30.79 o                         
   1   7 -20         31.13         18.70        29.66 o                         
   2   6  10       1914.22       1735.60        62.00 o                         
   2   9 -19         12.28         35.01        30.93 o                         
   3   9   9        136.55        128.50        48.79 o                         
   4   8  -7        180.85        157.60        36.13 o                         
   4   8  -6        566.61        529.47        41.61 o                         
   4  13  -9          1.12        -10.12        37.82 o                         
   4  14  -8          0.32         -6.89        38.38 o                         
 -14  -6   7         21.47         51.03        45.13 o                         
 -13  -6   6         11.99          2.25        37.68 o                         
  -9  -1  20        397.69        420.93        33.60 o                         
  -8  -2 -20         64.39         69.45        33.18 o                         
  -7  -1 -21        352.81        323.50        40.07 o                         
  -6  -4   6         65.90         38.66        34.30 o                         
  -6  -1 -20         38.04         46.82        35.57 o                         
  -4  -3   5        276.22        268.95        45.41 o                         
  -4   2  19       1459.84       1302.01        42.32 o                         
  -2  -1   7        478.82        438.08        36.41 o                         
  -1   0   7        396.85        349.37        35.43 o                         
   0   0  -5          0.01        -54.13        54.13 o                         
   0   3 -17         62.24         31.91        27.42 o                         
   1   2 -10        456.20        425.43        33.32 o                         
   2   4   6        160.38        133.98        50.19 o                         
   3   6 -10       1019.96        993.70        40.21 o                         
   3   7   7        309.56        277.10        55.67 o                         
   4   8  -5        215.34        209.34        36.27 o                         
   4   8  -4        304.56        246.88        37.54 o                         
   4   8  -3        363.67        300.30        43.30 o                         
   4   9  -8        261.20        224.95        30.37 o                         
   4   9  -7        745.08        616.49        43.02 o                         
   4  10  -8        213.93        212.43        36.13 o                         
   4  13  -8         55.04         33.46        38.80 o                         
   4  14  -7         33.53         48.93        37.82 o                         
   4  14  -6         11.40         16.59        47.80 o                         
 -14  -6   8         59.78         43.86        46.25 o                         
 -12  -6   6         23.14         27.84        37.12 o                         
 -11  -2  20         94.68         87.17        33.74 o                         
  -9  -2 -20        315.81        275.84        41.76 o                         
  -4  -3  -8        461.43        422.48        45.69 o                         
  -3  -2   7       1949.68       1862.41        54.41 o                         
  -2   5  20        226.60        231.41        31.35 o                         
  -1  -1  -4       1004.69        879.54        70.44 o                         
  -1  10  21         53.61         39.08        33.46 o                         
   0   0  -4      60922.81      52028.50       343.74 o                         
   0   1   7         11.66         11.81        32.48 o                         
   0   2  10         18.43         40.07        29.66 o                         
   0   4 -18         30.29         35.43        26.99 o                         
   0   7 -21         62.96         52.16        29.38 o                         
   0  10  19         59.48         81.40        38.52 o                         
   1   2  -9        117.82        126.39        31.07 o                         
   1   6 -18         92.46         46.96        31.77 o                         
   1   7 -19        230.84        201.19        29.81 o                         
   1   9 -20         75.23         90.54        33.74 o                         
   2   3  -6          7.45          1.97        31.21 o                         
   3   6  -9          2.27          0.56        33.04 o                         
   4   9  -6        512.52        422.90        40.77 o                         
   4  10  -7        148.15        107.55        35.01 o                         
   4  11  -8        137.28        106.15        36.13 o                         
   4  12  -8         84.94         74.79        37.68 o                         
   4  12  -7        295.19        253.34        45.55 o                         
   4  13  -7          3.66         24.88        38.38 o                         
   4  13  -6         52.40         42.04        44.85 o                         
   4  14  -5         69.64         89.56        39.65 o                         
 -14  -6   9         11.78        -27.56        45.13 o                         
 -13  -6   8         80.54         60.31        38.52 o                         
 -12  -6   7          3.97         10.68        38.10 o                         
  -6   0  20          4.95         20.10        27.56 o                         
  -2  -1   8        251.57        232.68        34.30 o                         
  -1   0   8         54.76         73.11        31.35 o                         
  -1   4  17        341.13        277.95        33.18 o                         
  -1   7  20         31.13         57.36        29.38 o                         
   0   9  19          2.36          5.76        32.48 o                         
   1   3   9          5.66         27.27        32.34 o                         
   1   8 -19         17.03         13.36        30.09 o                         
   2   3  -5        856.57        794.90        46.68 o                         
   2   5   9       2111.64       1956.18        63.97 o                         
   3   5  -4        350.57        355.70        46.68 o                         
   3   5  -3        127.48         99.68        42.32 o                         
   3   6  -8         87.97         55.11        35.43 o                         
   3   8   9       1217.99       1077.21        67.06 o                         
   4   9  -5        464.95        363.43        41.19 o                         
   4   9  -4        733.32        717.72        51.60 o                         
   4  10  -6         89.59         87.31        34.59 o                         
   4  11  -7         96.55         92.51        36.41 o                         
   4  11  -6         50.87         52.86        40.77 o                         
   4  12  -6        222.94        235.63        39.79 o                         
   4  13  -5        153.15        112.33        44.99 o                         
 -11  -6   7        179.35        180.66        42.32 o                         
 -11  -3  19         50.97         19.96        30.93 o                         
  -9  -2  20        882.71        840.17        38.52 o                         
  -4  -3  -7       3038.45       2880.15        87.73 o                         
  -4  -3   7        302.71        258.13        43.72 o                         
  -4   1  19       1960.36       1804.34        43.16 o                         
  -3  -2  -9        322.21        344.45        37.82 o                         
  -3  -2   8       2331.06       2020.71        53.57 o                         
  -2   5  21        312.41        256.58        31.21 o                         
  -1   0 -10        314.70        282.03        33.60 o                         
  -1   4 -19        374.68        330.11        31.63 o                         
   0   1  -9          4.35          2.11        34.59 o                         
   0   1   8        936.17        875.88        50.61 o                         
   0   8  19        239.25        207.09        33.74 o                         
   0  10  20         52.45         79.29        37.40 o                         
   1   2  -8       4503.68       3944.56        70.44 o                         
   1   2   6        258.30        235.07        46.40 o                         
   2   4   7        765.59        711.25        58.20 o                         
   3   6  -7        131.06        137.50        37.12 o                         
   4  10  -5        149.74        131.31        36.27 o                         
   4  10  -4        382.02        293.55        47.52 o                         
   4  11  -5        134.09        158.59        39.37 o                         
   4  12  -5        259.34        211.87        38.94 o                         
 -12  -4  18        151.00        143.12        39.08 o                         
 -11  -3  20         21.44         20.67        34.16 o                         
 -10  -3  19         52.58         76.20        34.02 o                         
  -8  -5  -6         73.74         57.78        61.44 o                         
  -8  -1 -20        302.51        286.52        39.65 o                         
  -6   0 -20         21.34         34.87        35.71 o                         
  -5  -4   4        938.87        885.72        53.71 o                         
  -3  -2   9       1495.85       1534.83        46.96 o                         
  -2  -2   2      56767.38      55126.43       394.92 o                         
  -2  -1  -9         65.04         79.15        38.24 o                         
  -2   3  19        169.08        128.78        32.62 o                         
  -1   0   9         77.64        107.13        30.93 o                         
  -1   4  18         84.79        106.85        31.07 o                         
   0   6  18        397.38        336.01        32.90 o                         
   0   9  20         63.77         92.51        39.08 o                         
   1   2  -7        275.61        239.85        34.73 o                         
   1   3  10       2732.21       2631.72        66.50 o                         
   2   4  -8        502.11        428.38        36.13 o                         
   3   6  -6        404.90        346.98        41.05 o                         
   3   6   6         76.69         89.42        59.05 o                         
   3   7   8        184.25        168.15        47.80 o                         
   3   8 -10        241.01        219.74        32.48 o                         
   4  11  -4        154.59        136.65        39.79 o                         
 -13  -6  -6         30.47         21.51        84.78 o                         
 -10  -3  20         80.10         70.86        41.90 o                         
 -10  -2 -19        218.34        193.31        40.91 o                         
  -6  -4  -7        476.73        444.69        55.67 o                         
  -5  -4   5        723.80        633.64        46.68 o                         
  -4  -3   8        202.19        170.82        33.74 o                         
  -3  -2  -8       1825.49       1691.87        63.41 o                         
  -3   2  20       1320.80       1177.73        40.91 o                         
  -2  -1  10        148.44        156.48        30.93 o                         
  -1   0  -9        341.91        388.03        35.57 o                         
  -1   3  17         67.54         65.37        28.40 o                         
   0   1  -8        936.18        908.22        42.04 o                         
   0   1   9          4.35          9.70        36.41 o                         
   0   6 -18        397.38        319.56        32.34 o                         
   0   8  20        298.06        314.22        41.90 o                         
   1   2   7        412.95        358.65        45.69 o                         
   1  11 -18        112.54         88.15        33.60 o                         
   2   4  -7       1425.68       1409.85        53.28 o                         
   3   6  -5        144.14        146.92        38.94 o                         
   3   7  -8        132.06        141.29        29.24 o                         
   3   8  -9         43.99         82.81        36.83 o                         
 -11  -3  21        214.91        155.07        34.59 o                         
 -11  -2 -19        185.70        169.97        42.46 o                         
  -9  -1 -20         59.90         44.99        37.54 o                         
  -8  -1 -19        167.70        117.96        38.52 o                         
  -8   0 -21         23.04         64.81        29.38 o                         
  -7   0 -20          8.19         62.56        38.10 o                         
  -5  -4   6        509.96        476.32        37.26 o                         
  -4  -3  -6       8164.35       7738.13       141.58 o                         
  -4  -3   9        426.78        398.86        35.43 o                         
  -2  -2   4       1070.39        979.22        61.30 o                         
  -2   3  20         72.92        124.56        32.48 o                         
  -1   4  19         82.69         81.40        30.79 o                         
   0   6  19        260.59        237.74        38.66 o                         
   0   7  20         40.71         33.32        36.69 o                         
   0  10  21         43.40         36.83        33.18 o                         
   1   2  -6        171.04        149.03        34.30 o                         
   1   3  -9       2215.55       2198.56        56.52 o                         
   2   3   3      21754.32      19464.96       375.38 o                         
   2   4   8         91.73         71.28        38.80 o                         
   2   5  -9       1524.96       1497.72        48.64 o                         
   3   7  -7         57.04         34.59        34.02 o                         
   3   8  -8        159.70        156.76        35.29 o                         
   3   8  10        243.67        205.83        44.43 o                         
   3   9  -9         45.92        103.05        35.29 o                         
   3  14  -8        109.32         84.07        39.65 o                         
 -11  -4  19        107.97         80.00        34.02 o                         
 -10  -1 -20         76.38         89.84        40.91 o                         
  -5  -4   7         21.52         42.74        29.81 o                         
  -5  -1  19       1091.23        997.21        37.82 o                         
  -3  -2  -7        471.74        388.87        46.96 o                         
  -2  -1  -8        982.08        956.86        46.11 o                         
  -2   2  19        166.61        126.81        30.23 o                         
  -1   0  -8        584.87        578.53        39.79 o                         
  -1   5 -18         81.94         79.29        28.40 o                         
   0   1  -7         11.66         11.81        28.40 o                         
   0   1  10       1372.07       1205.57        44.15 o                         
   1   2  -5       4581.86       4247.96        89.84 o                         
   1   2   8       3660.88       3358.58        76.76 o                         
   1  10  19        131.50        134.55        40.63 o                         
   1  11  19         11.61         22.49        39.22 o                         
   3   6  -4         35.25         29.66        37.96 o                         
   3   6   7        201.19        190.22        55.53 o                         
   3   7  -6        703.93        679.05        42.46 o                         
   3   7   9        365.02        329.97        50.05 o                         
   3  13  -8        106.32        106.85        39.08 o                         
   3  14  -7        163.95        145.51        42.04 o                         
 -14  -7   5         33.54         11.53        45.41 o                         
 -14  -7   6         55.17         27.56        45.83 o                         
 -11  -4  20          2.45        -30.51        30.51 o                         
 -10  -4  19        147.25        100.66        33.74 o                         
  -9  -1 -19         45.24         68.05        39.93 o                         
  -9   0 -21          9.42         -8.15        31.21 o                         
  -8   0 -20        190.99        229.30        37.68 o                         
  -5  -4   8         62.93         74.79        30.37 o                         
  -3  -3   3        245.13        282.73        49.91 o                         
  -3   1  20       1080.45       1030.81        40.07 o                         
  -2  -2   6       3447.84       3082.88        74.23 o                         
  -1   7 -19         34.90         13.64        28.12 o                         
  -1  10 -20         41.70         38.38        32.90 o                         
   0   5  19          7.25        -10.97        35.71 o                         
   0   6  20        141.93        125.55        30.09 o                         
   0   9 -18        158.20        136.37        32.62 o                         
   1   3  -8        527.88        486.44        36.13 o                         
   1   7  18         11.61         16.87        34.73 o                         
   2   4   9        208.99        213.56        40.07 o                         
   2   5  -8        618.98        576.14        37.54 o                         
   3   6  -3        453.93        428.66        45.41 o                         
   3   8  -7        295.43        289.48        36.55 o                         
   3   9  -8        287.45        279.78        32.05 o                         
   3  10  -8          5.60         -6.47        33.74 o                         
   3  11  -8        256.98        242.38        38.66 o                         
   3  12  -8         12.77         11.81        34.87 o                         
   3  14  -6        276.45        269.79        47.80 o                         
 -14  -7   7         95.04        101.37        41.61 o                         
 -14  -6  -6        115.45         92.37        84.07 o                         
 -13  -7   6         96.46         92.65        44.99 o                         
 -10  -4  20         72.80         69.59        34.44 o                         
  -9  -4  19         65.56         55.81        39.51 o                         
  -6  -4  -6        148.61        173.49        54.97 o                         
  -4  -3  -5        434.08        412.21        62.56 o                         
  -3  -3   4        174.65        121.47        35.99 o                         
  -3  -3   5       1474.52       1436.28        58.49 o                         
  -3   5 -20         49.44         38.66        28.68 o                         
  -2  -2   7        312.57        282.31        36.41 o                         
  -2  -1  -7         97.15         88.71        40.21 o                         
  -1  -1   7       2945.53       2632.43        66.22 o                         
  -1   0  -7         57.71         45.55        32.90 o                         
  -1   1 -10       1538.30       1352.20        45.55 o                         
   0   1  -6       3451.52       3150.78        75.92 o                         
   0   2  -9         21.53         29.10        35.29 o                         
   0   4  18         30.29         45.69        31.77 o                         
   1   2   9        532.79        511.75        39.37 o                         
   1  10  20         41.70         61.72        40.07 o                         
   2   5  -7        793.52        830.75        47.10 o                         
   2   6  -9        467.45        480.12        33.74 o                         
   3   7  -5         29.10         55.11        34.02 o                         
   3   8  -6        235.93        184.03        35.57 o                         
   3   9  -7         54.50         42.04        34.44 o                         
   3  12  -7         45.93         79.01        35.99 o                         
   3  13  -7        211.62        177.43        40.77 o                         
 -13  -7   7         16.22         -7.73        37.68 o                         
 -13  -7   8         36.71         64.25        36.83 o                         
 -12  -7   5         20.70          0.56        44.71 o                         
 -12  -7   6          1.17         15.32        44.00 o                         
 -11  -5  18        239.16        187.27        33.18 o                         
 -10  -4  21        237.84        264.03        41.33 o                         
 -10  -1 -19         38.42         19.96        31.21 o                         
  -9   0 -20          4.20         -9.84        29.66 o                         
  -8   0 -19        338.14        330.81        39.65 o                         
  -7   1 -20        143.63        119.78        30.51 o                         
  -6   2 -20         77.64         79.72        35.01 o                         
  -5  -3  -8        344.54        342.34        41.76 o                         
  -4  -1  19       1961.19       1873.37        42.88 o                         
  -3  -3   6       1329.13       1314.95        50.33 o                         
  -2  -2   8        477.74        448.63        36.41 o                         
  -2   0 -10         31.73         58.35        29.66 o                         
  -2   1  19        239.56        244.07        30.37 o                         
  -2   2  21        191.43        159.29        32.90 o                         
  -2   6 -19        352.52        330.53        29.66 o                         
  -1  -1   8       1464.19       1409.28        49.35 o                         
  -1   2  18         35.74         23.06        27.13 o                         
  -1   3  20        500.87        457.34        35.43 o                         
  -1   7 -18         11.61          2.95        29.66 o                         
  -1  10 -19        131.50        149.45        34.87 o                         
   0   0   6        122.47        222.84        40.07 o                         
   0   5  20        710.50        621.55        35.99 o                         
   0   6  21         99.12         92.09        30.23 o                         
   1   2  -4       1889.68       1760.20        65.09 o                         
   1   2  10        232.31        252.64        41.90 o                         
   1   3  -7         38.85         30.09        29.38 o                         
   1   6  18         24.69         31.63        29.10 o                         
   1   7  19         34.90         26.01        33.32 o                         
   1   8  20        235.47        210.18        39.51 o                         
   1   9  20        213.13        181.08        33.32 o                         
   2   3   5       1800.07       1617.08        81.12 o                         
   2   4  -4        218.88        229.59        43.58 o                         
   2   4  10        434.09        398.72        41.61 o                         
   3   6   8        382.64        363.01        53.14 o                         
   3   7  -4         31.09         16.17        34.30 o                         
   3  10  -7        127.18        122.17        34.87 o                         
   3  11  -7        305.87        275.56        36.83 o                         
   3  13  -6         62.52         10.97        39.79 o                         
 -12  -7   7         82.37         72.26        37.12 o                         
 -12  -7   8         13.39         -3.66        43.16 o                         
 -11  -5  19         98.30        129.06        31.07 o                         
 -11  -1 -19         44.87         18.42        32.90 o                         
 -10   0 -20        105.10        159.99        38.94 o                         
  -9  -4  20        198.35        224.52        34.73 o                         
  -9   1 -21         44.50         57.36        30.51 o                         
  -8   1 -20        296.81        264.59        39.22 o                         
  -4  -1  20         97.19         94.20        28.12 o                         
  -3  -3   7        648.18        684.68        40.21 o                         
  -3  -3   8         27.52         10.68        37.54 o                         
  -3  -2  -6         18.88         24.32        37.96 o                         
  -3   0  20        419.61        377.63        32.34 o                         
  -2  -2   9       1428.67       1349.81        45.69 o                         
  -2   0  17         22.86         32.48        26.71 o                         
  -1  -1   9         26.71         13.50        28.96 o                         
  -1   2  19        180.28        143.68        30.09 o                         
   0   0   7        110.29        164.21        39.51 o                         
   1  10  21         34.25         23.06        38.38 o                         
   2   3   6        974.98        861.26        62.14 o                         
   2   5  -6        463.37        462.26        43.86 o                         
   2   6  -8        252.73        198.66        30.79 o                         
   2   7  -9        249.93        241.54        31.49 o                         
   3   8  -5        122.82         96.59        34.59 o                         
   3   9  -6        914.36        874.76        39.65 o                         
   3  10  -6         69.68         80.00        34.44 o                         
   3  11  -6        150.76        119.22        34.44 o                         
   3  12  -6        346.33        328.42        38.80 o                         
   3  13  -5         73.32         64.67        38.80 o                         
   3  14  -4          3.65        -19.68        37.96 o                         
 -11  -7   6         82.51         45.55        40.49 o                         
 -10  -5  19        154.40        194.02        34.02 o                         
  -9   0 -19         97.19         90.26        39.65 o                         
  -8  -4  20        167.72        136.09        39.22 o                         
  -7   2 -20         48.00         49.35        37.54 o                         
  -3  -3   9       3379.52       3300.80        61.16 o                         
  -3  -1  -9        238.74        221.85        40.21 o                         
  -2  -2  10       1828.11       1834.15        48.64 o                         
  -2  11 -19          1.02         -2.11        38.38 o                         
  -1  -1  10        315.16        232.40        31.91 o                         
  -1   0  -6         50.91         46.96        34.30 o                         
  -1   1  -9         43.07         56.10        29.81 o                         
   0   0   8      47349.17      43143.02       225.23 o                         
   0   1  -5        174.49        164.91        36.83 o                         
   0   2  -8        198.98        218.34        31.77 o                         
   0   3 -10       6112.08       5366.08        71.98 o                         
   0   4  20        913.82        895.99        43.16 o                         
   0   5  21         17.77         18.98        28.54 o                         
   1   2  -3        105.28        117.82        47.24 o                         
   1   6  19         13.63         28.68        28.82 o                         
   1   7  20        283.12        206.95        32.20 o                         
   1   8  21          3.11         30.65        38.52 o                         
   2   3   7       1788.17       1597.54        65.80 o                         
   2   4  -3        269.27        238.16        45.83 o                         
   2  10  18         30.15         32.90        38.24 o                         
   2  11  18        195.70        156.20        39.79 o                         
   2  14  -8         31.10         30.23        37.68 o                         
   3   6   9        553.88        523.00        48.93 o                         
   3   7  -3         67.18         58.06        34.30 o                         
   3   8  -4       1270.79       1165.22        53.00 o                         
   3   9  -5         82.85         69.31        34.44 o                         
   3  12  -5        122.01         99.68        35.99 o                         
 -11  -7   7        280.41        249.69        39.93 o                         
 -10  -5  20         15.16         -6.75        37.12 o                         
 -10   0 -19         72.88          2.67        39.22 o                         
  -9   1 -20         64.23         69.17        30.37 o                         
  -9   2 -21         28.21         32.05        37.26 o                         
  -4  -4   6        453.43        445.53        38.94 o                         
  -4  -4   7        331.91        298.19        41.33 o                         
  -4  -4   8       7033.07       7161.00        90.40 o                         
  -3  10 -20          0.09         34.16        30.79 o                         
  -2  -1  -6         51.36         47.38        34.44 o                         
  -2   0  -9          3.94          7.31        28.82 o                         
  -2   1  21        779.46        728.54        36.41 o                         
  -1   1  18        787.28        719.69        34.44 o                         
  -1   2  20       1272.26       1267.01        42.04 o                         
  -1   3  22        194.39        194.16        32.05 o                         
   0   0   9          0.62        123.30        48.79 o                         
   0   3  19        197.46        171.38        31.77 o                         
   1   3  -6         24.49         26.85        30.23 o                         
   1   4  -8        985.51        924.67        39.93 o                         
   1   4  17        242.54        193.87        31.21 o                         
   1   6  20        428.65        402.09        36.98 o                         
   2   3   8       1425.34       1385.52        60.03 o                         
   2   5  -5        653.21        607.77        47.38 o                         
   2   6  -7        339.78        320.55        33.74 o                         
   2   7  -8        112.52         97.85        27.42 o                         
   3  10  -5        889.71        813.88        45.13 o                         
   3  11  -5         48.50         31.63        32.34 o                         
 -11   0 -19          4.91         15.89        38.24 o                         
 -10  -5  21         68.04         95.88        40.35 o                         
 -10   1 -20         74.91         65.94        30.23 o                         
  -9  -5  19        401.32        399.70        37.40 o                         
  -8   1 -19        166.16        166.04        30.79 o                         
  -8   2 -20         64.27         25.87        30.37 o                         
  -8   3 -21         24.88         45.27        32.34 o                         
  -5  -3  -7        229.76        199.36        39.93 o                         
  -4  -2  -8        596.01        673.15        49.49 o                         
  -4   7 -20        292.61        249.41        32.05 o                         
  -3   7 -19        150.19        134.69        30.51 o                         
  -1   1  -8       2833.98       2771.33        65.37 o                         
  -1   1  19        204.89        219.88        30.51 o                         
  -1   2  21       1765.65       1788.74        44.43 o                         
   0   0  10       2125.72       2212.48        54.97 o                         
   0   2  -7          3.53          7.73        31.77 o                         
   0   3  -9         30.45         23.76        26.57 o                         
   0   4  21          0.64         32.48        28.68 o                         
   1   1   4       1002.05        894.72        68.75 o                         
   1   1   6       2737.04       2606.14        79.43 o                         
   1   5  -9        265.78        239.00        31.07 o                         
   1   5  19        260.32        221.43        29.95 o                         
   1   6 -10        237.29        219.18        31.21 o                         
   1   7  21         75.27         95.32        30.65 o                         
   1   9  22        226.26        189.24        33.32 o                         
   2   3   9       1577.14       1440.35        58.20 o                         
   2   8  -8        341.82        319.56        36.69 o                         
   2   9  19         17.96         17.43        37.12 o                         
   2  10  19        314.88        265.72        40.49 o                         
   2  11  19          1.02          5.20        39.37 o                         
   2  14  -7         45.88         50.61        37.26 o                         
   3   8  -3       1349.29       1274.04        52.02 o                         
   3   9  -4        420.53        384.52        38.52 o                         
   3  10  -4         18.59         52.44        33.46 o                         
   3  11  -4         38.00         35.99        34.02 o                         
  -9  -5  20        118.20         90.96        33.74 o                         
  -9   1 -19         43.81         18.14        29.24 o                         
  -9   2 -20        321.11        310.14        40.07 o                         
  -9   3 -21         72.23         61.16        37.12 o                         
  -8  -5  19        106.78         61.02        37.26 o                         
  -4   9 -20        223.34        223.40        30.93 o                         
  -2   0  20         66.83        117.82        29.95 o                         
  -1   0  -5        376.94        334.47        48.22 o                         
   1   1   7       1803.34       1603.30        58.91 o                         
   1   1   8       2833.98       2720.29        65.94 o                         
   1   3  -5        661.73        575.72        47.66 o                         
   1   4  -7       2375.67       2373.60        56.24 o                         
   1   5  20       1135.97       1128.66        44.15 o                         
   2   3  10       1235.75       1159.88        52.16 o                         
   2   6  -6        132.71        115.14        30.51 o                         
   2   6  17        327.49        287.79        36.27 o                         
   2   7  18        209.36        149.59        35.71 o                         
   2   8  19         55.46         62.14        35.85 o                         
   2   9  -8        851.04        810.79        42.46 o                         
   2  10  -8          7.74         43.58        35.57 o                         
   2  11  -8        420.16        393.65        38.38 o                         
   2  12  -8         13.61         13.92        29.95 o                         
   2  13  -7        188.96        146.21        39.93 o                         
   2  14  -6         18.79         25.45        36.41 o                         
   2  15  -5         44.08         17.86        36.83 o                         
 -13  -6  -5          0.30         10.97        75.22 o                         
 -10  -5  -7        306.58        288.77        61.02 o                         
 -10   0 -18        386.94        337.42        34.44 o                         
 -10   1 -19         38.89         32.34        36.69 o                         
  -9  -5  21          9.59         85.20        30.51 o                         
  -8  -5  20         28.57         58.06        35.85 o                         
  -8   2 -19         49.29         38.38        34.59 o                         
  -5  -5   6        536.82        481.38        40.77 o                         
  -5  -5   7       1236.00       1175.20        46.82 o                         
  -5  -5   8        471.44        456.64        38.10 o                         
  -4  -3  -4       1944.25       1845.40        98.41 o                         
  -3  -2  18         61.98         85.76        27.27 o                         
  -3  -1  -8        292.80        295.10        36.27 o                         
  -2  -1  18        625.46        611.43        33.18 o                         
  -2   0  -8          0.05         -2.39        27.56 o                         
  -2   1 -10        409.53        442.86        33.46 o                         
  -1   1  20        655.21        661.06        35.29 o                         
   0   1  -4       1952.01       1672.05        66.64 o                         
   0   3  21         18.83         36.69        29.10 o                         
   1   1   3       2633.35       2267.17       104.32 o                         
   1   1   9         43.07         26.99        29.66 o                         
   1   1  10       1538.30       1357.27        52.02 o                         
   1   2  -2         32.29         23.34        50.19 o                         
   1   3  17       1442.37       1329.01        41.05 o                         
   1   4  19        374.67        399.28        34.44 o                         
   1   5  -8       1529.09       1553.39        46.82 o                         
   1   6  -9        224.53        253.20        30.23 o                         
   2   5  -4        319.27        263.75        43.86 o                         
   2   7  19         69.15         82.81        34.16 o                         
   2   8  -7        578.07        529.47        39.37 o                         
   2   9  20          4.45         -4.08        35.71 o                         
   2  10  20        175.34        178.97        40.77 o                         
   2  12  -7        487.90        460.01        41.19 o                         
   3   5   5       1293.72       1255.48       101.65 o                         
   3   5   6        818.89        720.25        72.54 o                         
   3   5   7       4282.08       4119.74       111.49 o                         
 -14  -6  -5         38.55         27.42        80.42 o                         
 -11   0 -18        111.69        107.13        33.18 o                         
 -11   1 -19         41.94         15.32        38.38 o                         
 -10  -6  19        139.74        165.76        31.77 o                         
 -10   2 -20         71.29         67.06        30.51 o                         
  -7   3 -19         69.12         23.76        31.49 o                         
  -5  -5   5        112.34        176.02        37.82 o                         
  -5   8 -20        152.73        143.82        31.07 o                         
  -5   9 -20        103.57        115.71        29.38 o                         
  -4   8 -19        156.49        128.22        28.96 o                         
  -3  -2  19         43.59         11.11        27.13 o                         
  -2  -1  -5       3616.71       3429.15        89.28 o                         
  -2  -1  19        251.05        230.15        29.52 o                         
  -1   1  -7       1803.34       1720.69        58.35 o                         
  -1   1  21        134.34        158.31        31.63 o                         
  -1   2  -9        532.79        540.15        35.29 o                         
   0   1  17        139.88        101.79        27.27 o                         
   0   2  -6       1115.22        968.53        49.07 o                         
   0   3  -8         69.27         44.57        27.13 o                         
   1   1  11       5269.82       5353.42        76.34 o                         
   1   3  18        712.69        613.54        36.83 o                         
   1   4  20         47.35         35.29        35.43 o                         
   1   5  21        309.56        304.80        31.49 o                         
   2   7  -6       2701.51       2702.58        61.72 o                         
   2   8  20         62.78         61.16        37.68 o                         
   2   9  -7        264.86        272.18        36.83 o                         
   2  10  -7         23.48         12.79        34.59 o                         
   2  11  -7         52.83         44.00        34.16 o                         
   2  13  -6        113.62        121.05        39.22 o                         
   2  14  -5         12.72         18.42        37.68 o                         
   3   5   8        284.16        217.21        48.36 o                         
   3   5   9       1417.90       1392.69        61.02 o                         
 -10  -6  20         66.78         81.26        31.21 o                         
  -9  -6  19        285.90        291.30        33.18 o                         
  -9   2 -19         82.30         71.14        33.46 o                         
  -9   3 -20         12.18         32.34        33.74 o                         
  -8  -5  21         74.07         53.85        33.18 o                         
  -8   3 -19         47.10         40.91        35.99 o                         
  -8   4 -20         31.98         31.07        32.34 o                         
  -7   5 -20        111.10        102.35        33.04 o                         
  -5  -5   4        276.01        253.77        39.93 o                         
  -5  -3  -6        463.32        454.81        55.96 o                         
  -4  -2  -7        667.78        695.50        51.18 o                         
  -3  -2  20       1320.80       1280.36        38.52 o                         
  -2  -1  20        452.53        374.67        30.93 o                         
   0   1  18       1502.05       1492.09        40.77 o                         
   0   4  -9        884.21        800.10        36.98 o                         
   0   5 -10        491.58        439.77        32.62 o                         
   1   3  -4        748.04        692.55        54.97 o                         
   1   3  19        722.93        711.53        43.16 o                         
   1   4  -6        264.03        215.39        33.32 o                         
   1   6  -8       2661.90       2702.86        58.77 o                         
   1   7  -9       1211.00       1169.30        40.07 o                         
   2   5  18        351.20        354.71        40.21 o                         
   2   6  19        352.52        355.13        38.24 o                         
   2   8  -6        741.48        721.23        41.61 o                         
   2   8  21        103.91         78.87        37.54 o                         
   2   9  21        365.42        336.15        43.72 o                         
   2  12  -6        280.60        284.98        39.93 o                         
   3   5  10        204.54        183.47        41.05 o                         
 -13  -8   8        273.95        280.62        50.05 o                         
 -10   2 -19        216.89        211.87        33.60 o                         
 -10   3 -20        143.40        148.46        33.74 o                         
  -9  -6  20        262.68        268.81        34.44 o                         
  -9   4 -20         33.99         62.56        40.21 o                         
  -8   5 -20         67.47        103.47        39.51 o                         
  -7  -5  20        135.03        115.14        33.88 o                         
  -7   6 -20         60.09         79.57        31.21 o                         
  -6   8 -20        140.84        168.85        31.91 o                         
  -5   9 -19         33.81         94.62        30.09 o                         
  -5  10 -19        134.03        112.19        39.93 o                         
  -3  -1  -7        572.26        516.11        45.83 o                         
  -2  -3   6          9.09         -0.56        30.79 o                         
  -2  -3   7       2902.80       2705.95        61.30 o                         
  -2  -3   8        688.42        677.09        39.37 o                         
  -2  -3   9       1986.78       1953.37        49.63 o                         
  -2  -3  10       1089.02       1074.12        41.19 o                         
  -2  -1  21        791.23        744.15        34.73 o                         
  -2   0  -7       4369.64       4253.86        83.09 o                         
  -2   1  -9         67.08         66.78        29.24 o                         
  -1  -2   6        169.73         88.57        38.10 o                         
  -1  -2   7        279.38        232.40        35.29 o                         
  -1  -2  10        466.59        500.50        34.44 o                         
  -1   0  20        253.89        242.66        32.48 o                         
   0   1  19         88.04        107.83        29.10 o                         
   1   2  17         71.00         73.11        29.38 o                         
   1   4  21        146.34        136.51        30.23 o                         
   1   5  -7       1052.57        987.37        43.44 o                         
   1   8  -9       1078.09       1012.26        38.38 o                         
   2   5  -3       2472.85       2526.42        73.81 o                         
   2   6  20        202.68        197.25        36.27 o                         
   2   7  -5       1568.58       1556.06        53.57 o                         
   2   7  21         19.65         39.93        38.24 o                         
   2   9  -6         40.09         56.94        34.44 o                         
   2  10  -6         15.05          8.15        33.74 o                         
   2  11  -6        114.40        115.57        33.32 o                         
   3  10  17         23.58         -1.27        44.29 o                         
 -14  -5  -8        102.65        113.32        54.41 o                         
 -13  -8   6        323.62        284.27        56.94 o                         
 -13  -8   7         57.39         48.08        46.68 o                         
 -11  -5  -7        117.38        139.33        56.38 o                         
 -11   1 -18          2.49         -8.72        29.81 o                         
 -11   2 -19        184.06        172.79        34.44 o                         
  -9  -6  21         22.29         35.85        31.35 o                         
  -9   3 -19         26.35         -2.81        33.88 o                         
  -8   4 -19        281.34        283.29        41.47 o                         
  -8   6 -20        129.93        101.37        39.65 o                         
  -7   5 -19         61.25        130.33        29.10 o                         
  -7   7 -20        291.14        305.22        34.16 o                         
  -3  -4   7        917.11        891.49        45.83 o                         
  -3  -4   8        745.42        770.72        41.05 o                         
  -3  -4   9        247.60        242.80        32.90 o                         
  -3   0  -9        367.56        385.08        35.29 o                         
  -2  -3   5        843.05        836.66        46.68 o                         
  -2  -2  18        356.39        307.75        31.49 o                         
  -1  -2   5       4576.36       4336.11        86.74 o                         
  -1   0  -4        157.73        113.60        49.49 o                         
  -1   2  -8       3660.88       3404.97        64.53 o                         
   0  -1   7         11.36        -13.22        29.81 o                         
   0  -1   8        913.99        918.48        42.60 o                         
   0  -1   9          4.73          1.83        28.40 o                         
   0  -1  10       1365.94       1168.17        42.74 o                         
   0   3  -7        209.87        213.98        32.34 o                         
   1   2  18        252.96        226.91        31.49 o                         
   1   3  20        262.93        283.01        32.76 o                         
   1   4  22        360.51        339.67        31.91 o                         
   1   7  -8        669.30        634.21        41.76 o                         
   2   5  19         48.26         52.02        28.96 o                         
   2  12  -5        245.71        236.47        37.82 o                         
   3   8  17        745.65        701.13        45.27 o                         
   3  14   5         92.90         71.56        62.98 o                         
 -12  -8   7         63.73         60.59        43.16 o                         
 -12  -8   8         27.58         16.31        37.68 o                         
 -10  -7  19         87.18         38.66        40.07 o                         
  -9   5 -20        125.87        154.79        32.90 o                         
  -8  -6  20        132.78        152.82        33.18 o                         
  -7  -4  -6        115.51        125.41        47.80 o                         
  -6  -6   7        111.04        113.32        28.54 o                         
  -6   9 -19        216.76        129.48        32.05 o                         
  -3  -4   5       2369.57       2362.49        69.03 o                         
  -3  -4   6       6247.15       6611.71        93.49 o                         
  -3  -3  19        417.62        338.54        31.21 o                         
  -2  -3   4        520.77        475.62        53.99 o                         
  -1  -1  19        199.78        188.11        29.10 o                         
  -1   1  -6       2737.03       2665.46        66.22 o                         
   0  -1   6       3454.63       3253.42        72.54 o                         
   0   1  21         30.99         46.82        30.93 o                         
   0   2  -5         17.88         12.93        31.07 o                         
   0   4  -8       1606.02       1453.43        45.27 o                         
   0   5  -9        732.56        701.13        34.16 o                         
   1   2  19         64.99         73.95        30.37 o                         
   1   3  21        523.36        490.38        33.74 o                         
   1   4  -5        256.75        203.72        34.30 o                         
   1   5  -6       2692.03       2606.98        63.97 o                         
   1   6  -7       2180.61       2199.12        51.74 o                         
   1  10  -8        205.08        251.94        39.22 o                         
   2   2   7        166.97        128.78        40.21 o                         
   2   2   8          3.35          0.70        29.38 o                         
   2   2   9        962.75       1003.40        47.10 o                         
   2   2  10       2157.66       2145.00        57.78 o                         
   2   4  18       1125.35       1085.64        41.61 o                         
   2   5  20         29.71         10.12        34.87 o                         
   2   8  -5        165.94        167.87        29.52 o                         
   2   9  -5         29.08         30.37        33.60 o                         
   2  10  -5        648.71        628.44        42.32 o                         
   3   7  17          3.36         30.37        33.18 o                         
   3   8  18        121.93        100.80        36.69 o                         
   3   9  18         70.24         77.89        39.65 o                         
   3  11  18         18.52         23.48        45.83 o                         
   3  14   6        433.89        386.77        74.37 o                         
 -12  -8   6        343.45        264.45        48.08 o                         
 -11   2 -18        191.33        182.35        37.68 o                         
  -9   4 -19         69.84         86.60        33.60 o                         
  -8  -6  21         97.21         52.16        32.62 o                         
  -8  -4  -7        286.31        283.43        47.80 o                         
  -7   7 -19         24.92         24.88        29.66 o                         
  -7   8 -19        113.21        126.25        36.41 o                         
  -6  -3  -7        422.83        382.27        45.69 o                         
  -4  -5   7         35.40         54.83        35.57 o                         
  -4  -5   9       1203.06       1246.06        42.18 o                         
  -3  -2  -4       1205.94       1173.23        75.08 o                         
   0  -1   5        172.43        142.56        36.27 o                         
   0   0  19         70.48         89.70        28.82 o                         
   0   1  22        210.74        192.75        30.23 o                         
   1   0   9        341.91        376.50        40.91 o                         
   1   0  10        314.70        315.63        38.94 o                         
   1   2  20       1149.66       1089.44        39.93 o                         
   1   3  -3       2868.13       2995.43        86.32 o                         
   1   3  22          8.94         48.79        27.98 o                         
   1   9  -8        192.72        200.90        30.51 o                         
   2   2   6       1450.22       1387.91        64.39 o                         
   2   4  19         27.49         38.80        29.52 o                         
   2   5  21        172.20        148.32        33.04 o                         
   2   7  -4         97.35        104.88        35.43 o                         
   2  12  -4        157.16        137.78        34.73 o                         
   3   7  18         57.69         72.83        35.01 o                         
   3   9  19         34.97         34.30        37.68 o                         
   3  10  19         97.92        133.00        44.99 o                         
   3  14   7        223.98        200.76        76.48 o                         
 -12  -8   5         25.23         34.87        43.44 o                         
 -12  -5  -7         34.69         32.48        52.02 o                         
 -11  -8   7         95.01         95.18        44.99 o                         
 -10   4 -19          2.01        -33.46        33.46 o                         
  -9  -7  19        187.25        222.84        32.05 o                         
  -9  -7  20        138.46        169.27        39.08 o                         
  -9   5 -19          3.41         38.94        31.07 o                         
  -8   6 -19         13.60         35.29        30.09 o                         
  -8   7 -19        269.43        219.04        39.93 o                         
  -4  -5   6         17.03         -2.67        35.85 o                         
  -4  -2  -6       1996.97       2066.69        71.00 o                         
  -4  -1  -8        966.35        986.67        51.32 o                         
  -3  -4   4       1718.94       1829.51        66.92 o                         
  -2  -3   3      20172.42      20775.83       203.29 o                         
  -2  -2  22        111.29         75.64        24.46 o                         
  -2  -1  -4        348.73        346.98        45.55 o                         
  -2   1  -8        989.61        975.70        43.16 o                         
  -1  -2   3        118.75        119.08        48.79 o                         
   0   0  20       3231.90       3040.14        53.85 o                         
   0   3  -6       2157.40       2065.70        56.66 o                         
   0   5  -8       2340.67       2428.15        55.25 o                         
   0   6  -9        943.47        889.66        37.26 o                         
   1   0   7         57.71         48.36        39.79 o                         
   1   0   8        584.87        605.67        40.49 o                         
   1   1  18        667.93        622.82        33.04 o                         
   1   2  21       1480.37       1446.26        41.90 o                         
   1   7  -7        779.64        771.42        36.98 o                         
   1   8  -7        310.34        314.08        37.96 o                         
   1  11  -7        137.21        127.52        37.26 o                         
   1  13  -6         78.55         54.97        36.27 o                         
   2   3  18        695.04        658.81        43.30 o                         
   2   4  20         25.34         21.51        28.12 o                         
   2   8  -4         51.07         67.06        34.02 o                         
   3   4   8        748.72        716.87        55.53 o                         
   3   4   9         92.83         71.98        36.83 o                         
   3   4  10        266.17        273.87        38.52 o                         
   3   6  17         18.98         11.11        27.13 o                         
   3   8  19        150.07        158.02        38.80 o                         
 -11  -8   6         95.92         73.39        43.72 o                         
 -11   3 -18        174.03        138.76        38.38 o                         
 -10   5 -19         25.03          5.90        34.73 o                         
  -9   6 -19         73.15         56.24        31.21 o                         
  -7  -6  21        259.98        256.30        35.57 o                         
  -4  -5   5       1290.47       1375.96        55.39 o                         
  -3  -1  -6        434.33        425.01        46.54 o                         
  -3   0  -8         21.09          3.80        30.23 o                         
  -2   0  -6         34.17         52.30        38.10 o                         
  -2   3 -10       1235.76       1274.18        42.46 o                         
  -1  -2  18         35.05         15.47        26.15 o                         
  -1   2  -7        412.95        343.32        33.60 o                         
   0  -1   4       1942.55       1749.65        67.62 o                         
   0   0  21          0.91        135.95        32.90 o                         
   0   4  -7          0.76         -2.95        28.26 o                         
   0   7  -9        355.92        324.91        33.74 o                         
   1   0   6         50.91         55.67        42.46 o                         
   1   4  -4        172.92        185.72        42.04 o                         
   1   5  -5         38.05         49.91        37.96 o                         
   1   6  -6        177.17        219.74        33.46 o                         
   1   9  -7        627.93        605.81        35.71 o                         
   1  10  -7        514.85        454.39        34.73 o                         
   2   2   5        409.35        368.77        51.18 o                         
   2   3  19        376.57        376.78        34.02 o                         
   3   4   7        128.02         93.21        45.41 o                         
   3   6  18         21.81         43.58        33.60 o                         
   3   7  19        150.19        164.91        30.93 o                         
   3   8  20        154.87        165.34        38.94 o                         
   3   9  20         99.61         86.74        38.24 o                         
   3  10  20          0.09         11.39        38.94 o                         
   3  13   4         32.24         25.59        48.08 o                         
   3  14   8        182.42        167.16        80.14 o                         
 -14  -5  -7         89.77         81.12        54.13 o                         
 -13  -5  -7        173.56        145.93        50.61 o                         
 -10  -8   7        168.89        185.58        43.30 o                         
  -8  -7  20        288.26        257.56        37.68 o                         
  -5  -3  -5        148.96        158.87        51.32 o                         
  -3  -4  19       1584.14       1583.34        43.30 o                         
  -2  -3  20         69.32         72.54        26.85 o                         
  -1  -2  20       1270.44       1324.09        39.08 o                         
  -1   3  -8        237.44        218.90        30.37 o                         
   0  -1  18       1505.88       1440.21        40.49 o                         
   0   6  -8        959.69        981.75        44.15 o                         
   1   7  -6        397.47        449.05        40.35 o                         
   1  13  -5          9.50        -22.64        37.12 o                         
   2   3  20         34.10         43.44        29.66 o                         
   2   7  -3        284.62        273.03        38.94 o                         
   3   5  18         86.85         81.82        35.99 o                         
   3   6  19        108.25        145.65        36.13 o                         
   3   7  20        425.26        433.58        43.58 o                         
   3   8  21        240.76        304.10        40.77 o                         
   3   9  21         11.36         33.32        36.98 o                         
   3  14   9         24.39         31.63        84.35 o                         
   4   9  10         52.82         60.31        64.25 o                         
 -10  -8   6         17.62         49.77        42.60 o                         
  -5  -2  -7       1313.71       1341.10        62.00 o                         
  -2  -4   9        597.95        657.40        37.12 o                         
  -1  -3   9       2229.56       2306.68        53.71 o                         
  -1  -2  21       1767.37       1716.05        41.33 o                         
  -1   1  -5       3476.91       3245.12        76.34 o                         
   0  -2  10         16.82         18.28        28.12 o                         
   0  -1  20        337.65        297.35        33.32 o                         
   0   2  -4        506.76        494.04        44.43 o                         
   0   5  -7        481.53        508.38        41.47 o                         
   1   0   5        376.93        321.67        41.76 o                         
   1   0  18        102.83         98.27        27.42 o                         
   1   1  21        223.47        191.20        31.49 o                         
   1   8  -6       2555.18       2638.47        58.63 o                         
   1   9  -6         95.55        106.43        36.41 o                         
   2   1  10        409.54        429.79        43.86 o                         
   2   1  11        606.04        534.81        36.83 o                         
   2   2  18        201.45        200.34        30.65 o                         
   2   3  21          9.44         -2.67        28.54 o                         
   3   4   6       6029.20       6106.71       139.89 o                         
   3   5  19        450.20        489.40        38.38 o                         
   3   6  20         15.21          6.19        33.88 o                         
   3   7  21        199.81        176.44        39.51 o                         
   3  13   5        299.31        244.07        57.64 o                         
   4   8  10        260.15        256.86        62.98 o                         
  -7  -7  20         49.57         71.14        33.32 o                         
  -5  -6   6        260.58        254.61        36.27 o                         
  -4  -3  -3       1526.45       1461.30       106.99 o                         
  -2  -4   8        508.24        481.10        35.57 o                         
  -2  -3   2        526.41        594.00        61.16 o                         
  -2   1  -7        108.49         90.54        31.35 o                         
  -1  -3   7         38.78         62.98        35.57 o                         
  -1   5  -9        832.72        798.14        37.40 o                         
  -1  14  -8         64.03        108.54        30.23 o                         
   0  -2   8        207.33        248.99        31.77 o                         
   0  -2   9         24.01         17.29        27.27 o                         
   0  -1  21         32.36         41.61        29.95 o                         
   0   3  -5        165.00        144.53        34.02 o                         
   0   4  -6         35.59         44.71        28.26 o                         
   0   8  -8        494.62        511.89        34.44 o                         
   0  10  -8       1293.74       1304.54        44.29 o                         
   0  12  -7         10.97         22.49        34.44 o                         
   1   0  19          0.42          0.56        27.84 o                         
   1   6  -5       4631.05       4806.95        76.76 o                         
   2   1   9         67.09         48.64        31.49 o                         
   2   2  19        340.15        330.25        33.88 o                         
   2   2  20         57.37         40.63        36.83 o                         
   2   3  22         47.78         71.98        28.12 o                         
   3   3  10        191.80        230.15        38.52 o                         
   3   4  17        676.46        646.30        39.51 o                         
   3   4  18         57.80         83.93        35.85 o                         
   3   5  20         49.44         60.17        33.74 o                         
   3   6   3        683.15        720.39       103.05 o                         
   3   6  21        147.97        179.82        39.51 o                         
   4   8   9        458.13        436.82        76.34 o                         
  -9  -8  19         11.66        -31.35        31.35 o                         
  -6  -3  -6         98.86         82.39        41.19 o                         
  -4  -1  -7       1300.45       1328.87        56.52 o                         
  -3  -5   8       2905.71       2983.76        60.03 o                         
  -3   0  -7         72.36         71.56        31.21 o                         
  -2  -4   7       1433.56       1495.75        48.79 o                         
  -2   2  -8          3.35         23.48        28.40 o                         
  -1  -3  19         30.21         67.91        26.85 o                         
  -1  -2   2         32.61         35.15        49.77 o                         
  -1   2  -6        258.30        241.54        32.34 o                         
  -1   3  -7        907.23        875.46        39.65 o                         
  -1   4  -8        536.27        532.00        33.88 o                         
  -1   6  -9        989.92        948.85        38.66 o                         
   0  -2   7          3.71        -19.40        32.05 o                         
   0  -2  17        353.03        369.89        31.21 o                         
   0   6  -7         99.40         95.60        34.59 o                         
   1   0  20        499.93        470.28        33.60 o                         
   1   3  -2       2617.72       2626.66        89.70 o                         
   1   5  -4         10.16          3.66        37.26 o                         
   1   7  -5       1300.03       1332.94        49.91 o                         
   2   1   8        989.61        998.62        45.83 o                         
   3   3   9       1638.73       1618.91        59.61 o                         
   3   4  19         66.94         60.31        35.57 o                         
   3   5  21         13.95         18.56        33.74 o                         
   3  12   4         84.85         92.23        50.61 o                         
   3  13   6        113.68        119.22        57.64 o                         
   4   7  10         13.61         12.65        45.13 o                         
 -12  -5  -6         32.68         53.28        51.18 o                         
 -12  -4  -8        154.17        169.83        47.80 o                         
  -8  -8  19        112.07        128.22        37.12 o                         
  -8  -4  -6         81.26         99.68        38.94 o                         
  -6  -7  20         17.13         -6.75        38.38 o                         
  -5  -6   5        459.17        395.34        39.08 o                         
  -3  -5   7       4353.02       4455.61        76.20 o                         
  -3   1  -8        286.50        300.30        37.96 o                         
  -2  -4   6       1718.69       1623.54        52.58 o                         
  -2  -4  21        986.02       1076.22        35.15 o                         
  -2   0  -5      14172.67      14063.88       157.88 o                         
  -1  -3   6         26.36         40.91        29.38 o                         
  -1  -3  20        498.27        531.29        31.63 o                         
  -1  -3  21        366.80        343.18        31.21 o                         
  -1   7  -9        615.59        581.77        34.73 o                         
  -1  14  -7        132.45        114.72        30.51 o                         
   0  -2  19        407.56        400.82        29.81 o                         
   0  -2  20        758.54        718.98        35.99 o                         
   0   7  -7       1886.66       1881.25        54.27 o                         
   0  10  -7        473.44        466.62        42.04 o                         
   1  -1   9         44.09         25.45        30.37 o                         
   1   0   4        157.73        108.26        48.22 o                         
   1   0  22          0.02        -28.82        28.82 o                         
   1   4  -3        588.53        559.83        42.60 o                         
   1   8  -5       1032.62        965.72        39.51 o                         
   1   9  -5         19.23         21.93        33.18 o                         
   2   1   7        108.49         93.63        32.90 o                         
   2   1  18         27.35         26.15        28.82 o                         
   2   2  22         66.90         70.01        28.26 o                         
   3   3   8        486.68        472.10        45.97 o                         
   3   3  17       1544.71       1412.10        45.55 o                         
   3   4  20        199.28        170.40        30.09 o                         
 -14  -4  -8        109.48        109.94        46.68 o                         
 -13  -5  -6         25.84         39.37        46.68 o                         
 -13  -4  -8        210.30        214.82        45.69 o                         
  -8  -8  20        236.51        229.59        32.90 o                         
  -4  -2  -5        385.04        406.03        48.08 o                         
  -4   0  -8       3452.97       3362.80        70.15 o                         
  -3  -5   6        991.33       1011.41        50.61 o                         
  -2   4  -9        208.99        208.92        29.81 o                         
  -1   5  -8        178.10        184.46        28.12 o                         
  -1  14  -6        127.17        109.38        36.69 o                         
   0  -2   6       1108.99        957.57        44.29 o                         
   0  -2  21         37.97         37.54        31.07 o                         
   0   5  -6        370.06        371.58        34.16 o                         
   0   8  -7         56.46         59.89        28.68 o                         
   0   9  -7        105.43         88.15        29.24 o                         
   1  -1   8       2825.24       2865.10        62.14 o                         
   1  -1  19         50.12         37.40        28.68 o                         
   1  -1  20        876.69        915.81        41.19 o                         
   1   6  -4       1483.75       1625.23        57.36 o                         
   2   1  20          2.08        -14.20        29.81 o                         
   3   3  19        301.29        288.91        37.26 o                         
   3   4   5       1866.41       1758.65       104.46 o                         
   3   4  21        328.40        330.39        30.65 o                         
   4   7   9        234.63        210.32        53.71 o                         
   4   8  18         55.66         57.50        43.16 o                         
   4   9  18        336.73        315.91        46.54 o                         
 -14  -5  -6         10.95         22.64        51.88 o                         
  -7  -8  19        279.52        280.48        36.83 o                         
  -4   1  -9       1901.50       1967.99        51.46 o                         
  -3  -1  -5        999.27        930.01        52.02 o                         
  -2  -4   5      10407.97      10130.71       117.53 o                         
  -2   1  -6         53.00         36.13        31.21 o                         
  -2   3  -8       1425.34       1456.10        44.29 o                         
  -1  -3   5        658.35        600.32        42.74 o                         
  -1   4  -7        643.04        632.66        35.43 o                         
   0   4  -5        245.59        198.51        38.10 o                         
   0  11  -6        466.41        441.60        34.73 o                         
   1  -1   7       1794.43       1763.29        55.25 o                         
   1  -1  21        221.39        250.67        30.93 o                         
   2   0  10         31.73         59.89        34.73 o                         
   2   1   6         53.00         34.02        40.63 o                         
   2   1  21        467.16        462.12        32.34 o                         
   3   3   7        577.72        604.40        54.83 o                         
   3   3  20        207.02        142.98        30.37 o                         
   3   3  21        316.57        328.42        36.55 o                         
   3   4  22        110.59         78.59        30.65 o                         
   3  12   5        333.76        317.88        60.17 o                         
   3  13   7         50.71         48.93        57.08 o                         
   4   6  10        571.96        520.75        49.77 o                         
   4   7  18         52.78         72.97        35.29 o                         
   4   7  19        270.82        289.06        46.11 o                         
   4   8  19        156.49        157.46        39.51 o                         
   4   9  19        270.66        218.48        45.55 o                         
   4  10  18         17.03         -0.14        43.86 o                         
 -12  -9   7         38.13         28.26        52.58 o                         
  -7  -8  20         50.63         25.87        29.24 o                         
  -5  -2  -6        369.74        385.36        50.19 o                         
  -4  -6   7        491.39        506.69        34.44 o                         
  -2  -1  -3        321.00        314.64        56.80 o                         
  -2   2  -7        166.97        118.24        30.65 o                         
  -2  14  -7        189.00        170.68        37.68 o                         
  -1  -4  19         85.18         46.11        26.85 o                         
  -1   1  -4       1002.05        930.29        52.86 o                         
  -1   3  -6        110.13        109.38        30.93 o                         
  -1   7  -8        134.36        137.78        31.35 o                         
  -1   8  -8        507.07        480.54        32.62 o                         
  -1   9  -8        167.05        147.06        30.65 o                         
  -1  12  -7          6.39         -6.61        28.12 o                         
   0  -3  18        730.57        692.55        33.88 o                         
   0  -2   5         16.96          7.87        38.80 o                         
   0   2  -3        100.15         86.18        38.66 o                         
   0   3  -4       2755.69       2619.35        69.45 o                         
   0   6  -6        787.38        782.81        37.68 o                         
   0   7  -6        551.89        567.43        40.49 o                         
   0   9  -6       1257.85       1311.71        47.80 o                         
   0  10  -6       1049.96       1019.28        42.46 o                         
   1   5  -3        397.24        444.97        44.99 o                         
   1   7  -4       1607.07       1587.41        49.35 o                         
   1   8  -4        575.27        525.11        40.21 o                         
   1   9  -4        139.02        103.62        27.56 o                         
   2   0   9          3.94          4.36        34.02 o                         
   2   0  19        148.13        154.79        29.52 o                         
   2   0  20         70.19        158.73        38.38 o                         
   3   2  10        114.47        148.18        38.94 o                         
   3   2  18        528.05        505.42        36.55 o                         
   3   2  19        119.91        116.83        38.38 o                         
   3  11   4         42.42         40.49        51.03 o                         
   4   6   9        827.00        850.58        66.22 o                         
   4   6  19         88.44         77.33        34.87 o                         
   4   7   8        548.45        564.89        83.23 o                         
   4   7  20        292.61        246.88        41.05 o                         
   4   8  20        158.24        181.78        39.93 o                         
   4   9  20        223.34        239.99        48.22 o                         
   4  10  19         37.92         24.88        45.41 o                         
   4  11  18         33.54         38.24        52.30 o                         
 -14  -3  -9         21.83         17.29        39.22 o                         
 -11  -4  -7         42.54         29.52        42.46 o                         
  -6  -8  19        272.96        215.53        40.49 o                         
  -6  -2  -7        858.27        835.53        47.24 o                         
  -4  -6   6        788.30        862.81        45.13 o                         
  -3  -5   5       3649.79       3812.55        76.34 o                         
  -3  -2  -3      11914.59      11575.56       214.96 o                         
  -3   0  -6         14.60         27.56        36.55 o                         
  -3  14  -8        182.42        127.23        31.49 o                         
  -2  -5   9       1506.21       1616.52        45.41 o                         
  -1  -4   9       2269.95       2263.37        51.03 o                         
  -1   2  -5       2850.93       2673.20        66.92 o                         
  -1   5  -7       1057.80       1097.03        40.21 o                         
  -1  11  -7        604.30        593.72        35.43 o                         
   0  -3  20       2811.20       2690.21        47.94 o                         
   0  -3  21         18.38         34.02        27.42 o                         
   0   8  -6        988.76       1021.25        41.05 o                         
   1  -2  18        250.75        230.15        30.09 o                         
   1  -2  19         66.00         94.90        30.09 o                         
   1  -1   6       2745.04       2728.31        66.78 o                         
   2   0  21       5517.93       5437.78        64.81 o                         
   3   2   9        322.40        372.85        44.43 o                         
   3   2  20       1029.68       1051.62        39.51 o                         
   3   2  21        919.26        937.18        43.02 o                         
   3   7   3        195.05        158.45        65.23 o                         
   3   9   3        189.73        201.47        49.35 o                         
   4   5  18        415.06        438.36        38.52 o                         
   4   5  19         76.39         64.81        36.41 o                         
   4   6  20        276.81        295.80        41.33 o                         
   4   7  21        190.23        254.33        39.79 o                         
   4   8  21         18.35         19.40        37.12 o                         
   4   9  21        167.60        164.49        43.30 o                         
 -12  -9   6         58.60         82.53        57.08 o                         
 -11  -9   7        128.15        140.87        43.44 o                         
  -8  -9  19        125.64        122.60        40.77 o                         
  -6  -8  20         79.38         52.16        28.96 o                         
  -4  -1  -6       1368.25       1364.29        59.75 o                         
  -3   1  -7        571.81        533.96        37.26 o                         
  -3   2  -8       1819.23       1706.35        48.50 o                         
  -2  -5   8        617.49        621.41        43.16 o                         
  -2  -4   4        222.25        247.72        37.54 o                         
  -2   4  -8         91.73        110.08        29.24 o                         
  -2  13  -7        238.09        232.12        31.63 o                         
  -1  -4   8       1001.23       1031.09        42.46 o                         
  -1  -3   4        757.16        716.87        49.35 o                         
  -1  10  -7        202.68        199.78        33.04 o                         
   0  -3   8         66.50         63.41        35.85 o                         
   0   5  -5        460.70        453.12        36.98 o                         
   1  -2  20       1144.69       1106.17        40.07 o                         
   1  -2  21       1472.37       1429.25        42.32 o                         
   2   0   8          0.05         -2.25        28.82 o                         
   2   1   5       3628.20       3519.84        94.90 o                         
   3   3   6        413.02        384.24        53.99 o                         
   3   8   3        477.55        464.93        62.42 o                         
   3  12   6        160.93        160.41        58.77 o                         
   3  13   8        183.67        165.34        63.41 o                         
   4   5  10        372.06        363.85        44.99 o                         
   4   5  20        407.30        443.99        40.35 o                         
   4   6  21        174.15        151.84        40.91 o                         
   4   6  22        286.30        266.56        40.77 o                         
 -14  -4  -7        165.77        109.94        41.19 o                         
 -13  -4  -7        121.55         69.73        45.83 o                         
 -12  -4  -7         52.09         64.53        37.68 o                         
  -5  -3  -4        201.63        189.52        55.11 o                         
  -5  -1  -7        215.70        191.77        42.32 o                         
  -4   0  -7        732.38        770.16        48.93 o                         
  -4   1  -8        951.14       1014.93        42.04 o                         
  -3  14  -7        223.98        189.52        33.46 o                         
  -2   3  -7       1788.17       1724.91        49.49 o                         
  -2   5  -8          0.97          5.48        30.51 o                         
  -2  12  -7        128.81        145.79        36.83 o                         
  -1  -4   7       2370.05       2425.48        61.58 o                         
  -1   4  -6        167.83        127.94        30.65 o                         
  -1   7  -7       1808.18       1876.89        48.22 o                         
  -1   8  -7        326.02        346.14        34.02 o                         
  -1   9  -7        174.67        177.29        32.34 o                         
   0   6  -5        173.36        163.23        39.79 o                         
   1  -2   9        538.96        556.32        37.12 o                         
   2  -1  19        334.89        375.38        32.62 o                         
   2  -1  20          2.47        -30.09        30.09 o                         
   2   2   3        988.35        896.83        94.06 o                         
   3   1  19        475.68        462.97        35.29 o                         
   3   1  20        100.86        119.08        30.37 o                         
   3   2   8       1819.23       1761.46        62.98 o                         
   3  10   4        349.42        335.45        59.61 o                         
   4   4  19        126.17        131.03        35.57 o                         
   4   4  20        201.49        201.61        37.54 o                         
   4   5  21        191.53        172.79        31.49 o                         
   4   6   8        765.22        732.06        72.12 o                         
 -11  -9   6         79.31         75.64        50.33 o                         
 -10  -9   7         49.01         58.63        44.29 o                         
  -7  -9  19         41.58         43.58        30.37 o                         
  -7  -9  20        347.98        382.55        43.30 o                         
  -5  -8  20         36.40         69.59        34.59 o                         
  -3  -6   8         89.03         78.45        28.96 o                         
  -3   5  -9       1417.90       1465.24        43.86 o                         
  -2  -5   7        785.85        853.95        41.61 o                         
  -2   0  -4         21.15         35.57        46.25 o                         
  -2   2  -6       1450.23       1409.14        49.21 o                         
  -2   9  -8        276.60        267.12        33.04 o                         
  -2  13  -6         71.58         24.18        30.93 o                         
   0  -4  19         56.60         47.10        27.42 o                         
   0  -4  20        926.37        901.75        34.73 o                         
   0  -4  21          0.86         -1.41        26.15 o                         
   0  -3   7        204.47        195.00        32.48 o                         
   0  -2   4        509.43        502.33        45.97 o                         
   0   4  -4        531.15        547.32        41.19 o                         
   0   7  -5        817.77        769.74        39.08 o                         
   0   8  -5       1191.44       1055.84        40.35 o                         
   1  -2   8       3658.56       3621.06        65.37 o                         
   1  -1   5       3465.94       3385.99        78.73 o                         
   2  -1  22         11.27         42.88        29.81 o                         
   2   0   7       4369.65       4228.70        79.29 o                         
   3   1  10       2594.57       2656.47        64.81 o                         
   3   1  21         92.21         89.42        29.81 o                         
   3   1  22          5.20         -6.19        27.84 o                         
   3  11   5         36.31         38.80        51.18 o                         
   4   3  18         30.29         44.99        37.40 o                         
   4   3  19        169.90        147.62        36.69 o                         
   4   5   9        337.02        359.21        46.68 o                         
 -14  -3  -8        104.88        100.10        37.40 o                         
 -13  -3  -8         18.54          1.97        37.68 o                         
  -3  -6   7        134.44        144.25        36.41 o                         
  -3  13  -7         50.71         40.07        28.54 o                         
  -2   1  -5       3628.21       3515.76        78.87 o                         
  -1  -4   6        256.97        232.12        39.37 o                         
  -1   3  -5        358.97        325.61        36.55 o                         
  -1   5  -6        653.37        681.44        37.68 o                         
  -1  10  -6        801.69        752.86        39.22 o                         
   1  -3  20        262.99        256.02        33.60 o                         
   1  -3  21        515.70        602.01        34.02 o                         
   1  -3  22          8.19         15.89        27.84 o                         
   2  -1  10        414.86        440.89        34.73 o                         
   3   0  18         10.48          0.84        29.24 o                         
   3   0  19         10.23         58.77        30.51 o                         
   3   0  20          6.03         23.76        36.69 o                         
   3   2   7        475.46        436.11        47.10 o                         
   4   3  20        820.75        765.80        37.82 o                         
   4   3  21         24.86         18.14        35.01 o                         
   4   4  10        254.70        267.12        37.96 o                         
  -6  -9  19        185.07        178.55        31.21 o                         
  -6  -9  20        137.76         99.68        31.63 o                         
  -6  -9  21        119.58        131.31        40.63 o                         
  -4  -8  20        389.42        348.67        43.72 o                         
  -4  -2  -4       1231.31       1365.98        71.84 o                         
  -4  14  -7         68.99         51.60        31.77 o                         
  -3   2  -7        475.46        449.33        35.57 o                         
  -2  -5   6        472.58        460.01        39.22 o                         
  -2  -4   3        291.39        272.18        45.41 o                         
  -2  10  -7         16.20         47.38        30.65 o                         
  -1  -3   3       2873.47       3178.90        87.73 o                         
  -1   6  -6        879.51        919.32        41.19 o                         
  -1   7  -6        566.33        541.13        39.93 o                         
  -1   8  -6       2041.34       2133.19        50.05 o                         
   0  -4  10        411.39        408.00        32.76 o                         
   0  -3   6       2151.28       2096.49        61.72 o                         
   0   3  -3         56.01         60.45        36.27 o                         
   0   5  -4       1471.62       1404.08        49.77 o                         
   1  -2   7        421.56        360.48        34.73 o                         
   2  -2  17        226.84        261.78        30.79 o                         
   2  -2  18        206.79        153.95        29.81 o                         
   2  -2  19        350.21        384.09        35.01 o                         
   2  -2  20         54.96        109.66        30.79 o                         
   2  -2  21        134.55        157.60        31.63 o                         
   2  -1   9         65.04         79.57        30.09 o                         
   2  14   6         80.81         66.78        45.27 o                         
   3   0  21         26.36         21.23        29.81 o                         
   3   1   9        233.66        236.90        36.69 o                         
   3   9   4         51.43         46.82        48.64 o                         
   3  12   7         69.36         92.51        59.19 o                         
   4   2  18        605.69        627.74        44.29 o                         
   4   2  19        379.43        354.43        40.49 o                         
   4   3  22        168.48        157.74        30.65 o                         
 -14  -4  -6         77.58         86.60        46.11 o                         
 -12  -4  -6         37.11         26.85        47.10 o                         
 -11  -4  -6         42.19         44.15        43.30 o                         
 -10  -9   6        111.45        129.48        43.86 o                         
  -9  -9   7         43.55         57.08        35.57 o                         
  -3  -1  -4        552.46        530.31        53.85 o                         
  -3  13  -6        113.68        123.44        30.79 o                         
  -2   5  -7        326.81        304.10        32.20 o                         
  -2   9  -7        458.66        403.78        32.20 o                         
  -1  -5   9        262.14        227.34        32.34 o                         
  -1   2  -4        946.74        961.36        48.93 o                         
   0  -4   9        874.34        899.78        38.10 o                         
   0   6  -4        506.84        576.84        45.41 o                         
   2   0   6         34.17          4.36        35.99 o                         
   4   2  20         76.49        103.33        29.24 o                         
   4   2  21          8.44         13.78        28.54 o                         
   4   4   9          6.33          1.83        39.08 o                         
   4   5   8         14.00          5.34        44.29 o                         
 -15  -3  -7         34.51         15.47        39.22 o                         
 -13  -4  -6        169.28        133.84        45.55 o                         
  -5  -9  19        345.34        419.24        42.32 o                         
  -5  -9  20          3.50         73.67        36.98 o                         
  -5  -2  -5       1510.93       1536.52        65.23 o                         
  -5  14  -7          4.81         58.77        31.63 o                         
  -4   1  -7       1298.55       1328.30        46.82 o                         
  -4  14  -6        127.34         89.13        30.37 o                         
  -3  -6   6        404.23        424.16        36.13 o                         
  -3   0  -5          4.15          8.29        33.74 o                         
  -3   6  -8        382.64        384.38        33.32 o                         
  -3  11  -7        218.34        204.70        31.77 o                         
  -2   6  -7       2153.58       2150.20        49.63 o                         
  -2   7  -7        468.47        465.36        34.16 o                         
  -1  -4   5        244.72        241.82        41.05 o                         
  -1   1  -3       2633.36       2215.85        78.03 o                         
  -1   4  -5         15.56         18.56        29.66 o                         
   0   2  -2       2040.08       2058.39        83.93 o                         
   1  -4  18        843.51        819.65        35.99 o                         
   1  -4  19        388.45        422.48        31.63 o                         
   1  -4  20         48.71         78.87        26.85 o                         
   1  -4  21        147.02        199.78        28.26 o                         
   1  15   5          9.41         33.18        38.80 o                         
   2   1   4        348.81        357.24        53.28 o                         
   2  14   7        189.00        166.04        54.13 o                         
   3  -1  17        143.90        149.73        29.66 o                         
   3  -1  18         59.09         45.97        29.81 o                         
   3  -1  19        480.52        497.83        35.85 o                         
   3  -1  20         99.83        130.33        30.79 o                         
   3  -1  21         95.21        111.07        29.52 o                         
   3   1   8        286.50        287.09        42.32 o                         
   3   3   5        698.27        651.64        65.37 o                         
   3  10   5        134.52        124.28        55.39 o                         
   3  11   6        146.94        140.87        57.22 o                         
   4   1  19       1050.22       1070.04        46.96 o                         
   4   3  10       2915.48       2831.08        68.05 o                         
   5   6  18        101.19        119.36        36.13 o                         
   5   6  19          9.76         -1.12        43.86 o                         
   5   7  17         50.26         61.16        40.91 o                         
   5   7  18        183.18        159.01        44.99 o                         
   5   7  19        354.08        380.72        47.24 o                         
   5   7  20        116.86        108.40        44.43 o                         
   5   8  18        148.30        178.97        45.13 o                         
   5   8  19        252.40        282.31        47.52 o                         
 -15  -2  -8         31.50         22.92        38.80 o                         
 -14  -3  -7          8.35         18.84        38.24 o                         
 -14  -2  -8         91.66         90.40        37.54 o                         
 -13  -3  -7        222.11        207.37        47.10 o                         
 -12  -3  -7        433.61        418.96        46.82 o                         
 -11  -3  -7        183.04        163.93        38.24 o                         
  -9  -9   6         11.38         15.32        41.19 o                         
  -6  13  -8         75.74         86.89        34.16 o                         
  -5  -1  -6        953.71        984.42        53.42 o                         
  -5   0  -7        198.41        183.75        33.60 o                         
  -4  -1  -5        450.59        462.40        46.54 o                         
  -4   0  -6        252.58        256.02        34.87 o                         
  -4  12  -7        309.07        304.52        32.05 o                         
  -3   3  -7        577.72        594.00        35.71 o                         
  -3  10  -7        118.68         81.54        37.12 o                         
  -3  12  -6        160.93        111.77        29.66 o                         
  -2  -6   8        248.44        247.72        37.54 o                         
  -2  -5   5        664.70        665.14        42.46 o                         
  -2  10  -6        340.19        304.38        32.48 o                         
  -1  -5   8       1533.81       1655.04        48.08 o                         
  -1   5  -5       3025.42       3006.54        60.74 o                         
   0  -4   8       1620.12       1621.58        46.82 o                         
   0  -3   5        163.13        160.13        41.90 o                         
   0  -2   3         92.98         79.72        38.24 o                         
   0   4  -3         60.76         52.02        40.91 o                         
   1  -2   6        257.45        251.10        32.90 o                         
   1  -1   4       1004.70        954.33        53.00 o                         
   2  -3  18        690.44        678.77        35.71 o                         
   2  -3  19        384.58        376.08        33.18 o                         
   2  -3  20         35.49         34.30        29.24 o                         
   2  -3  21         10.40          6.89        28.40 o                         
   2  -3  22         49.80         89.56        27.56 o                         
   2  -2  10       2153.25       2159.76        50.61 o                         
   3   0  10          0.17         20.81        29.81 o                         
   3   2   6         18.09         16.87        44.15 o                         
   3   8   4        466.20        447.92        65.80 o                         
   4   1  20        110.61        118.80        30.37 o                         
   4   1  21         53.38         20.53        27.98 o                         
   5   5  17         19.61         41.19        32.90 o                         
   5   5  18        308.78        323.78        38.10 o                         
   5   5  19        175.87        183.05        35.99 o                         
   5   5  20        991.84        971.20        48.50 o                         
   5   5  21        100.30        129.77        39.79 o                         
   5   6  20        293.12        274.01        40.91 o                         
   5   6  21        101.84        121.89        38.38 o                         
   5   6  22         32.68         -2.53        37.26 o                         
   5   7  21         81.71         91.52        38.10 o                         
   5   7  22        226.89        153.81        39.51 o                         
   5   8  20        152.73        144.81        39.65 o                         
   5   8  21         66.39         54.69        47.38 o                         
   5   9  18         89.01        101.23        49.35 o                         
 -13  -2  -8        515.51        488.98        44.71 o                         
  -5  14  -6        122.66        107.55        34.59 o                         
  -4  13  -6         23.51         23.62        32.20 o                         
  -3  11  -6        146.94        195.42        36.27 o                         
  -2   2  -5        409.35        351.62        35.15 o                         
  -2   4  -6        160.38        156.90        32.20 o                         
  -2   9  -6        379.37        417.84        32.48 o                         
  -1   6  -5        855.47        927.06        42.32 o                         
  -1   7  -5        269.23        285.96        32.05 o                         
   1  -3   8        231.00        232.54        32.62 o                         
   1  15   6         10.35         42.04        45.27 o                         
   2  -1   7         97.15         91.24        31.77 o                         
   3   0   9        367.56        395.20        40.49 o                         
   3  12   8         11.16         13.07        57.64 o                         
   4   3   9        491.99        534.67        50.19 o                         
   4   4   8       4205.98       4083.04        99.12 o                         
   4   6   7        503.54        491.08        87.31 o                         
   5   4  18        121.92        108.40        34.16 o                         
   5   4  19        268.73        266.42        36.98 o                         
   5   4  20        276.43        299.32        38.38 o                         
   5   4  21         93.86         77.04        39.37 o                         
   5   9  17         17.43         15.47        43.44 o                         
   5   9  19         33.81         -4.78        44.71 o                         
   5   9  20        103.57         79.29        48.93 o                         
 -11 -10   8          7.29        -15.47        47.10 o                         
  -6  13  -7          5.86          4.22        32.05 o                         
  -5  12  -7         14.07        -18.98        30.09 o                         
  -4  -9  20        216.27        246.32        37.26 o                         
  -4  -9  21        132.74        137.92        33.74 o                         
  -4   2  -7        673.28        769.88        38.24 o                         
  -4   5  -8         14.00          9.56        25.87 o                         
  -4  11  -7        328.63        338.54        33.04 o                         
  -4  12  -6        327.09        347.82        38.66 o                         
  -3   2  -6         18.09         15.89        29.38 o                         
  -3   8  -7        132.77        147.06        29.81 o                         
  -2  -6   7        334.13        340.93        40.21 o                         
  -2   6  -6         83.97         96.73        26.85 o                         
  -2   8  -6         66.44         57.36        28.68 o                         
  -1  -5   7       1080.29       1020.83        43.02 o                         
  -1   3  -4         66.17         99.68        33.74 o                         
   0  -6  19        262.41        274.86        30.65 o                         
   0  -4   7          0.87          3.23        28.26 o                         
   1  -5  19        267.01        185.16        29.24 o                         
   1  -5  20       1125.99       1083.82        36.83 o                         
   1  -5  21        304.59        354.01        30.65 o                         
   2   0   5      14172.66      13938.61       157.74 o                         
   2  13   6         71.58         29.81        49.63 o                         
   3  -2  17        109.62        110.36        29.38 o                         
   3  -2  18        533.71        554.77        34.87 o                         
   3   1   7        571.81        523.56        45.83 o                         
   4   0  17        610.88        558.99        37.82 o                         
   4   0  18        172.78        194.86        32.62 o                         
   4   0  19         67.46         64.53        31.63 o                         
   4   0  20       1459.51       1429.81        41.19 o                         
   4   0  21         71.21         72.97        28.54 o                         
   4   0  22         12.59         29.10        29.10 o                         
   4   2  10        806.83        879.40        47.80 o                         
   5   3  18        244.83        259.25        37.96 o                         
   5   3  19        101.36         84.92        33.88 o                         
   5   3  20         38.87          1.55        33.88 o                         
   5   3  21        153.16        135.39        37.26 o                         
   5   4  22        277.36        264.03        34.16 o                         
 -15  -3  -6         49.27         42.60        38.38 o                         
 -15  -2  -7          3.64         19.12        38.66 o                         
 -15  -1  -8          1.69         -1.27        38.94 o                         
  -7  12  -8         47.98          3.94        30.09 o                         
  -5  13  -6         24.01         10.26        30.37 o                         
  -5  14  -5        296.22        265.15        34.02 o                         
  -2   1  -4        348.81        344.87        41.47 o                         
  -1  -4   4        186.18        206.95        42.04 o                         
   0   6  -3       1442.16       1477.61        51.18 o                         
   1  -3   7        905.19        921.01        46.54 o                         
   2  -4  18       1120.70       1094.78        38.52 o                         
   2  -4  19         27.90         54.13        29.52 o                         
   2  -4  20         27.65         24.46        29.66 o                         
   3   7   4        233.74        221.29        68.89 o                         
   5   3  22         10.49         30.37        30.09 o                         
   5  10  18        130.71        102.35        54.83 o                         
 -14  -3  -6        351.14        335.59        43.44 o                         
 -14  -2  -7         48.08         64.39        38.66 o                         
 -14  -1  -8         22.86         11.67        29.95 o                         
 -11  -1  -8         32.06         57.08        32.20 o                         
 -10  -2  -7         20.53         48.64        33.74 o                         
  -7  13  -7         34.47         18.42        29.38 o                         
  -6  12  -7         22.44         -4.78        31.49 o                         
  -5 -10  19        141.13        121.33        31.49 o                         
  -5 -10  20         58.96         33.46        31.91 o                         
  -5  11  -7        184.43        183.33        30.93 o                         
  -5  12  -6         47.39         91.10        36.98 o                         
  -4   1  -6       1369.66       1393.82        52.86 o                         
  -4   3  -7       3047.80       3091.03        58.06 o                         
  -4  11  -6         38.16         62.98        29.52 o                         
  -3  -7   7         51.17         70.44        33.32 o                         
  -3   3  -6        413.02        401.11        40.07 o                         
  -1  -5   6       2687.44       2862.15        62.70 o                         
  -1  -3   2       2579.04       2690.49        88.71 o                         
  -1   4  -4        913.60        880.66        43.44 o                         
   0  -3   4       2755.86       2869.74        75.78 o                         
   2  -2   8          3.37         15.47        28.96 o                         
   2  -1   6         51.36          7.03        33.88 o                         
   3  -3  19        296.24        261.92        33.46 o                         
   3  -3  20        213.53        212.57        31.21 o                         
   3  -3  21        313.89        317.31        31.49 o                         
   3  -3  22         11.34         57.08        28.54 o                         
   3  -1  10       2589.87       2696.11        57.08 o                         
   3   0   8         21.09         32.76        29.52 o                         
   3   9   5        138.70        149.31        53.85 o                         
   3  11   7        218.34        203.15        63.41 o                         
   4  -1  18       1208.33       1209.36        42.74 o                         
   4  -1  19       1050.43        998.90        40.49 o                         
   4  -1  20        106.08        100.80        30.51 o                         
   4  -1  21         53.12         58.06        29.95 o                         
   4  -1  22          8.65         22.35        28.96 o                         
   4   3   8        464.99        435.41        50.75 o                         
   4   5   7        137.16        130.75        53.42 o                         
   5   2  18        266.86        291.59        33.46 o                         
   5   2  19        448.54        458.61        34.30 o                         
   5   2  20        126.89        157.60        29.95 o                         
   5   2  21        462.54        478.43        34.44 o                         
   5   2  22         13.52         44.99        27.70 o                         
 -15   0  -8          0.25         66.64        38.66 o                         
 -13  -3  -6        168.44        146.78        38.80 o                         
 -13  -2  -7         32.35         66.36        37.40 o                         
 -12  -2  -7         87.01        118.38        37.12 o                         
 -11 -10   7        227.80        253.91        55.96 o                         
 -11  -2  -7         85.23         90.68        33.74 o                         
  -8  11  -8        151.75        152.68        37.40 o                         
  -7  12  -7         10.79          8.01        32.48 o                         
  -6  11  -7          5.17         26.57        36.55 o                         
  -5  10  -7        493.42        536.21        34.59 o                         
  -2  -6   6        125.38        137.92        31.63 o                         
  -2   0  -3      14819.55      14316.52       188.95 o                         
  -2   4  -5      12842.67      12913.98       118.38 o                         
  -1   2  -3        309.10        344.59        40.77 o                         
  -1   5  -4        725.34        641.09        39.51 o                         
  -1   7  -4       1123.48       1142.86        41.90 o                         
   0  -4   6         35.88         40.21        28.96 o                         
   0   3  -2       1083.48        942.94        54.69 o                         
   0  15   5        113.30        136.37        45.69 o                         
   1  -6  21        218.60        207.51        28.96 o                         
   1  -4   9        773.00        794.90        36.69 o                         
   3  -3  17       1524.13       1367.81        42.32 o                         
   3  10   6        155.66        169.41        60.74 o                         
   4   1  10       4485.10       4578.91        77.18 o                         
   4   2   9       1116.66       1101.67        47.38 o                         
   5   1  19        659.51        638.14        42.18 o                         
   5   1  20          2.07          3.66        34.87 o                         
 -15  -1  -7        122.42         56.10        39.08 o                         
 -14   0  -8        124.67        126.53        37.82 o                         
 -10 -10   7         41.42         58.35        46.82 o                         
  -9  11  -8          8.01         -1.41        29.24 o                         
  -8  12  -7          4.84         94.76        30.93 o                         
  -7  13  -6         45.16         29.66        30.51 o                         
  -6  12  -6         87.69        107.83        32.20 o                         
  -5  11  -6         80.48         86.89        29.38 o                         
  -4 -10  18         29.57         12.65        36.83 o                         
  -4 -10  19          9.68          4.92        29.38 o                         
  -4   0  -5         71.56         54.55        38.24 o                         
  -4  10  -6         17.10         61.44        29.66 o                         
  -3   4  -6       6029.20       6113.74        78.03 o                         
  -2   7  -5       1086.69       1150.46        40.07 o                         
  -1  -6   8       2652.41       2847.81        55.53 o                         
   0  -5   8       2358.81       2447.55        53.42 o                         
   1  -3   6        111.46         96.30        36.27 o                         
   1  -1   3       2607.81       2408.32        80.00 o                         
   1  14   6        127.17        107.27        45.55 o                         
   2  -5  19         43.61         35.57        24.88 o                         
   2  -5  20         29.18         28.12        26.15 o                         
   2  -2   7        168.06        146.36        37.26 o                         
   2  13   7        238.09        219.04        46.40 o                         
   3  -1   9        238.74        271.90        32.05 o                         
   3   1   6        434.94        396.19        46.68 o                         
   3   2   5       1012.92        981.61        66.50 o                         
   3   6   4       2277.52       2398.06       143.97 o                         
   4  -2  19        379.91        375.10        34.16 o                         
   4  -2  20         75.58         39.93        29.38 o                         
   4  -2  21          7.78          9.14        29.24 o                         
   4  -2  22        140.80        175.18        30.79 o                         
   4   4   7        889.74        871.95        66.50 o                         
   5   1  17         10.27         41.33        33.04 o                         
   5   1  18        249.86        236.76        33.74 o                         
 -15  -3  -5          5.05         52.58        38.10 o                         
 -15  -2  -6          9.24         -2.39        37.54 o                         
 -15   1  -8          1.79          3.80        31.07 o                         
 -14  -1  -7         18.25         51.88        36.98 o                         
 -14   3  -9         22.61         81.40        29.95 o                         
 -13   0  -8         41.94         47.52        30.09 o                         
 -12   0  -8        198.73        211.59        31.07 o                         
 -10  11  -8        121.84        149.87        30.23 o                         
  -9  10  -8         38.09         16.73        35.01 o                         
  -9  12  -7          4.46        -30.79        30.79 o                         
  -8  10  -8         45.05         39.22        28.82 o                         
  -7  11  -7        133.14        120.91        30.65 o                         
  -6  10  -7         77.62         37.96        29.24 o                         
  -5  -1  -5       4547.54       4737.64        91.67 o                         
  -4   2  -6       1990.28       2041.38        52.30 o                         
  -3  -7   6        714.33        748.79        42.46 o                         
  -3   0  -4         13.36         26.99        35.85 o                         
  -2  -9  19         11.71         46.68        30.23 o                         
  -2  -7   8        110.49        112.19        28.54 o                         
  -2  -1  -2         70.96         89.42        59.19 o                         
  -2   2  -4        932.27        901.19        46.25 o                         
  -1  -5   5         35.99         85.20        39.08 o                         
   0  15   6         33.30         40.77        46.40 o                         
   1  -4   8        545.89        549.43        35.15 o                         
   3  -4  19         61.53         63.13        29.81 o                         
   3  -4  20        207.67        202.45        30.23 o                         
   3   0   7         72.36         76.20        31.49 o                         
   4  -2  18        595.74        576.28        35.85 o                         
   5   0  19         47.84         63.69        30.09 o                         
   5   0  20        131.05        100.24        29.95 o                         
   5   0  21         11.85         11.39        28.68 o                         
   5   0  22         34.58         33.74        28.54 o                         
   6   5  21        240.39        283.15        40.35 o                         
   6   6  21        336.69        398.01        47.94 o                         
 -15   0  -7          2.10         34.44        39.08 o                         
 -15   2  -8         31.83         23.62        33.04 o                         
 -14  -2  -6        332.67        253.34        40.77 o                         
 -14   1  -8         24.79         27.84        30.23 o                         
 -13  -1  -7         60.51         59.19        36.83 o                         
 -13   1  -8         65.76         58.49        36.55 o                         
 -12  -1  -7        128.85        157.88        36.27 o                         
 -11  -1  -7        237.49        238.16        33.18 o                         
 -11  10  -8         84.62         74.23        31.49 o                         
 -10  -1  -7        138.62        131.03        35.01 o                         
 -10  10  -8        292.54        266.28        32.20 o                         
  -9 -10   7         88.82         75.08        48.79 o                         
  -9  11  -7          6.09          3.94        36.83 o                         
  -8  11  -7         66.27         88.01        30.65 o                         
  -7  10  -7        187.22        167.87        30.37 o                         
  -7  13  -5         16.82         42.18        33.46 o                         
  -6   9  -7        823.74        783.51        36.69 o                         
  -3 -10  19        227.91        253.77        41.61 o                         
  -3 -10  20         31.33          3.09        32.76 o                         
  -3   2  -5       1012.93        967.55        45.27 o                         
  -2  -6   5       2680.48       2807.18        67.20 o                         
  -1  -6   7       2170.82       2404.39        57.22 o                         
  -1  -4   3        580.24        606.51        49.77 o                         
  -1   3  -3       6877.48       7183.78       109.10 o                         
   0  -5   7        477.92        529.04        36.41 o                         
   0  -4   5        242.59        182.07        33.46 o                         
   1  -7  21         78.34         91.67        29.81 o                         
   1  -2   4        945.55        871.10        48.08 o                         
   2   0   4         21.15         26.29        36.69 o                         
   2  12   6        391.78        351.20        50.05 o                         
   3  -4  17        698.04        677.23        35.57 o                         
   3  -1   8        292.80        292.29        32.76 o                         
   4  -3  20        817.11        830.75        41.47 o                         
   4   0  10        323.34        242.52        38.80 o                         
   4   1   9       1901.50       2009.75        55.81 o                         
   4   2   8        590.36        717.86        50.47 o                         
   5   0  17         15.23         66.64        33.18 o                         
   6   4  19         12.53         24.18        35.15 o                         
   6   4  20        349.98        325.89        41.05 o                         
   6   4  21        416.21        467.04        43.44 o                         
   6   5  18          6.22          6.75        36.83 o                         
   6   5  19         92.91         69.31        35.99 o                         
   6   5  20         43.06         44.85        37.26 o                         
   6   5  22         10.89         -0.56        30.09 o                         
   6   6  18        595.99        584.30        49.77 o                         
   6   6  19        371.35        391.69        44.15 o                         
   6   7  19         33.89         10.68        43.86 o                         
   6   7  20        326.97        346.28        48.36 o                         
   6   7  21         27.29         43.02        39.51 o                         
   6   7  22         49.42         70.01        38.24 o                         
 -15  -1  -6         52.93         73.11        39.37 o                         
 -14   0  -7         29.15         16.31        37.96 o                         
 -14   2  -8         90.65        105.16        31.07 o                         
 -13  -2  -6         12.10         10.40        36.69 o                         
 -12  -2  -6         31.78         75.08        34.02 o                         
 -11 -10   6         99.24         89.98        64.81 o                         
 -11   9  -8         53.84         27.84        29.81 o                         
 -10   9  -8         95.00         81.12        28.82 o                         
 -10  11  -7        161.99        123.72        31.21 o                         
  -9  12  -6         10.47         51.03        31.07 o                         
  -8  10  -7          2.08          6.61        28.40 o                         
  -7   9  -7        111.42        121.75        34.30 o                         
  -6   8  -7        244.89        215.95        28.54 o                         
  -5   1  -6        971.29        978.51        45.13 o                         
  -4   3  -6       8179.15       8400.03        89.42 o                         
  -3  -8   8        161.79        187.13        30.09 o                         
  -3  -1  -3       1073.37       1170.28        70.01 o                         
  -2  -7   7       1483.61       1572.93        50.05 o                         
  -1  -9  20         76.57         39.65        31.91 o                         
   0  -6   9        938.15        948.15        38.24 o                         
   1  -7  19         32.53         49.21        27.84 o                         
   1  -4   7        630.59        695.78        38.24 o                         
   1  14   7        132.45        139.04        44.43 o                         
   2  -6  19        343.84        395.06        30.23 o                         
   2   1   3        338.12        290.88        57.36 o                         
   2  11   5         71.65         64.39        45.13 o                         
   4  -3  19        171.81        155.63        31.63 o                         
   4   3   7       3047.80       3075.71        89.98 o                         
   5  -1  19        660.72        660.64        35.71 o                         
   5  -1  20          2.33         17.57        29.66 o                         
   5  -1  21         34.40         35.29        28.54 o                         
   6   3  18         88.97         88.99        36.69 o                         
   6   3  19         74.25         77.18        35.43 o                         
   6   3  20        460.29        436.54        35.85 o                         
   6   3  21        510.09        515.41        36.13 o                         
   6   3  22         41.74         55.11        30.23 o                         
   6   4  18        324.59        363.85        33.04 o                         
   6   5  17        719.23        765.94        45.69 o                         
   6   6  17        323.86        344.17        42.18 o                         
   6   7  18        116.44        124.84        44.15 o                         
   6   8  20        140.84         97.57        48.22 o                         
   6   8  21          4.37         -3.23        46.54 o                         
 -15   1  -7        124.15         61.16        33.60 o                         
 -14   3  -8        104.43         62.14        28.26 o                         
 -14   4  -8        105.17        133.00        32.34 o                         
 -14   5  -8        102.38         67.48        40.91 o                         
 -13   0  -7          0.01          6.33        35.43 o                         
 -13   2  -8        515.61        512.17        34.16 o                         
 -13   3  -8         19.23         61.30        35.99 o                         
 -13   7  -8         48.41         39.08        31.63 o                         
 -12   0  -7         56.08         40.63        34.59 o                         
 -12   8  -8          2.36         25.03        30.23 o                         
 -11   8  -8        107.44         52.86        28.40 o                         
 -11  10  -7         39.25        -28.12        28.12 o                         
 -10   8  -8        125.79         95.32        28.96 o                         
 -10  10  -7         76.03        103.62        30.09 o                         
  -9   0  -7        261.42        231.27        31.49 o                         
  -9  10  -7         41.05         44.15        29.10 o                         
  -8   9  -7        115.49         86.46        27.27 o                         
  -8  11  -6        143.88         67.62        29.66 o                         
  -7   8  -7         35.93         63.13        32.62 o                         
  -4 -11  19        151.77         92.51        38.10 o                         
  -4   4  -6        257.26        246.03        32.34 o                         
  -2 -10  20        131.89        102.77        39.37 o                         
  -2   3  -4        194.57        173.77        33.88 o                         
  -1   4  -3        105.98         96.02        32.76 o                         
  -1  15   5         20.88         30.51        40.49 o                         
   0  -3   3         56.01         65.09        45.83 o                         
   0  14   5         10.72          3.37        37.12 o                         
   1  -3   5        355.83        320.41        37.40 o                         
   2  -2   6       1450.96       1475.36        49.77 o                         
   3  -5  19        438.24        483.77        31.49 o                         
   3  -2   9        322.21        372.28        33.18 o                         
   3   8   5         66.19         68.47        55.96 o                         
   3  11   8        188.41        208.64        59.05 o                         
   5   4  10        685.83        670.76        49.49 o                         
   5   5  10       1371.55       1364.58        64.11 o                         
   6   2  19        270.36        255.45        37.82 o                         
   6   2  20         77.64         85.20        31.07 o                         
   6   2  21         63.93         40.77        30.65 o                         
   6   3  17         19.67         28.54        33.46 o                         
   6   7  17        103.24        102.21        44.99 o                         
   6   8  19         42.91         52.30        45.55 o                         
 -15   2  -7          3.45         47.66        31.35 o                         
 -14  -1  -6         15.84         28.68        30.65 o                         
 -14   1  -7         18.02         18.70        29.52 o                         
 -13   4  -8        215.28        225.23        31.21 o                         
 -13   5  -8         69.03         14.34        34.16 o                         
 -13   6  -8        138.38        120.63        34.16 o                         
 -12   5  -8         50.57         24.32        31.49 o                         
 -12   6  -8         86.02         97.29        32.34 o                         
 -12   7  -8         32.19         12.65        31.63 o                         
 -12   9  -7        145.88        155.77        33.60 o                         
 -11   0  -7          0.02          5.20        28.68 o                         
 -11   4  -8         29.43         50.75        37.82 o                         
 -11   5  -8         14.12         26.15        36.41 o                         
 -11   6  -8        155.31        185.72        31.91 o                         
 -11   7  -8         23.51         55.11        29.66 o                         
 -11   9  -7          1.42          5.20        36.98 o                         
 -10 -10   6          7.03         13.50        48.64 o                         
 -10   6  -8        306.68        256.16        31.35 o                         
 -10   7  -8         53.41         35.57        28.96 o                         
 -10   9  -7         81.30         53.99        27.56 o                         
 -10  11  -6         35.40         33.46        31.63 o                         
  -9   6  -8        511.22        469.71        35.85 o                         
  -9   9  -7         95.25        122.31        28.40 o                         
  -9  11  -6         25.93         86.60        30.37 o                         
  -8 -10   7          6.55         12.65        43.44 o                         
  -8   8  -7         50.12         41.19        32.76 o                         
  -8  10  -6         45.98         90.12        36.27 o                         
  -7  10  -6        345.78        340.51        32.05 o                         
  -5   2  -6        365.49        393.37        33.46 o                         
  -3   5  -5       1293.72       1377.93        45.69 o                         
  -1  -6   6        177.15        199.64        33.32 o                         
   0  -5   6        374.15        420.23        35.85 o                         
   2  -4   9        207.31        213.70        32.20 o                         
   2  -3   7       1793.13       1795.21        54.27 o                         
   3  -1   7        572.26        530.17        37.40 o                         
   3   0   6         14.60         12.23        31.49 o                         
   3   1   5        996.68       1003.82        60.31 o                         
   3   3   4        155.92        180.24        66.22 o                         
   4  -4  20        199.14        241.82        29.95 o                         
   4   0   9        181.38        176.86        32.62 o                         
   4   1   8        951.14        987.93        46.68 o                         
   5  -2  19        448.77        462.26        36.13 o                         
   5  -2  20        123.09        134.83        33.60 o                         
   5  -2  21        459.99        442.30        34.87 o                         
   6   1  19       1278.02       1300.75        48.08 o                         
   6   1  20         37.47         34.16        29.66 o                         
   6   1  21         14.86         16.73        30.37 o                         
   6   8  18        133.64        129.06        46.40 o                         
 -15   0  -6         41.52         11.95        33.32 o                         
 -15   3  -7         34.15         30.79        31.21 o                         
 -14   2  -7         47.56         65.09        32.48 o                         
 -14   3  -7          7.74         36.83        38.10 o                         
 -14   6  -7         40.30         29.24        40.77 o                         
 -13  -1  -6        283.58        276.96        33.18 o                         
 -13   1  -7         54.77         32.05        30.37 o                         
 -12  -1  -6        164.72        161.40        37.54 o                         
 -12   1  -7        123.69        155.63        36.98 o                         
 -12   8  -7          6.11         28.82        31.91 o                         
 -11   1  -7        232.28        245.89        39.65 o                         
 -11   8  -7          6.72         38.80        35.15 o                         
 -11  10  -6        163.64        119.64        37.82 o                         
 -10   1  -7        143.03        117.25        40.21 o                         
 -10   8  -7         75.13        110.08        31.49 o                         
 -10  10  -6         46.77         93.77        37.54 o                         
  -9 -10   6        139.20        150.85        52.86 o                         
  -9   8  -7         19.20          9.98        27.13 o                         
  -9  10  -6        253.58        235.91        31.77 o                         
  -8   7  -7        448.78        496.85        32.62 o                         
  -5   0  -5          4.82          1.83        31.77 o                         
  -3 -11  19         59.14         52.44        40.77 o                         
  -2  -7   6       2697.76       2918.39        64.53 o                         
  -2   1  -3        338.12        332.22        44.43 o                         
  -1  -7   8        664.65        667.81        36.98 o                         
  -1  -5   4          7.69          6.19        31.07 o                         
   0  -4   4        525.84        572.06        47.80 o                         
   0  14   6          1.04        -23.20        44.00 o                         
   1  -8  20        229.32        313.38        33.32 o                         
   1  -5   8        176.58        210.46        29.81 o                         
   1  -4   6        170.54        141.29        32.05 o                         
   2  12   7        128.81        132.30        46.25 o                         
   3  -6  21        152.21        148.60        29.95 o                         
   3  -2   8       1825.49       1648.29        49.21 o                         
   3   9   6        224.47        208.36        62.28 o                         
   3  10   7        118.68        130.61        56.80 o                         
   4  -4  18        260.25        266.56        32.20 o                         
   4   2   7        673.28        766.64        53.42 o                         
   4   9   9        111.60        111.77        92.79 o                         
   5  -2  18        271.51        289.90        33.60 o                         
   6   0  20         21.34         59.89        36.98 o                         
   6   0  21        715.56        744.43        37.12 o                         
   6   0  22        185.10        179.11        33.46 o                         
   6   1  18       1081.85       1078.90        41.76 o                         
   6   8  17        166.32        196.41        46.96 o                         
   6   9  19        216.76        211.45        64.39 o                         
 -15   1  -6         53.95         72.97        33.32 o                         
 -14   0  -6         50.27         54.83        30.93 o                         
 -14   4  -7        164.28        125.69        35.15 o                         
 -14   5  -7         87.78        125.97        34.44 o                         
 -13   2  -7         31.29         63.83        31.49 o                         
 -13   3  -7        218.36        196.55        38.80 o                         
 -13   4  -7        120.03        168.01        41.76 o                         
 -13   5  -7        174.78        224.24        43.02 o                         
 -13   6  -7         53.04         54.27        32.20 o                         
 -13   7  -7         49.82         14.90        33.18 o                         
 -12   2  -7         85.60         64.11        36.83 o                         
 -12   7  -7        139.71        203.72        30.79 o                         
 -11   2  -7         85.81         88.99        37.26 o                         
 -11   7  -7        539.66        523.42        36.83 o                         
 -10   2  -7         21.52         -1.83        38.66 o                         
 -10   7  -7         61.72         33.88        29.81 o                         
  -9   7  -7         34.03         -4.78        27.42 o                         
  -9   9  -6         11.89         66.78        34.87 o                         
  -8   4  -7        295.62        317.74        38.66 o                         
  -4   2  -5        397.94        432.74        36.55 o                         
  -1 -10  20         32.02         57.50        32.05 o                         
   2  -4   8         92.68         88.99        30.09 o                         
   3  -6  19        110.10        135.39        29.66 o                         
   4  -5  21        196.87        167.30        30.65 o                         
   5  -3  19        102.25         50.19        32.05 o                         
   5  -3  20         41.59         28.26        30.37 o                         
   6   0  18        502.45        494.88        43.02 o                         
   6   0  19         20.25         27.98        29.95 o                         
 -15   2  -6          9.80         40.35        31.91 o                         
 -15   3  -6         47.98         44.00        40.63 o                         
 -14   1  -6         15.88         43.16        29.38 o                         
 -13   0  -6         41.55         54.41        29.81 o                         
 -13   8  -6         11.46         52.72        32.62 o                         
 -12   0  -6          1.14         19.54        37.40 o                         
 -12   3  -7        427.12        457.48        35.01 o                         
 -12   4  -7         53.60         67.91        32.48 o                         
 -12   5  -7         34.83         52.86        30.51 o                         
 -12   6  -7         24.86         40.77        31.63 o                         
 -12   9  -6        198.52        119.92        33.32 o                         
 -11   3  -7        183.38        162.38        31.07 o                         
 -11   4  -7         43.41         -3.66        37.68 o                         
 -11   5  -7        118.41        122.60        32.20 o                         
 -11   6  -7        122.44        108.11        32.62 o                         
 -11   9  -6        107.40        121.33        31.49 o                         
 -10 -11   8         22.56         12.65        52.72 o                         
 -10   4  -7         47.82         27.13        36.69 o                         
 -10   5  -7        306.72        321.67        35.85 o                         
 -10   6  -7        117.30        100.52        30.37 o                         
 -10   9  -6         11.43         40.07        28.96 o                         
  -9   3  -7          7.42          4.92        29.24 o                         
  -9   4  -7          8.77          9.84        31.21 o                         
  -9   5  -7         37.88         44.15        32.90 o                         
  -9   6  -7        224.48        178.55        32.76 o                         
  -8 -10   6        204.84        194.72        52.02 o                         
  -4   3  -5        432.51        416.01        36.55 o                         
  -3   2  -4       1208.09       1130.07        49.91 o                         
   0  -7   9        348.56        380.44        34.87 o                         
   0  -6   7        105.77        141.01        32.76 o                         
   0  -5   5        462.89        479.27        44.43 o                         
   1  -5   7       1047.74       1144.83        41.76 o                         
   1  13   7         12.75         11.95        44.85 o                         
   2  -1   4        348.73        359.49        42.04 o                         
   2  11   6         72.80         70.72        46.40 o                         
   4  -5  19         78.95         52.86        29.24 o                         
   4  -1   9       1901.47       1997.66        52.02 o                         
   4   0   8       3452.97       3483.56        68.75 o                         
   5  -3  18        235.60        227.20        33.60 o                         
   5   4   9          8.99         -5.62        38.66 o                         
   5   5   9        567.27        563.49        57.50 o                         
   6  -1  19       1275.43       1375.96        48.36 o                         
   6  -1  20         38.04         43.58        29.95 o                         
   6  -1  21         15.67         23.90        32.20 o                         
   6   0  17       2214.80       2201.23        51.03 o                         
   6   9  18        166.40        131.59        55.67 o                         
 -15   0  -5          0.04          3.23        31.49 o                         
 -14   2  -6        332.19        294.68        34.02 o                         
 -14   4  -6         74.74         44.29        39.65 o                         
 -14   5  -6         10.23          7.17        33.60 o                         
 -14   6  -6        113.25        135.11        33.32 o                         
 -13  -1  -5        191.15        168.99        38.80 o                         
 -13   1  -6        277.87        300.44        33.46 o                         
 -13   7  -6         52.53         93.63        32.76 o                         
 -12   7  -6         22.93         73.25        36.55 o                         
 -12   8  -6         49.41         13.07        31.77 o                         
 -11   0  -6         43.31         70.72        29.81 o                         
 -11   8  -6        222.14        179.53        32.20 o                         
 -11  10  -5         19.77         23.90        30.37 o                         
 -10   8  -6         81.35         69.45        28.68 o                         
  -9 -11   8         12.03        -13.36        44.29 o                         
  -9   8  -6        167.31        170.96        29.81 o                         
  -2   2  -3        988.35        921.43        50.05 o                         
  -1   2  -2         19.01         15.18        36.98 o                         
   0  14   7         12.40         -7.45        39.65 o                         
   1  -3   4         76.17         98.13        36.55 o                         
   1  -2   3        330.11        327.44        42.32 o                         
   2  -5   9       2118.69       2148.93        49.21 o                         
   2  -3   6        970.34        942.66        42.46 o                         
   3  -7  20        424.10        433.16        33.18 o                         
   3  -2   7        471.74        452.98        36.41 o                         
   3  -1   6        434.33        452.56        38.52 o                         
   4   1   7       1298.54       1360.22        53.85 o                         
   4   4   6        257.25        251.38        57.64 o                         
   5  -4  20        278.65        282.59        32.90 o                         
   5   1  10       1289.22       1191.23        45.27 o                         
   5   3   9        331.41        320.27        40.35 o                         
   6  -1  18       1071.69       1173.09        41.61 o                         
   7   2  21        790.68        911.73        45.97 o                         
   7   3  20        114.01        126.53        40.21 o                         
   7   3  22        109.93         97.43        32.90 o                         
   7   4  20         54.46         62.56        39.08 o                         
   7   4  21         24.16         29.10        31.91 o                         
   7   5  20        111.10        101.79        40.35 o                         
   7   5  21        120.34        134.12        43.02 o                         
   7   6  21        263.74        325.61        51.74 o                         
   7   6  22        260.21        252.08        43.44 o                         
 -15   1  -5        304.33        314.22        35.01 o                         
 -15   2  -5         34.72         23.90        38.10 o                         
 -13   2  -6         11.53          0.70        30.93 o                         
 -13   3  -6        168.98        124.84        32.05 o                         
 -13   4  -6        167.52        129.20        31.49 o                         
 -13   5  -6         22.54         91.52        32.48 o                         
 -13   6  -6         30.75        -12.93        31.77 o                         
 -13   8  -5        172.26        211.03        39.65 o                         
 -12   1  -6        159.52        178.55        31.91 o                         
 -12   2  -6         31.26         43.58        36.13 o                         
 -12   6  -6         34.97         -3.66        31.77 o                         
 -12   9  -5         74.89         90.40        32.34 o                         
 -11 -10   5          8.04          3.37        23.48 o                         
 -11   6  -6         48.59         40.63        37.54 o                         
 -11   7  -6        112.92        110.22        30.65 o                         
 -11   9  -5        210.08        197.53        32.20 o                         
 -10   7  -6          5.42         19.54        29.24 o                         
  -9   6  -6        282.98        210.46        40.07 o                         
  -9   7  -6          5.94         -5.20        26.57 o                         
  -6 -10   7         10.67          9.70        35.99 o                         
  -2  -7   5       1568.26       1737.28        51.32 o                         
   0 -10  20         52.78          1.55        33.74 o                         
   1  -4   5         14.76         17.01        30.37 o                         
   2  -4   7        751.02        842.70        39.37 o                         
   3  -3   8        485.35        494.88        35.15 o                         
   3   0   5          4.15          6.19        34.59 o                         
   3   2   4       1208.09       1246.34        78.45 o                         
   4  -6  20        283.46        262.91        33.18 o                         
   4   3   6       8179.13       8531.90       148.60 o                         
   4   5   6          3.51          2.95        71.42 o                         
   5   2   9        585.25        604.82        46.11 o                         
   6  -2  19        259.39        295.66        31.91 o                         
   6  -2  20         75.77         72.26        31.21 o                         
   7   1  22         36.67         72.54        29.24 o                         
   7   2  19         43.16         37.12        36.69 o                         
   7   2  20         48.00         63.27        30.51 o                         
   7   4  18        750.17        752.86        45.69 o                         
   7   4  19         81.74         88.85        33.60 o                         
   7   5  19         61.25         68.47        38.94 o                         
   7   6  20         60.09         80.84        38.94 o                         
 -15   3  -5          4.80         10.83        31.35 o                         
 -15   4  -5         29.20         58.06        34.59 o                         
 -14   6  -5         39.06         57.50        33.46 o                         
 -13   7  -5         21.21         21.65        31.63 o                         
 -12   3  -6         16.91         28.68        30.51 o                         
 -12   4  -6         36.73          3.51        30.23 o                         
 -12   5  -6         31.82         23.90        30.79 o                         
 -12   8  -5         74.77         54.97        32.34 o                         
 -11   2  -6         65.49         62.14        32.05 o                         
 -11   3  -6         50.69         54.41        37.12 o                         
 -11   5  -6         45.54         53.42        30.79 o                         
 -10   5  -6        127.38        147.34        31.91 o                         
 -10   6  -6        132.08        119.78        31.35 o                         
  -9   3  -6         10.76          1.12        34.87 o                         
  -9   5  -6        372.61        353.16        33.88 o                         
  -1  -7   6        407.53        475.76        41.05 o                         
  -1  14   6        171.55        177.00        40.77 o                         
   0  -6   6        818.83        873.07        41.76 o                         
   0  13   6          8.33         15.61        37.68 o                         
   1  -5   6        658.19        673.71        43.16 o                         
   1  13   8        157.27        183.19        47.38 o                         
   2  -5   8          1.29         -0.84        35.43 o                         
   3  -4   9        103.87         81.12        28.82 o                         
   4  -2   9       1117.53       1167.61        40.77 o                         
   4  -1   8        966.35       1010.57        43.02 o                         
   4   0   7        732.38        810.51        48.64 o                         
   4   2   6       1990.27       2166.65        77.33 o                         
   5  -5  21         99.65        122.88        30.93 o                         
   5   0  10         99.27        114.86        29.66 o                         
   5   6   9        760.63        848.04        77.47 o                         
   6  -3  21        511.11        526.37        35.71 o                         
   7   0  22         23.77         21.51        28.40 o                         
   7   1  19         61.11         49.49        37.54 o                         
   7   1  20        143.62        124.84        31.07 o                         
   7   2  18         32.86         23.90        35.99 o                         
   7   5  18         94.03        106.29        39.79 o                         
   7   6  19          4.27         -0.28        38.24 o                         
   7   7  20        291.14        333.06        52.72 o                         
   7   7  21        269.35        265.58        45.83 o                         
 -14   2  -5        116.84        110.79        33.46 o                         
 -14   4  -5        203.54        107.83        35.43 o                         
 -14   5  -5         54.46          8.58        33.32 o                         
 -10 -11   7         36.58         21.51        59.05 o                         
   0  -4   3         64.42         61.58        34.16 o                         
   0  -3   2       1113.24       1061.88        57.36 o                         
   0  14   8         16.23         33.18        37.54 o                         
   1 -10  20         41.07         61.30        33.32 o                         
   2  -9  20          4.38         -5.06        28.96 o                         
   2  11   7        136.02        149.45        50.89 o                         
   3  -8  20        150.08        158.31        31.07 o                         
   3   7   5        112.45        102.07        59.33 o                         
   4  -7  21        186.32        239.85        31.07 o                         
   5  -5  19        180.89        129.34        31.49 o                         
   5   1   9        445.20        502.19        37.54 o                         
   6  -3  19         80.83         84.64        29.24 o                         
   7  -1  22         37.83         58.63        30.65 o                         
   7   0  19         82.45        132.58        37.82 o                         
   7   0  20          8.19         34.16        30.51 o                         
   7   1  18          6.97        -17.57        30.09 o                         
   7   2  17        177.82        178.69        31.07 o                         
   7   5  17        320.81        313.66        41.90 o                         
   7   6  18         50.21         57.08        39.51 o                         
   7   7  19         24.92         24.74        44.43 o                         
  -9 -11   7         18.61          7.03        48.22 o                         
  -2  -8   6        738.68        804.74        38.80 o                         
  -2   0  -2         30.10         23.76        42.18 o                         
  -1  -6   4       1494.93       1723.65        55.67 o                         
  -1  14   7         54.09         28.12        38.10 o                         
   0  -7   7       1894.21       1951.26        51.03 o                         
   0  12   5        756.32        771.42        47.10 o                         
   1  -6   7       1696.47       1790.29        47.66 o                         
   2  -6   9        856.99        834.97        37.68 o                         
   2  -4   6        158.99        141.72        32.34 o                         
   2  -2   4        928.12        816.97        45.69 o                         
   3  -3   7        581.87        590.76        36.55 o                         
   3  -2   6         18.88          6.05        30.23 o                         
   3   1   4        555.81        553.93        55.25 o                         
   3  10   8        115.68        113.88        55.67 o                         
   4   1   6       1369.66       1359.51        60.74 o                         
   5  -6  21        100.45        121.47        30.93 o                         
   5  -1  10       1284.17       1266.16        42.60 o                         
   5   0   9        157.57        167.87        38.10 o                         
   5   3   8        342.82        331.37        47.10 o                         
   5   4   8        118.91        120.21        46.54 o                         
   6  -4  20        354.49        363.43        35.43 o                         
   6  -4  21        415.16        532.14        37.12 o                         
   7  -1  19         63.89         81.12        37.68 o                         
   7  -1  20        139.01        117.82        31.21 o                         
   7   0  18          9.77         26.57        29.52 o                         
   7   1  17        124.35        177.57        31.49 o                         
  -8 -11   7        233.99        277.25        54.55 o                         
  -3   1  -3       1040.18       1184.48        54.97 o                         
  -1  -8   7        303.95        346.84        33.18 o                         
   0  13   7         20.50         32.90        37.54 o                         
   1  -4   4        895.78        936.20        49.35 o                         
   1  12   7          6.39         42.32        42.04 o                         
   2  -5   7        325.07        308.60        34.73 o                         
   2  10   6        340.19        344.03        47.52 o                         
   4  -7  18         50.64         34.30        28.54 o                         
   4  -3   9        482.76        499.94        34.02 o                         
   4  -1   7       1300.45       1370.90        48.50 o                         
   5   2   8       9169.70       9542.75       119.92 o                         
   6  -4  19         13.00         18.28        29.95 o                         
   7  -2  21        782.54        778.73        40.21 o                         
   7  -1  18          5.90         43.72        29.38 o                         
   7   0  17        818.26        724.04        37.96 o                         
  -1  -7   5       1301.84       1524.57        48.50 o                         
   0  -8   8        496.92        520.05        35.57 o                         
   1  -7   8        137.63        145.37        32.76 o                         
   1  -3   3       6870.04       7111.79       106.85 o                         
   2 -10  20        168.98        161.26        33.04 o                         
   2  -1   3        321.00        333.76        52.30 o                         
   3  -9  20        100.05         86.46        31.49 o                         
   3   8   6         11.05         21.37        54.27 o                         
   4  -8  20        158.20        161.12        32.34 o                         
   5  -6  18         97.47        109.80        29.66 o                         
   5  -2  10        197.79        204.14        30.37 o                         
   5  -1   9        444.72        469.43        40.35 o                         
   5   1   8        291.24        280.48        41.76 o                         
   6  -5  20         46.24         69.31        29.38 o                         
   7  -2  19         45.69         64.25        31.77 o                         
   7   8  19        113.21        112.19        54.41 o                         
   8   2  21         32.40         29.24        37.26 o                         
   8   3  21         24.88         44.57        37.26 o                         
   8   3  22        139.96        126.53        33.04 o                         
   8   4  21        152.85        138.34        41.19 o                         
  -7 -11   7        158.68        185.44        45.55 o                         
  -1  14   8         32.03         52.44        37.82 o                         
   0  -7   6        551.92        570.94        35.85 o                         
   0  12   6        105.74        114.86        36.41 o                         
   1 -11  19         10.56         -1.27        32.90 o                         
   1  -6   6        886.45        925.79        41.19 o                         
   1  11   6        102.18        103.76        44.00 o                         
   3  -4   7        137.00         92.09        29.66 o                         
   3  -3   6        406.47        382.55        34.59 o                         
   4  -8  19        161.11        145.65        31.49 o                         
   4  -3   8        461.43        433.30        33.88 o                         
   4   0   6        252.58        239.85        35.57 o                         
   5  -7  20        115.65        104.46        29.81 o                         
   5   5   8         84.82         96.45        54.41 o                         
   6  -5  19         92.18         93.35        30.65 o                         
   7  -3  20        116.03        109.66        32.20 o                         
   8   0  22          1.75         -3.23        27.84 o                         
   8   1  20        296.81        317.45        39.65 o                         
   8   1  21        285.07        321.95        35.29 o                         
   8   2  19         49.29         41.61        40.35 o                         
   8   2  20         64.27        121.75        38.24 o                         
   8   3  19         47.10         21.37        39.79 o                         
   8   3  20         48.06         88.71        38.52 o                         
   8   5  21         61.09         54.55        39.51 o                         
  -3  14   6        276.45        269.23        34.87 o                         
  -2   1  -2         70.25         86.18        40.63 o                         
  -1  -8   6       2555.96       2835.44        58.06 o                         
   1  -2   2         19.98         23.62        38.24 o                         
   2  -5   6        853.88        872.23        39.08 o                         
   2  -4   5      12836.01      12852.69       118.52 o                         
   2  -3   4        200.70        194.86        39.93 o                         
   3  -5   8        270.80        257.70        33.46 o                         
   3   0   4         13.36         17.43        36.13 o                         
   4  -2   7        667.77        768.61        39.65 o                         
   5   0   8        416.07        425.29        37.68 o                         
   7  -4  21         21.52         55.53        31.77 o                         
   7   8  18         86.02         85.90        53.28 o                         
   8   0  20        190.99        216.65        31.91 o                         
   8   1  19        166.16        162.94        32.34 o                         
   8   5  20         67.47         70.86        39.37 o                         
  -6 -11   7          0.97         30.65        37.26 o                         
  -5  14   5        203.50        184.03        34.30 o                         
  -1  13   7         48.41         85.34        39.79 o                         
   2  -6   7       2144.05       2396.23        50.19 o                         
   3 -10  19        104.62        124.28        32.76 o                         
   3 -10  20          0.06         25.31        31.91 o                         
   4  -9  20        226.84        230.99        32.48 o                         
   4  -1   6       1368.25       1370.06        49.63 o                         
   5  -1   8        302.38        285.40        40.63 o                         
   6  -6  19        376.19        316.33        33.32 o                         
   6   4  10        248.51        230.29        38.52 o                         
   7  -5  22          8.41          6.47        33.88 o                         
   7  -4  19         79.64        114.44        32.20 o                         
   8   0  19        338.14        301.71        34.02 o                         
   8   1  18          3.77         39.22        31.35 o                         
   8   4  18        193.70        236.05        42.60 o                         
   8   5  19         17.24         13.64        39.51 o                         
   8   6  20        129.93        135.81        49.35 o                         
 -10 -11   6        105.08        110.93        71.42 o                         
  -9 -12   8         64.01        100.24        55.25 o                         
  -9 -11   6         61.48         67.76        56.10 o                         
  -8 -11   6        125.52        118.80        53.57 o                         
  -6  14   5          2.04          8.44        32.34 o                         
  -2  13   6        113.62        101.08        34.44 o                         
  -2  14   8         31.10         62.70        39.22 o                         
   0  12   7         10.97         40.07        41.47 o                         
   2 -11  19          0.64        -32.90        32.90 o                         
   2  -7   8        619.37        626.19        37.54 o                         
   2  10   7         16.20         30.09        48.08 o                         
   3  -5   7       4284.66       4650.47        69.87 o                         
   3  -4   6       6043.28       6472.67        81.12 o                         
   3  -1   4        552.46        537.48        50.89 o                         
   4  -4   8       4203.83       4353.82        65.52 o                         
   4  -3   7       3038.45       3061.37        58.63 o                         
   5   1   7        213.37        207.65        43.02 o                         
   5   2   7       1312.87       1449.07        61.44 o                         
   5   3   7        225.85        234.37        48.64 o                         
   7  -4  18        755.45        771.99        39.51 o                         
   8  -3  22        140.62        128.50        33.32 o                         
   8  -2  20         64.39         68.61        33.04 o                         
   8   3  17        541.35        469.71        35.43 o                         
   8   5  18         52.28         44.15        41.61 o                         
  -8 -12   8         66.50         50.05        48.93 o                         
  -7 -11   6         82.25         95.74        51.74 o                         
  -5 -11   7         24.42          6.19        36.41 o                         
  -5  14   6        211.61        202.17        34.87 o                         
  -1  12   6          1.99         31.35        35.85 o                         
   1  -4   3        112.11        112.61        34.02 o                         
   1  11   7        604.30        644.19        51.88 o                         
   2  -2   3        966.01        941.82        51.74 o                         
   2   1   2         70.25         74.93        64.11 o                         
   3  -6   8        387.12        396.75        33.04 o                         
   3  -3   5        707.96        691.43        39.65 o                         
   4   1   5        449.67        457.06        47.94 o                         
   4   3   5        432.50        461.00        65.23 o                         
   5  -2   8       9151.77       9687.42        92.93 o                         
   5   0   7        198.41        221.57        42.74 o                         
   6   2   9          3.40          7.17        34.44 o                         
   7  -5  19         62.01         42.88        31.49 o                         
   8  -2  19         48.25         47.24        31.07 o                         
   8   6  19         13.60         19.82        40.77 o                         
  -8  13   4         85.56         64.81        35.43 o                         
  -6  14   6         19.83         52.44        34.59 o                         
  -4  14   7         33.53         21.79        31.77 o                         
  -3  13   6         62.52         55.53        33.04 o                         
  -2  13   7        188.96        198.80        42.88 o                         
   0  11   6        466.41        493.19        45.55 o                         
   2  -6   6         81.84        106.99        29.24 o                         
   2  -4   4       2520.93       2659.56        62.14 o                         
   2   9   6        379.37        422.19        48.08 o                         
   4 -10  19         36.83         55.39        31.49 o                         
   4   0   5         71.56         78.73        40.77 o                         
   5  -9  20         99.90        166.04        33.74 o                         
   5   4   7        185.07        170.54        51.18 o                         
   6  -2  10        350.45        387.75        35.57 o                         
   6   0   9        259.14        314.64        39.37 o                         
   6   1   9        102.85        120.49        31.21 o                         
   6   3   9        405.61        394.64        40.91 o                         
   7  -6  20         59.86         98.69        32.34 o                         
   8  -4  21        153.46        108.68        35.29 o                         
   8  -3  19         47.47         30.51        32.05 o                         
   8   6  18         39.18         40.21        46.11 o                         
   9   0  21          9.42         24.46        38.38 o                         
   9   0  22          3.10         18.00        31.91 o                         
   9   3  21         72.23         56.80        41.76 o                         
  -6 -11   6         74.23         67.06        45.27 o                         
  -5  14   7        145.73        118.38        34.73 o                         
  -4  13   6         52.40         90.96        39.93 o                         
  -3  12   5        122.01        113.60        39.08 o                         
   1  10   6        801.68        832.86        48.08 o                         
   2  -7   7        460.49        472.95        36.83 o                         
   3  -5   6        821.13        848.47        46.25 o                         
   3  -2   4       1205.94       1205.15        50.61 o                         
   4  -5   8         12.32         31.35        28.40 o                         
   5  -3   8        344.54        324.34        32.62 o                         
   5  -1   7        215.70        211.87        35.15 o                         
   6  -8  20        142.29        112.89        32.20 o                         
   7  -6  19          3.79         17.86        31.35 o                         
   9  -1  21         44.89         59.89        31.07 o                         
   9   1  20         64.23         65.09        33.18 o                         
   9   4  21         22.56         61.02        43.58 o                         
  -8  13   5         51.79         77.61        35.01 o                         
  -7  13   5         59.28         73.67        35.01 o                         
  -5 -11   6         64.86         72.69        42.60 o                         
  -4  14   8          0.32        -22.07        31.63 o                         
  -3  13   7        211.62        184.74        42.74 o                         
  -2  12   6        280.60        278.65        39.22 o                         
  -1  12   7         41.65         56.80        36.69 o                         
   2   0   2         30.10         38.94        42.74 o                         
   3  -7   8        191.04        220.02        30.79 o                         
   3  -6   7        208.25        226.77        30.65 o                         
   3  -4   5       1838.77       1914.01        52.02 o                         
   4  -3   6       8164.36       8552.43        91.67 o                         
   4  -1   5        450.60        492.21        39.22 o                         
   6   4   9         32.02         16.17        39.65 o                         
   8  -5  20         65.46         63.55        34.59 o                         
   9  -2  21         27.87         54.83        32.48 o                         
   9  -1  20         59.90         70.01        31.63 o                         
   9   0  19         97.19        130.61        34.44 o                         
   9   2  19         82.30         82.67        33.04 o                         
   9   3  19         26.35         15.75        38.94 o                         
   9   4  20         33.99         43.72        40.91 o                         
  -9 -12   7         73.85         88.99        62.70 o                         
  -8 -12   7        220.97        239.15        58.35 o                         
  -7 -12   7          9.58         27.13        45.69 o                         
  -5  13   6         10.66         -4.50        29.24 o                         
  -5  14   8         17.26        -33.04        34.59 o                         
  -4  12   5        259.34        219.32        31.63 o                         
  -2  13   8        155.39        155.49        33.74 o                         
   1  -7   5        279.66        314.36        34.44 o                         
   1  -6   4       4063.42       4488.93        72.12 o                         
   3   6   5       1865.26       1981.21       118.38 o                         
   3   9   8        125.99        141.58        51.18 o                         
   5 -10  19        136.82        129.91        33.04 o                         
   5  -4   8        107.64        121.75        30.79 o                         
   6   1   8        212.07        214.96        41.05 o                         
   7   9  18         11.66         28.96        76.90 o                         
   8  -6  21         59.10         66.92        31.49 o                         
   8  -5  19         17.88         29.38        33.04 o                         
   9  -3  21         71.87        118.10        35.71 o                         
   9  -2  19         80.95         97.57        39.37 o                         
   9   0  18        781.60        798.70        41.05 o                         
   9   1  18       1001.66       1033.48        43.58 o                         
   9   2  18         59.28         39.51        32.62 o                         
   9   4  19         69.84        105.44        39.37 o                         
  -6 -12   7         29.01         49.21        45.55 o                         
  -5  12   5         26.42         11.11        29.38 o                         
  -4 -11   6         48.75         88.71        38.24 o                         
  -4  13   7          3.66         22.49        28.54 o                         
  -3  12   6        346.33        427.26        41.19 o                         
  -1  11   6          0.60          9.28        36.41 o                         
   0  11   7         98.80         93.07        37.82 o                         
   2  -5   4        791.38        945.33        41.61 o                         
   3  -3   4        144.68        168.85        32.20 o                         
   3   0   3         87.13        114.58        48.79 o                         
   3   1   3       1040.18       1187.57        71.14 o                         
   4  -2   5        385.04        418.26        36.41 o                         
   4   4   5       1145.90       1175.76       106.85 o                         
   5  -3   7        229.76        234.93        31.21 o                         
   5   0   6        122.81        136.23        35.01 o                         
   5   1   6        971.29        992.01        50.05 o                         
   5   2   6        365.49        400.12        46.96 o                         
   6  -3   9        409.03        357.66        32.76 o                         
   6  -1   8        212.31        253.34        40.35 o                         
   6   0   8       2844.57       2835.72        60.88 o                         
   6   2   8        955.58       1039.95        50.75 o                         
   8   7  18         24.88         22.78        48.22 o                         
   9  -4  21         21.94        -26.43        34.59 o                         
   9   5  20        125.87         97.71        44.99 o                         
  -8  12   5        182.00        148.04        38.80 o                         
  -7  12   5         19.20          8.86        33.46 o                         
  -5 -12   7         25.98         10.26        43.58 o                         
  -5  13   7         54.77         62.70        31.21 o                         
  -4  12   6        222.94        240.13        39.79 o                         
  -3  13   8        106.32        104.60        34.59 o                         
  -2 -11   7         51.44         38.38        37.26 o                         
  -2  12   7        487.90        484.90        35.43 o                         
   3  -8   8        414.14        450.88        33.88 o                         
   3  -5   5       1293.95       1475.50        46.25 o                         
   3   2   3      11937.93      12269.94       229.16 o                         
   3   8   7        132.77        142.00        53.28 o                         
   4  -3   5        434.08        458.19        42.60 o                         
   5  -6   9        752.78        812.48        38.66 o                         
   5  -1   6        953.71        971.48        44.57 o                         
   6  -2   8        947.16        980.76        45.13 o                         
   6   3   8          6.29         17.01        39.65 o                         
   9  -4  20         34.67         48.50        34.73 o                         
   9   5  19          3.41         25.45        40.35 o                         
 -11  11   5         98.73         93.77        33.04 o                         
   1  10   7        202.68        211.03        42.32 o                         
   2   9   7        458.66        485.46        48.79 o                         
   3  -1   3       1073.37       1115.31        54.97 o                         
   3   7   6        151.74        142.98        56.24 o                         
   4  -7   8        551.30        604.54        35.01 o                         
   4  -6   7        512.66        555.33        35.01 o                         
   4  -5   6          3.68         20.53        27.98 o                         
   5  -4   7        186.00        169.41        31.49 o                         
   5  -2   6        369.74        385.22        34.73 o                         
   5   3   6        453.32        502.75        55.53 o                         
   6   5   9        215.68        214.40        50.47 o                         
   9  -5  20        125.37        163.79        33.88 o                         
  10   0  20        105.10        183.89        40.49 o                         
  10   1  20         74.91         81.12        41.61 o                         
 -10  11   5          3.90          4.08        32.34 o                         
  -8  12   6        352.25        329.40        34.87 o                         
  -7 -13   8         46.68         26.57        47.66 o                         
  -6 -13   8         83.66        108.54        45.55 o                         
  -6  12   6         42.16         89.84        33.88 o                         
  -6  13   8         86.81        124.14        31.77 o                         
  -5  13   8         94.44         76.48        32.34 o                         
  -4 -12   7        291.19        321.39        41.61 o                         
  -3  12   7         45.93         59.05        31.91 o                         
  -2  11   6        114.39        136.09        31.35 o                         
  -1  11   7        137.21        126.39        36.41 o                         
   2  -2   2      78837.51      79600.51       358.51 o                         
   4  -1   4         97.45        108.68        41.33 o                         
   4   0   4       2204.48       2301.61        66.78 o                         
   4   1   4         98.21         91.24        42.60 o                         
   5  -3   6        463.32        500.08        41.05 o                         
   5   5   7        100.14        123.86        68.75 o                         
   6  -3   8          5.84         -3.23        28.12 o                         
   6   0   7        380.59        462.68        43.86 o                         
   7   1   9        172.20        164.77        35.99 o                         
  10  -2  20         72.17         94.62        32.62 o                         
  10  -1  20         76.38         90.40        32.62 o                         
  10   0  19         72.88         94.62        40.35 o                         
  10   1  19         38.89         47.38        40.35 o                         
  10   2  20         71.29         84.78        41.05 o                         
  -7 -12   6         33.57         25.31        50.33 o                         
  -6 -12   6         43.74         55.53        50.33 o                         
  -5 -13   8         96.11        125.13        46.11 o                         
  -3 -12   7         45.37         50.89        36.83 o                         
  -3  11   6        150.77        134.55        37.26 o                         
   2   8   6         66.44         36.69        41.19 o                         
   3  -6   5       1860.01       1983.18        48.08 o                         
   4  -2   4       1231.31       1453.15        56.10 o                         
   5  -5   7        105.44         96.16        30.79 o                         
   6  -4   8        134.72        106.15        30.79 o                         
   6  -1   7       3981.23       4226.59        67.91 o                         
   6   1   7       3964.95       4233.33        76.62 o                         
   6   4   8        137.80        119.22        47.66 o                         
   7   2   9         28.19         22.92        34.30 o                         
   9  -6  19         74.38         81.82        34.44 o                         
   9   6  19         73.15         74.51        49.91 o                         
  10   2  19        216.89        270.50        42.32 o                         
  10   3  20        143.40        181.92        42.04 o                         
  -8 -12   6        350.38        372.57        60.17 o                         
  -7  12   7          9.40        -18.28        32.76 o                         
  -6  12   7         31.94         35.43        28.96 o                         
  -5 -12   6          7.54         11.25        43.58 o                         
  -4 -13   8         53.72         42.04        39.37 o                         
  -4  11   6         50.87         50.33        36.55 o                         
  -2  11   7         52.83         38.10        36.13 o                         
   4  -6   6        629.79        650.37        35.99 o                         
   5  -4   6        272.92        291.45        33.18 o                         
   5   0   5          4.82         11.67        39.22 o                         
   6   2   7        862.76        876.73        49.91 o                         
   7  -3   9        292.05        292.85        31.91 o                         
  10  -2  18        282.72        285.68        33.32 o                         
  10   2  18        283.49        292.85        42.74 o                         
  10   3  19         85.42         50.61        41.47 o                         
 -12   9   5         49.87         65.23        30.37 o                         
  -9  10   5         23.64         26.15        30.09 o                         
  -9  12   8         63.93        128.64        34.87 o                         
  -8  11   6        122.16        155.49        35.85 o                         
  -7  11   6         80.89         40.91        33.46 o                         
  -6  11   6         75.62        104.04        31.21 o                         
  -5  11   6         63.84         96.45        30.09 o                         
  -4 -12   6        232.55        272.75        46.40 o                         
  -2 -12   7        489.27        478.85        42.46 o                         
  -1 -11   6          1.09         37.96        37.82 o                         
   0  10   7        473.44        520.89        42.88 o                         
   5  -6   7         56.47         57.50        29.66 o                         
   9   6  18         55.90         74.23        47.38 o                         
  10   4  19          2.01         31.49        47.52 o                         
 -14   7   5         33.95         16.45        32.05 o                         
 -11   9   5         46.54         48.22        30.79 o                         
  -9 -12   6          0.69          4.36        65.52 o                         
  -7  12   8         26.16         44.71        34.59 o                         
  -6 -13   7         67.18         79.57        45.41 o                         
  -6  12   8          8.33          5.62        31.91 o                         
  -5  12   8        293.60        266.70        33.60 o                         
  -3  11   7        305.87        331.51        32.90 o                         
   5  -5   6        490.33        534.39        35.01 o                         
   5  -3   5        148.96        170.40        31.35 o                         
   6  -4   7        476.73        455.94        33.18 o                         
   6  -1   6        102.35         94.20        41.05 o                         
   6   3   7        408.54        421.63        48.64 o                         
   7  -2   8        824.96        974.15        41.76 o                         
   7  -1   8        221.38        265.15        34.73 o                         
   7   0   8         54.27         53.42        29.66 o                         
   7   1   8        219.99        243.50        38.38 o                         
 -12   8   5         25.27         87.59        31.07 o                         
  -9  10   6        137.06        143.82        32.34 o                         
  -8  11   7        232.57        221.71        35.99 o                         
  -7 -13   7         58.92         81.68        48.64 o                         
  -7  11   7        159.95        193.17        31.77 o                         
  -6  11   7          1.40        -35.57        35.57 o                         
  -5 -13   7         57.38         37.26        40.07 o                         
  -5  11   7         24.80         26.15        35.99 o                         
  -4  11   7         96.55         95.32        30.93 o                         
  -3 -12   6        342.77        344.59        42.32 o                         
  -2 -13   8        161.92        161.54        42.88 o                         
  -1 -12   7         40.66         41.90        30.51 o                         
   0   9   6       1257.85       1327.60        53.28 o                         
   4  -6   5        599.56        602.15        35.15 o                         
   5  -7   7        142.63        127.66        29.38 o                         
   5   4   6        279.05        259.95        62.00 o                         
   6  -5   7         82.02         68.47        29.10 o                         
   6  -2   6        143.37        178.69        30.79 o                         
   6   0   6        213.07        263.33        37.82 o                         
  10   4  18         68.38         70.44        37.96 o                         
  11  -1  19         44.87         59.33        40.21 o                         
 -14   6   5          4.66         27.98        32.05 o                         
 -14   7   6         53.04         20.67        31.21 o                         
 -13   7   5         93.99         75.22        33.18 o                         
 -11   9   6         80.17         68.75        30.79 o                         
  -9   9   5         97.65        113.88        29.52 o                         
  -9  11   8         11.14        -18.56        32.62 o                         
  -8 -13   7         13.79         22.92        55.81 o                         
  -8  10   6        208.99        195.70        34.02 o                         
  -7  10   6        285.38        285.40        39.65 o                         
  -4 -13   7          3.98         26.15        38.24 o                         
  -4  10   6         89.59        110.08        39.51 o                         
  -3 -13   7        211.39        267.83        41.33 o                         
  -3  10   6         69.68         73.39        33.74 o                         
  -2 -12   6        283.38        322.94        40.21 o                         
   1   9   7        174.67        203.01        37.40 o                         
   5  -6   6        595.58        670.48        36.13 o                         
   6  -3   6         98.86        103.90        29.66 o                         
   6   1   6         95.72        108.68        34.44 o                         
   7   2   8        825.70        869.70        47.38 o                         
  11   1  19         41.94         -6.05        33.60 o                         
 -15   4   5         97.58         91.10        36.69 o                         
 -15   5   6        112.17        167.87        36.27 o                         
 -12   8   6        342.28        318.44        33.46 o                         
 -11  10   8          7.50         53.99        31.07 o                         
 -10   9   6        113.99        154.23        30.65 o                         
  -9  10   7         91.32         94.34        30.51 o                         
  -8  11   8         47.67         37.12        32.20 o                         
  -6  10   6         46.20         24.32        30.93 o                         
  -5 -14   8         16.52         19.96        49.07 o                         
  -5  10   6        287.68        268.67        33.46 o                         
  -2  10   7         23.48         36.41        36.69 o                         
   0 -12   7         12.63         22.35        29.24 o                         
   3 -10   7        122.23        157.88        31.49 o                         
   4  -8   6        701.78        713.50        36.69 o                         
   4  -1   3        233.80        233.10        37.68 o                         
   5  -5   5        491.92        505.99        34.02 o                         
   6  -6   7        237.63        240.83        31.91 o                         
   6  -4   6        148.61        189.24        31.21 o                         
   7  -3   7        201.86        207.09        37.26 o                         
   7  -2   7       1380.44       1421.80        44.85 o                         
   7  -1   7       2608.80       2699.49        56.80 o                         
   7   0   7         32.90         55.39        35.15 o                         
  11  -3  18        173.76        160.84        35.57 o                         
  11   1  18          2.49         31.91        31.21 o                         
 -16   0   5         15.54         24.46        31.35 o                         
 -15   3   5         78.11        104.74        33.60 o                         
 -14   6   6         42.32         59.33        31.07 o                         
 -13   6   5         12.81         35.71        29.52 o                         
 -11   9   7        128.25        167.73        30.79 o                         
  -9   9   6         10.96         15.61        31.63 o                         
  -8  10   7          6.73         40.35        30.51 o                         
  -4 -14   8          0.18         22.92        39.22 o                         
  -3 -14   8        107.59        131.17        42.46 o                         
  -2 -13   7        187.63        193.03        35.15 o                         
  -1 -12   6          1.78         -6.33        28.40 o                         
   1   8   6       2041.34       2152.17        64.95 o                         
   2   8   7        972.72       1068.49        62.42 o                         
   4   3   4       1936.98       2018.61       106.57 o                         
   5  -7   6         56.97         52.86        28.82 o                         
   5  -2   4       4042.73       4501.16        72.12 o                         
   5   0   4         17.66         39.79        38.24 o                         
   6  -8   8        132.63        201.05        28.40 o                         
   6  -5   6        171.76        180.80        30.37 o                         
   6   2   6        149.28        187.69        40.07 o                         
   7  -6   8         73.21         44.29        29.10 o                         
   7  -4   7        188.70        138.20        29.38 o                         
   7   1   7       2609.70       2771.89        64.95 o                         
   7   3   8        127.60        155.92        41.05 o                         
  10   5  18         34.01         33.46        41.19 o                         
  11   2  18        191.33        133.42        40.07 o                         
 -15   2   5         67.94         83.93        30.37 o                         
 -15   4   6         38.75         18.14        35.15 o                         
 -14   4   5        580.10        635.33        39.22 o                         
 -13   8   8        275.30        282.87        32.62 o                         
 -12   6   5        391.97        394.22        33.74 o                         
 -12   8   7         66.04        115.85        31.21 o                         
 -11   7   5        387.98        406.17        33.60 o                         
 -10   9   7         46.58         62.42        30.79 o                         
  -8   9   6         87.61         86.74        29.66 o                         
  -7  10   7        609.94        609.18        35.01 o                         
  -6 -13   6         29.20         44.57        45.13 o                         
  -6  10   7          9.96         -8.44        30.23 o                         
  -5 -13   6         10.53         32.34        37.68 o                         
  -5  10   7        174.29        125.97        37.96 o                         
  -4 -13   6         55.10         47.80        38.94 o                         
  -4  10   7        148.15        156.90        32.05 o                         
  -3  10   7        127.18        145.79        32.90 o                         
  -2   9   6         40.09         42.46        36.41 o                         
  -1 -13   7         46.45         26.15        38.80 o                         
   0 -12   6         97.16        102.35        37.40 o                         
   0   9   7        105.43        116.41        36.13 o                         
   3 -10   6        150.46        104.32        32.62 o                         
   5  -6   5         20.53         32.48        29.38 o                         
   6  -3   5        430.71        432.18        33.04 o                         
   6  -2   5       1264.13       1277.97        44.43 o                         
   6  -1   5       2802.94       2936.38        62.28 o                         
   6   0   5       7763.83       8128.13       103.33 o                         
   6   5   8         33.34         25.31        50.33 o                         
   7  -5   7        777.21        759.75        35.85 o                         
   8  -2   8        219.79        221.01        32.20 o                         
 -15   1   5         51.48         61.58        31.21 o                         
 -15   3   6         42.43         13.64        33.04 o                         
 -14   3   5        122.23         78.87        43.58 o                         
 -13   6   6         11.31         45.83        30.79 o                         
 -10   8   6         17.54         46.82        30.65 o                         
  -9   9   7         43.90         20.10        30.65 o                         
  -8   8   5         49.32         41.33        28.54 o                         
  -7 -13   6         72.70         70.01        56.52 o                         
  -7   9   6        105.38        138.34        31.49 o                         
  -6   9   6        193.39        254.47        40.35 o                         
  -3 -13   6         59.08         26.99        39.22 o                         
   3 -11   7        217.52        248.85        32.48 o                         
   4   1   3        244.62        233.38        46.40 o                         
   5   1   4        404.78        440.47        48.79 o                         
   5   3   5        154.43        179.11        49.77 o                         
   6  -4   5        193.37        202.03        33.18 o                         
   6   4   7        472.30        455.94        56.52 o                         
   7  -3   6        232.66        280.62        38.24 o                         
   7  -2   6          8.91         48.22        31.49 o                         
   7  -1   6       1031.27       1107.29        47.80 o                         
   7   2   7       1380.24       1431.36        58.35 o                         
   8  -4   8       1377.25       1441.20        42.04 o                         
   8   0   8       3332.29       3377.14        60.74 o                         
 -15  -4   5        102.60        128.92        36.41 o                         
 -15  -3   5         76.57        131.45        39.51 o                         
 -15  -2   5         67.94         76.06        39.79 o                         
 -15  -1   5         52.14         90.26        39.22 o                         
 -15   0   5        163.10        102.35        32.20 o                         
 -15   4   7         40.00          8.01        33.60 o                         
 -14   4   6         34.31         62.14        35.43 o                         
 -13   4   5         10.54         18.14        32.34 o                         
 -12   7   7         84.93         69.31        31.63 o                         
 -11   7   6         82.07         45.69        29.81 o                         
 -10   9   8        113.36         97.57        31.35 o                         
  -9   8   6        364.78        391.55        33.46 o                         
  -8   9   7         31.19         26.15        29.10 o                         
  -5 -14   7        146.85        139.19        49.49 o                         
  -5   9   6        186.86        175.88        34.02 o                         
  -4 -14   7         32.72         28.12        41.90 o                         
  -4   9   6        512.52        514.98        38.38 o                         
  -3 -14   7        165.10        175.46        42.32 o                         
  -2 -13   6        113.47        135.25        41.33 o                         
  -1   9   7        627.92        617.62        43.58 o                         
   1 -12   6        433.60        441.03        34.87 o                         
   6   1   5       2802.64       3026.92        74.79 o                         
   7  -4   6        115.51        136.37        29.81 o                         
   7   0   6         14.29         21.65        36.69 o                         
 -15   3   7         75.26        157.74        33.60 o                         
 -10   7   6        108.94        148.89        35.71 o                         
 -10   8   7        166.52        208.22        29.95 o                         
  -8 -13   6          0.25         29.10        72.40 o                         
  -8   8   6        183.38        194.58        31.35 o                         
  -7   9   7         24.38         20.25        31.07 o                         
  -2 -14   7         43.76         44.99        39.65 o                         
  -1 -13   6         80.98         60.59        31.35 o                         
   1 -13   7         15.22        -25.31        31.91 o                         
   3 -11   6        144.84        140.59        31.49 o                         
   4 -11   7        325.44        330.95        32.76 o                         
   4 -10   6         17.58         15.04        30.37 o                         
   5  -9   6        128.26        125.55        31.91 o                         
   6   3   6         95.67         96.30        44.00 o                         
   7  -5   6        379.25        391.55        31.91 o                         
   8  -3   7       1162.65       1189.68        41.33 o                         
   8  -2   7        243.19        284.42        32.76 o                         
 -15  -5   6        109.08        132.01        44.29 o                         
 -15   0   6         13.28         21.23        30.09 o                         
 -14   4   7        101.76         99.12        34.87 o                         
 -14   5   8         40.36         42.88        31.91 o                         
 -13   4   6         60.07         15.04        31.35 o                         
 -12   7   8         14.24         16.17        31.07 o                         
 -11   6   6        140.72        145.65        30.23 o                         
 -11   7   7        287.19        241.39        31.91 o                         
  -9   8   7        214.91        234.79        31.07 o                         
  -7   8   6         58.22         63.83        31.63 o                         
  -6   9   7        211.60        212.01        32.90 o                         
  -5 -13   5         69.25         85.34        52.16 o                         
  -5   9   7       1402.91       1495.75        49.63 o                         
  -4 -13   5        147.84        161.54        45.69 o                         
  -4   9   7        745.08        700.56        45.69 o                         
  -3 -13   5         78.89        100.38        46.54 o                         
  -1 -14   7         54.64         55.53        39.37 o                         
   0 -13   6          7.27         11.39        38.66 o                         
   1   8   7        326.02        373.27        45.13 o                         
   2 -12   6        389.12        410.53        34.30 o                         
   2  12  17         76.42         62.84        48.50 o                         
   5  -2   3         15.87         30.23        31.07 o                         
   6  -2   4        134.50        125.69        31.07 o                         
   7   1   6       1029.56       1098.72        50.47 o                         
   8  -5   7         49.41         37.26        29.52 o                         
   8   0   7         51.20         22.07        35.43 o                         
   8   2   8        220.49        216.09        37.82 o                         
 -15  -4   6         37.10         47.10        42.32 o                         
 -15  -3   6         40.36         46.40        39.79 o                         
 -15  -2   6         87.45         89.56        40.07 o                         
 -15  -1   6        234.73        220.02        33.88 o                         
 -15   3   8         43.68         63.13        33.32 o                         
 -14  -1   5         32.73         67.62        38.94 o                         
 -14   0   5         10.24         14.76        29.95 o                         
 -14   2   6         30.25         49.91        33.60 o                         
 -12   5   6         38.60         30.65        30.51 o                         
  -9   7   6         40.15         47.24        29.95 o                         
  -8   8   7         92.98        146.21        38.52 o                         
  -6   8   6         64.01         59.33        30.65 o                         
   0 -14   7         12.33         16.03        39.08 o                         
   1 -13   6        170.97        164.07        40.07 o                         
   2 -13   7        239.92        234.22        32.48 o                         
   4 -11   6         38.17         42.04        30.09 o                         
   5 -11   7        185.05        186.56        31.07 o                         
   5 -10   6        496.80        545.91        36.13 o                         
   5   2   4       4058.55       4576.38       104.74 o                         
   6   2   5       1281.11       1336.60        63.83 o                         
   7  -3   5        150.78        138.62        29.81 o                         
   7  -2   5       3445.06       3534.32        61.16 o                         
   7   3   7        204.70        224.24        42.88 o                         
   8  -6   7         28.87         23.48        27.27 o                         
 -14  -7   6         55.17         56.10        42.18 o                         
 -14   1   6        186.15        182.63        34.59 o                         
 -14   3   7        133.65        155.63        35.29 o                         
 -13   3   6        244.83        291.30        33.60 o                         
 -11   6   7        182.11        237.60        29.66 o                         
 -10   6   6        327.17        288.49        32.62 o                         
  -8   7   6        586.49        575.16        34.30 o                         
  -6 -13   5         45.09         28.40        44.15 o                         
  -5 -14   6        213.25        199.92        51.03 o                         
  -4 -14   6         11.33         22.21        41.05 o                         
  -4   8   6        566.61        553.23        36.41 o                         
  -3 -14   6        275.02        272.47        42.74 o                         
  -2 -14   6         18.37          8.72        39.79 o                         
   1 -14   7        131.46        143.40        39.65 o                         
   3 -12   6        161.50        121.89        32.05 o                         
   6  -9   6        176.32        184.17        33.04 o                         
   6   0   4          4.85         59.33        33.88 o                         
   7 -10   8        111.62         58.63        30.51 o                         
   7  -5   5        508.56        507.39        34.73 o                         
   8  -7   7        448.36        416.01        31.49 o                         
   8  -4   6         81.26         91.38        29.10 o                         
   8  -3   6       1120.96       1078.19        40.49 o                         
   8  -2   6        485.98        440.19        33.88 o                         
 -15  -1   7        439.20        459.73        42.60 o                         
 -14  -6   6         40.99         82.67        47.80 o                         
 -12   4   6        148.15        172.51        30.93 o                         
 -12   5   7         14.36          9.14        30.65 o                         
 -11   5   6        397.98        403.50        35.99 o                         
  -9   7   7         43.14         42.18        28.82 o                         
  -7   8   7         21.57          6.33        30.37 o                         
  -6 -14   6         20.18         59.89        52.58 o                         
  -1 -14   6        178.80        160.41        39.93 o                         
   0   8   7         56.46         75.78        34.30 o                         
   2 -13   6         72.28         71.56        31.49 o                         
   5 -11   6         78.07         83.09        29.38 o                         
   7  -8   6        144.26        142.14        29.66 o                         
   7  -6   5        277.92        236.05        31.35 o                         
   7   0   5          6.20          5.48        30.23 o                         
   7   2   6          8.37         34.16        35.99 o                         
   8  -5   6         73.74         26.99        30.23 o                         
   9  -4   7          7.69         12.51        30.51 o                         
   9  -3   7          6.74         40.77        30.23 o                         
 -15  -4   7         40.50         60.59        40.77 o                         
 -15  -3   7         77.30         84.50        40.35 o                         
 -15  -2   7         33.67         16.45        31.07 o                         
 -15   1   8         50.87         66.92        28.82 o                         
 -14  -1   6        187.17        178.13        33.46 o                         
 -14   1   7         72.89         89.56        36.41 o                         
 -13   2   6         90.80        117.53        30.65 o                         
 -10   6   7         45.64         43.58        26.57 o                         
  -9   6   6        205.35        215.39        31.63 o                         
  -7   7   6        101.62        140.17        30.37 o                         
  -5   8   7        207.89        213.56        37.82 o                         
   0 -14   6          1.06         14.20        30.93 o                         
   2 -14   7        189.17        199.78        33.60 o                         
   4 -13   7          8.65         18.84        32.20 o                         
   4 -12   6        325.08        366.66        35.71 o                         
   5 -12   7         15.08         20.53        28.82 o                         
   6 -12   8          8.25         48.08        34.02 o                         
   7 -11   8        177.75        172.51        32.48 o                         
   7 -10   7        186.25        211.45        33.74 o                         
   8   0   6       1446.66       1561.54        46.54 o                         
   8   3   8        157.29        154.79        37.54 o                         
   9  -6   7        225.87        195.14        37.40 o                         
   9  -5   7         36.83         11.81        30.23 o                         
   9  -1   7         31.13         41.19        28.82 o                         
 -15   0   8         64.54         92.65        32.20 o                         
 -14  -4   6         34.86         56.94        39.08 o                         
 -14  -2   6         31.61         28.12        32.48 o                         
 -14   2   8        183.55        196.55        34.02 o                         
 -13  -8   6        323.62        305.93        52.86 o                         
 -12   4   7        103.59         95.88        29.95 o                         
 -11   4   6         89.02         65.94        31.21 o                         
 -11   5   7       1007.27        977.95        38.24 o                         
 -10   5   6         28.10         14.76        27.27 o                         
  -8   6   6        465.82        499.24        39.65 o                         
  -8   7   7         50.01         47.10        30.79 o                         
  -4   8   7        180.85        161.54        30.79 o                         
  -3   8   7        295.43        288.77        37.96 o                         
  -1   8   7        310.34        311.41        32.48 o                         
   1 -14   6        123.75        138.76        32.76 o                         
   3 -13   6        111.55        101.23        31.35 o                         
   4 -14   8        169.38        162.38        33.04 o                         
   4  11  18         33.54         32.05        53.85 o                         
   7   1   5       2432.73       2485.65        64.53 o                         
   8  -9   7        114.46        143.68        30.09 o                         
   8  -4   5        403.08        393.23        32.34 o                         
   8  -3   5        479.69        473.51        34.30 o                         
   9  -7   7         33.20         19.96        27.70 o                         
  10  -2   8        135.33        142.84        31.49 o                         
 -15  -1   8         52.16         43.16        31.91 o                         
 -14  -7   7         95.04        104.46        41.19 o                         
 -14   0   7          0.61          9.84        29.24 o                         
 -13   0   6          2.87         30.37        36.69 o                         
 -13   2   7        101.19        108.68        31.07 o                         
 -13   3   8         48.84         13.64        29.95 o                         
 -12   2   6        234.21        247.58        37.96 o                         
  -9   6   7        575.84        503.60        33.18 o                         
  -5   7   6        150.48        163.65        29.81 o                         
  -2 -14   5         13.53         36.55        38.80 o                         
   4 -13   6         23.16         68.05        32.76 o                         
   5 -13   7        105.65        120.21        34.59 o                         
   5 -12   6         46.69         72.40        29.38 o                         
   6 -12   7         21.58         58.35        34.30 o                         
   7 -12   8         45.20         48.50        33.88 o                         
   7 -11   7        133.13        153.10        31.07 o                         
   8   1   6       1003.50        989.62        46.40 o                         
   9  -4   6       1212.44       1288.38        41.47 o                         
   9  -3   6         12.25         24.74        27.98 o                         
  10  -1   8        202.70        222.27        31.77 o                         
 -15  -4   8          4.65         16.73        32.90 o                         
 -15  -3   8         42.50         41.33        33.74 o                         
 -14  -6   7         21.47         46.68        40.35 o                         
 -14  -2   7        429.37        438.50        43.02 o                         
 -14  -1   7         68.06         82.81        31.35 o                         
 -14   1   8         81.96         80.98        32.90 o                         
 -13   1   7         55.31         36.27        36.41 o                         
 -12   3   7        377.85        422.19        33.18 o                         
 -11   4   7        118.70        103.19        30.65 o                         
 -10   4   6        131.22        132.86        32.48 o                         
 -10   5   7         34.59         14.34        26.29 o                         
  -7   6   6        537.33        531.57        33.60 o                         
  -6   7   7       2179.46       2363.48        52.86 o                         
  -5 -14   5        204.16        195.84        51.03 o                         
  -1 -15   6         13.77        -31.63        39.51 o                         
   0 -14   5         10.44         -2.53        30.79 o                         
   4 -14   7         69.82         37.12        31.63 o                         
   6   4   6        151.23        188.67        56.66 o                         
   9  -7   6          5.26         27.42        26.85 o                         
   9  -6   6        289.72        237.32        33.74 o                         
   9   1   7         32.85          7.17        34.87 o                         
  10  -5   7        306.58        291.45        33.32 o                         
  10  -4   7         47.96         78.45        30.65 o                         
  10  -3   7         74.24         74.51        30.93 o                         
 -15  -1   9         34.80         86.46        31.35 o                         
 -14  -5   7          3.36         14.76        38.94 o                         
 -14  -4   7        102.02        103.62        38.94 o                         
 -13  -2   6         88.35        103.33        38.38 o                         
 -12   1   6         48.15         67.20        30.23 o                         
   0 -15   6         33.10         51.18        31.21 o                         
   5 -13   6         22.79         42.74        35.43 o                         
   6 -13   7          5.17         21.37        32.48 o                         
   6 -12   6         86.24        147.62        33.04 o                         
   6   3   5        466.07        441.60        51.32 o                         
   7 -12   7         10.40         39.79        31.35 o                         
   7 -11   6        282.29        282.03        32.48 o                         
   7   3   6        234.15        252.36        43.30 o                         
   8 -11   7         68.32        105.72        32.48 o                         
   8   0   5       1098.76       1100.69        42.04 o                         
   9  -8   6        165.84        137.92        28.68 o                         
  10  -6   7        115.06        102.91        30.79 o                         
 -13   0   7          0.57         42.04        30.09 o                         
 -11   2   6        270.88        234.51        32.34 o                         
 -11   3   7        236.03        223.96        36.69 o                         
  -9   4   6        979.45        976.54        44.29 o                         
  -8   5   6        556.29        584.16        34.87 o                         
  -6 -14   5          2.05         14.90        52.30 o                         
  -6   6   6        526.51        612.70        36.27 o                         
  -5   7   7        111.27        120.35        28.96 o                         
   3  11  18         18.52         54.55        48.22 o                         
   4 -14   6        127.16        107.27        32.20 o                         
   7   2   5       3436.27       3455.59        77.61 o                         
   9 -10   7         42.19         18.98        29.52 o                         
   9   0   6         36.53         37.12        27.98 o                         
  10  -8   7         75.46         92.51        29.66 o                         
 -13  -1   7         54.84         38.24        37.68 o                         
 -12   0   6         22.76         39.22        31.07 o                         
  -2 -15   5         43.59         50.19        43.86 o                         
  -1 -15   5         21.18          8.29        39.65 o                         
   0 -15   5        109.78        129.48        40.07 o                         
   3 -14   5         93.51        101.23        34.73 o                         
   5 -13   5         55.03         60.88        32.20 o                         
   6 -13   6         26.15         17.43        34.59 o                         
   8 -12   7          5.58          9.70        32.48 o                         
   8 -11   6        142.47        140.31        29.81 o                         
  10  -6   6        138.33        148.75        31.21 o                         
 -13  -2   7        100.97        119.64        39.65 o                         
 -12  -1   6         48.46         66.64        36.83 o                         
 -12   1   7        106.77        106.71        32.62 o                         
  -8   5   7        324.99        337.28        32.76 o                         
   1 -15   5          9.50         20.53        33.60 o                         
   2  11  18        195.70        162.66        50.05 o                         
   4 -14   5        159.26        177.29        33.60 o                         
  10  -8   6         79.51         54.69        29.95 o                         
  11  -6   7        121.58        142.42        32.34 o                         
  11  -3   7        183.04        147.20        31.77 o                         
 -13  -3   7         22.06         19.40        39.37 o                         
 -10   2   6        498.18        465.92        34.30 o                         
  -5  11  18         58.98         40.63        34.59 o                         
  -4  11  18         11.39        -12.51        39.37 o                         
   2 -15   5        102.62         76.76        34.16 o                         
   5  10  18        130.71        126.39        63.97 o                         
   6 -13   5          5.28        -24.74        33.74 o                         
   9 -12   7          4.09          4.78        32.76 o                         
   9 -11   6         25.58          9.00        30.09 o                         
  10  -9   6         12.15         57.36        29.52 o                         
  10  -5   5         58.48         69.31        31.91 o                         
  11  -8   7          7.60        -28.40        28.40 o                         
  12  -6   8         86.80         84.92        30.51 o                         
 -13  -4   7         44.74         27.98        32.48 o                         
 -13  -1   8         72.26         35.57        31.21 o                         
 -11   0   6          2.74         -1.69        31.49 o                         
  -3  11  18          1.65         -5.90        40.77 o                         
  -2  11  18        170.28        117.25        41.47 o                         
   0  11  18        113.05         62.28        39.65 o                         
   1  11  18         72.53         73.67        39.51 o                         
   2  11  19          1.02          6.05        47.52 o                         
  10 -10   6         45.99         38.24        31.21 o                         
  11  -7   6        111.57         99.26        32.05 o                         
  11  -6   6         49.77         52.02        30.79 o                         
  11  -4   6         42.19         49.91        31.49 o                         
 -12  -4   6        146.81        139.47        37.12 o                         
 -12  -1   7        110.30        109.52        30.37 o                         
 -10   0   5       2632.53       2790.17        55.25 o                         
  -3  11  19         56.82         91.95        41.47 o                         
  -1  11  18        112.54         77.75        33.88 o                         
   1  11  19         11.61         41.05        48.22 o                         
   9 -11   5        104.58         97.43        31.49 o                         
  12  -6   7         25.86        -10.12        31.49 o                         
  12  -5   7         34.69         36.13        32.48 o                         
  12  -4   7         52.09         64.95        31.35 o                         
 -12  -2   7        345.45        366.80        39.37 o                         
 -11  -1   6        337.62        317.88        35.57 o                         
  -2  11  19        146.34        125.27        35.57 o                         
  -1  11  19         24.52         17.86        41.47 o                         
   0  11  19        156.60        136.94        40.77 o                         
   8   3   6       1116.11       1070.04        55.81 o                         
  10 -10   5         12.95         60.17        30.09 o                         
  12  -2   7         87.01         98.69        36.98 o                         
 -11  -5   5        308.60        365.11        40.35 o                         
 -11   0   7         24.11         23.06        31.21 o                         
 -10  -1   5        152.89        148.75        30.65 o                         
  -8   9  18          0.91         48.22        32.76 o                         
  -6  10  19        130.42        124.14        35.43 o                         
  10 -11   5          1.27          5.90        30.23 o                         
  12  -7   6         24.03         61.16        31.91 o                         
  12  -5   6         32.68         37.26        30.65 o                         
  13  -3   8         18.54         26.99        31.49 o                         
 -12  -4   7        104.26         85.62        37.12 o                         
 -11  -9   6         79.31         84.50        51.74 o                         
 -10   0   6        282.57        281.04        32.34 o                         
  -7   9  18         84.31        105.02        42.18 o                         
  -5  10  19        144.25         92.65        39.08 o                         
  -4  10  18         29.72         23.06        38.10 o                         
   4  10  18         17.03         19.40        45.97 o                         
  10   0   5       1446.07       1394.52        45.97 o                         
  11  -2   5        552.23        576.56        36.98 o                         
  12  -9   6        191.94        149.03        31.35 o                         
  12  -1   7        128.86        117.11        30.37 o                         
  13  -7   7         50.78         41.47        31.77 o                         
  13  -5   7        173.56        196.83        33.32 o                         
  13  -2   8        515.51        507.25        34.44 o                         
  14  -4   9        290.63        216.51        35.43 o                         
 -12  -7   7         82.37         69.03        38.94 o                         
 -12  -6   7          3.97          0.70        37.26 o                         
 -11  -3   6        172.25        206.95        37.96 o                         
 -11  -1   7        309.72        289.06        34.44 o                         
  -9   1   6        289.09        273.73        32.05 o                         
  -9   8  19         11.01         17.43        31.63 o                         
  -7   9  19         43.51         67.48        42.60 o                         
  -5  10  20         58.92         69.17        40.77 o                         
  -4  10  19          8.97         -4.78        34.73 o                         
  -3  10  18        156.61        161.26        39.51 o                         
  12  -8   5         74.41         20.95        31.77 o                         
  12  -7   5        144.15         98.27        29.52 o                         
  12  -2   6         31.78          4.36        29.24 o                         
  13  -3   7        222.11        188.11        32.20 o                         
 -11  -8   6         95.92         95.60        43.86 o                         
 -11  -4   6         91.19         56.52        34.44 o                         
 -11   6  18        167.19        159.15        31.35 o                         
 -10  -1   6        283.83        307.05        32.20 o                         
 -10   7  19         84.05         46.96        31.91 o                         
  -7   9  20        358.14        346.70        38.38 o                         
  -4  10  20         86.17         63.83        40.49 o                         
  -3  10  19        228.88        213.00        40.49 o                         
  -1   6   7       2180.61       2177.90        57.92 o                         
   3  10  18         74.99         77.75        44.99 o                         
   4  10  19         37.92         30.65        47.52 o                         
  12   0   7         56.08         62.14        27.27 o                         
  13  -8   6         12.62         33.04        32.62 o                         
  13  -4   6        169.28        139.47        31.63 o                         
  13  -2   7         32.35         43.58        30.79 o                         
 -11  -7   6         82.51         80.84        41.47 o                         
 -11  -6   6        139.23        162.52        42.46 o                         
 -11  -5   6        400.49        404.20        39.93 o                         
 -11  -2   7        101.96        115.57        30.93 o                         
  -9  -1   5        191.72        193.17        30.65 o                         
  -8   8  19        113.43        137.08        34.44 o                         
  -6   9  19        189.72        197.39        34.87 o                         
  -3  10  20         31.26         41.05        37.96 o                         
  -2  10  19         12.10         -3.37        36.83 o                         
  -1  10  18        252.12        227.90        35.71 o                         
   0  10  18        489.88        461.84        44.15 o                         
   1  10  18        262.80        216.23        40.07 o                         
   2   6   7       2153.58       2167.77        75.50 o                         
  13  -1   7         60.51         48.93        37.54 o                         
  14  -5   7         89.77        119.36        33.88 o                         
  -9   0   6        178.01        186.14        29.81 o                         
  -9   1   7         50.65         56.94        27.98 o                         
  -8   8  20        233.86        238.86        35.43 o                         
  -6   9  20        135.38        147.76        36.41 o                         
  -3  10  21         67.65         68.89        39.79 o                         
  -2  10  20        126.69        109.24        38.66 o                         
  -1  10  19         62.76         69.87        38.24 o                         
   3  10  19         97.92        113.46        39.08 o                         
  12   1   7        123.69        166.32        35.43 o                         
 -12   4  18        154.61        121.61        28.82 o                         
 -11   5  18        241.61        213.70        31.91 o                         
 -10  -1   7         39.74         41.61        29.38 o                         
 -10   6  19        133.34        123.30        38.94 o                         
  -8   1   6       1143.49       1256.32        42.60 o                         
  -7   0   4        121.98        122.45        29.66 o                         
  -7   2   6        400.34        412.35        31.91 o                         
  -7   8  19        276.30        303.54        35.99 o                         
  -6   2   5       1988.88       1931.30        47.38 o                         
  -6   9  21        121.68        109.24        35.15 o                         
  -5   9  19        350.45        359.07        33.46 o                         
  -4   4   6        454.95        459.87        33.74 o                         
  -2  10  21        135.68        153.81        39.22 o                         
  -1  10  20         30.62         33.74        38.38 o                         
   0  10  19         59.48         56.38        31.49 o                         
   1  10  19        131.50        157.32        40.91 o                         
   3  10  20          0.09         -3.23        46.11 o                         
  14  -2   7         48.08         65.37        37.96 o                         
 -11  -9   7        128.15        159.15        44.99 o                         
 -11  -4   7        123.01        116.97        27.70 o                         
 -11   5  19        100.13        101.79        30.93 o                         
 -10  -3   6        933.82        887.55        43.44 o                         
 -10   6  20         68.09         59.19        31.91 o                         
  -7   8  20         53.05         24.74        34.73 o                         
  -5   9  20          3.59          6.61        30.37 o                         
  -5   9  21         43.77         66.08        38.10 o                         
  -4   9  19        138.45        142.84        39.51 o                         
  -1  10  21         53.61         51.46        39.93 o                         
   0  10  20         52.45         55.96        37.40 o                         
   1  10  20         41.70         51.46        37.82 o                         
   2  10  20        175.34        157.88        41.61 o                         
   6   9  18        166.40        165.90        59.33 o                         
  13  -1   6        283.58        250.11        31.91 o                         
  14  -6   5         38.55         44.85        31.91 o                         
  14  -3   6        351.14        324.20        34.87 o                         
 -11  -8   7         95.01         61.58        43.72 o                         
 -11  -6   7        179.35        186.70        36.98 o                         
 -11  -5   7       1004.94        937.74        41.76 o                         
 -10 -10   6          7.03         13.64        50.61 o                         
  -9   0   7        239.97        223.82        30.79 o                         
  -8   7  19         98.55         75.64        29.95 o                         
  -6   8  19        270.07        322.80        35.71 o                         
  -4   3   5        279.60        272.04        33.04 o                         
   0  10  21         43.40         64.67        39.37 o                         
   1  10  21         34.25         41.19        37.26 o                         
  14  -4   5        200.53        166.88        32.62 o                         
  14  -2   6        332.67        250.11        38.80 o                         
  14  -1   7         18.25          8.15        28.68 o                         
  15  -2   8         31.50         67.34        31.91 o                         
 -12   3  19        280.10        271.06        31.91 o                         
 -11  -7   7        280.41        255.31        39.08 o                         
 -11   4  19        104.04        144.39        36.69 o                         
 -10  -4   6        126.67        106.99        28.26 o                         
 -10   5  19        155.23        183.05        37.12 o                         
  -9   6  19        282.21        287.79        32.48 o                         
  -8   0   6       2605.12       2411.14        52.30 o                         
  -8   1   7         29.83         68.33        29.95 o                         
  -8   7  20        284.72        259.25        33.18 o                         
  -8   7  21         42.25        120.49        38.94 o                         
  -7   2   7        684.79        646.72        35.71 o                         
  -6   8  20         78.68        103.19        32.20 o                         
  -4   9  21        131.99        146.78        31.35 o                         
  -3   9  19         13.69         31.49        26.85 o                         
  -2   5   7        793.52        794.76        40.35 o                         
  14  -3   5         14.07         28.12        29.24 o                         
 -11  -4   8         41.75         42.04        26.71 o                         
 -11   4  20          2.37         -3.66        28.26 o                         
 -10  -5   6         27.48         36.27        32.48 o                         
 -10  -3   7        800.78        844.39        43.16 o                         
 -10   5  20         17.54         12.79        28.68 o                         
  -9  -2   6         56.63         50.89        26.29 o                         
  -9   6  20        262.17        257.56        32.62 o                         
  -7   0   5         23.65         10.54        27.56 o                         
  -7   1   6         31.67         86.18        27.13 o                         
  -7   7  19         18.06         63.97        29.38 o                         
  -6   8  21         12.12         73.11        31.21 o                         
  -5   2   5       4645.42       4796.12        70.86 o                         
  -5   8  19        142.20        146.21        29.81 o                         
  -4   4   7        325.12        276.68        31.91 o                         
  -3   9  20        408.46        363.29        34.16 o                         
  -3   9  21         86.88        105.44        35.71 o                         
  -2   9  19         12.28         29.66        34.16 o                         
   5   9  18         89.01         93.35        49.35 o                         
   6   9  19        216.76        180.38        62.98 o                         
  14  -1   6         15.84          0.98        27.13 o                         
  15  -3   6         49.27         17.15        30.93 o                         
  15  -1   8          1.69          6.33        31.35 o                         
 -12   2  19          8.02         65.09        38.94 o                         
 -10  -9   6        111.45        105.30        44.00 o                         
 -10  -8   6         17.62         45.13        41.76 o                         
 -10  -7   6        112.20         98.27        43.02 o                         
 -10  -6   6        334.70        317.74        42.74 o                         
 -10   5  21         67.23         46.54        28.82 o                         
  -9  -1   7         48.56         89.28        28.68 o                         
  -6   3   8        323.72        335.03        29.38 o                         
  -2   9  20         63.99         38.38        36.83 o                         
  -1   9  19        126.87        190.36        39.79 o                         
  15  -1   7        122.42        123.02        38.66 o                         
 -11   3  19         51.28         78.87        30.51 o                         
 -10  -4   7         66.32         79.72        34.87 o                         
  -9  -3   6         48.47         47.38        34.16 o                         
  -8  -1   6       1156.75       1137.52        47.24 o                         
  -8   0   7          0.22         18.14        29.81 o                         
  -6   7  19        137.66        195.14        38.66 o                         
  -4   8  19         47.61         64.67        32.76 o                         
  -2   9  21        355.03        338.26        34.02 o                         
  -1   9  20         75.23         52.30        37.12 o                         
   0   9  19          2.36        -18.70        38.52 o                         
  14  -1   5         14.12        102.77        37.12 o                         
  15   0   8          0.25         41.19        33.46 o                         
 -11   3  20         22.62         25.17        29.24 o                         
  -9  -2   7         48.38         80.28        34.73 o                         
  -9   5  20        115.96         36.55        29.24 o                         
  -7   1   7       4894.42       4550.09        64.39 o                         
  -6   2   7        812.81        704.92        36.98 o                         
  -6   7  20         18.58          3.51        31.07 o                         
  -4   8  20        390.84        386.34        32.20 o                         
  -3   4   7        882.84        883.90        39.65 o                         
  -1   9  21        106.49        131.73        38.80 o                         
   0   9  20         63.77         79.01        37.96 o                         
   1   9  19        182.86        193.31        38.80 o                         
  13   2   7         31.29         50.33        37.12 o                         
 -12   1  19         69.28         44.85        31.07 o                         
 -11   3  21        216.60        203.86        30.23 o                         
 -10   4  21        237.03        252.22        32.20 o                         
  -7  -1   5       3378.10       3322.31        60.88 o                         
  -7   0   6        317.92        305.50        31.91 o                         
  -7   6  19        257.61        206.95        31.35 o                         
  -6   1   6         24.78         32.05        28.12 o                         
  -5   2   6        507.61        521.59        35.15 o                         
  -4   2   5         44.08         47.10        28.12 o                         
  -4   8  21         81.78         79.72        28.82 o                         
  -3   8  19        299.72        288.21        32.20 o                         
  15   0   7          2.10         43.44        32.76 o                         
 -14   4  -8        105.17         64.81        42.18 o                         
 -13   4  -8        215.28        238.44        43.72 o                         
 -12   5  -6         31.82         29.95        39.08 o                         
  -4   2  -5        397.94        395.34        41.05 o                         
  -4   6   6        796.72        800.53        83.09 o                         
  -3   1  -5        996.68        957.85        50.47 o                         
  -2  -5  -9       2118.70       2162.15        55.67 o                         
  -2  -2  -7        168.06        121.33        34.73 o                         
  -2  -1  -6         51.36         40.07        34.44 o                         
  -2   5  18        824.44        729.67        42.18 o                         
  -2   5  19        196.05        194.44        34.02 o                         
  -1 -14  -5        101.25        109.52        49.91 o                         
  -1 -13  -6        170.97        185.72        44.43 o                         
  -1  -9  -8        165.30        167.16        33.46 o                         
  -1  -7  -8        137.63        158.31        32.48 o                         
  -1  -3  -6        111.46        109.38        43.30 o                         
  -1  -1  -4       1004.69        947.86        60.03 o                         
  -1   4   9       2288.18       2354.48        70.44 o                         
  -1   4  19         82.69         96.59        34.30 o                         
   0  -9  -6       1263.79       1261.52        59.19 o                         
   0  -8  -6        989.34       1051.90        55.25 o                         
   0  -7  -6        551.92        531.01        47.80 o                         
   0  -3  -4       2755.86       2791.01        90.12 o                         
   0   2   5         17.88          0.56        49.63 o                         
   0   3  18        715.56        745.98        39.93 o                         
   0   3  19        197.46        158.16        34.16 o                         
   1   1   7       1803.34       1667.97        59.33 o                         
   2  -1   6         51.36         31.91        34.87 o                         
   2   0  10         31.73         32.05        31.77 o                         
   2   0  17        139.33         94.34        31.49 o                         
   2   0  18          2.65         14.20        29.38 o                         
   2   0  19        148.13        141.86        31.63 o                         
   3  -5   4        773.23        724.89        61.30 o                         
   3  -3  20        213.53        206.81        35.57 o                         
   3  -3  21        313.89        291.02        33.04 o                         
   4  -9   9        111.04        109.94        41.90 o                         
   4  -9  18        340.57        371.02        46.11 o                         
   4  -9  19        270.49        292.71        45.69 o                         
   4  -8   9        464.28        437.80        43.30 o                         
   4  -8  18         54.57         61.30        33.32 o                         
   4  -8  19        161.11        167.87        41.05 o                         
   4  -7  18         50.64         76.62        31.77 o                         
   4  -7  19        265.72        305.36        42.04 o                         
 -14   5  -6         10.23         17.01        34.59 o                         
 -13   5  -6         22.54         51.88        32.20 o                         
  -5   2  -6        365.49        398.29        45.83 o                         
  -3 -14  -8        182.66        163.09        46.68 o                         
  -3  -3  -9       1623.06       1604.28        48.22 o                         
  -2 -12  -8         43.94         51.60        38.10 o                         
  -2   1  -3        338.12        301.99        47.94 o                         
  -2   4   4        218.88        274.01        64.67 o                         
  -2   5   9       1524.96       1527.94        62.00 o                         
  -1 -11  -7        608.98        627.46        51.60 o                         
  -1  -2  -5       2855.09       2559.46        75.92 o                         
   0 -11  -5        195.81        201.61        53.42 o                         
   0   3   9         30.45         42.32        42.88 o                         
   0   3  20       2819.08       2859.76        55.81 o                         
   0   3  21         18.83         55.67        35.71 o                         
   1   2  16       1091.67       1062.73        40.63 o                         
   1   2  17         71.00         96.30        32.05 o                         
   1   2  18        252.96        186.56        32.20 o                         
   2   0   9          3.94         -3.09        30.51 o                         
   2   0  21       5517.93       5303.51        66.64 o                         
   3  -6   3        688.10        723.90        61.72 o                         
   3  -4   5       1838.77       1872.81        69.59 o                         
   3  -3   7        581.87        592.87        44.57 o                         
   3  -2  10        115.17        129.91        31.07 o                         
   3  -2  19        112.15        144.53        33.88 o                         
   3  -2  20       1025.43        971.20        41.47 o                         
   4 -10   9        163.61        197.81        47.94 o                         
   4 -10  19         36.83        -20.81        35.43 o                         
   4  -9  20        226.84        233.94        36.41 o                         
   4  -8   8        673.19        654.31        51.32 o                         
   4  -8  20        158.20        167.58        35.43 o                         
   4  -7   9        231.15        244.49        40.77 o                         
   4  -7  20        291.45        260.66        39.37 o                         
   4  -6  10        569.24        542.54        37.82 o                         
   4  -6  18         28.56         13.64        31.91 o                         
   4  -6  19         87.86         77.18        34.44 o                         
   4  -6  20        283.46        284.13        43.02 o                         
 -12   4  -7         53.60         47.66        39.93 o                         
 -11   4  -7         43.41         48.50        30.93 o                         
  -4   1  -6       1369.66       1335.90        54.55 o                         
  -3  -2  -8       1825.49       1625.93        50.33 o                         
  -3  -1  -7        572.26        555.62        43.02 o                         
  -3   0  -6         14.60         10.68        28.54 o                         
  -3   2  -3      11937.95      12100.38       158.45 o                         
  -2 -13  -7        239.92        225.09        52.72 o                         
  -2  -4  -8         92.68         83.23        34.44 o                         
  -1 -10  -7        207.58        191.06        46.68 o                         
  -1   3   4        748.04        676.10        65.37 o                         
  -1   4   8        985.51        990.04        57.36 o                         
   0  -5  -5        462.89        462.68        51.88 o                         
   1   1   6       2737.03       2723.67        72.69 o                         
   1   2  10        232.31        233.94        35.01 o                         
   1   2  20       1149.66       1103.08        43.72 o                         
   1   2  21       1480.37       1424.89        45.55 o                         
   2   0   8          0.05         14.20        30.23 o                         
   3 -13   6        111.55         99.40        59.89 o                         
   3  -2   9        322.21        333.34        35.71 o                         
   3  -2  21        915.05        861.68        40.91 o                         
   3  -2  22        117.81         83.37        33.04 o                         
   4  -9   8         84.46        124.99        38.66 o                         
   4  -7   8        551.30        543.38        44.00 o                         
   4  -6   9        832.85        763.97        40.07 o                         
   4  -6  21        171.66        139.47        33.32 o                         
   4  -5  19         78.95         54.55        31.21 o                         
   4  -5  20        419.96        433.72        36.55 o                         
 -14   4  -7        164.28        129.20        35.15 o                         
 -13   4  -7        120.03        123.30        34.73 o                         
  -5   1  -7        213.37        191.91        33.04 o                         
  -5   3  -4        197.66        163.65        39.08 o                         
  -2 -15  -5        102.62         93.35        51.46 o                         
  -2 -14  -6         81.77         91.95        51.03 o                         
  -2   5   8        618.98        593.15        51.60 o                         
  -1 -12  -6        433.60        404.62        49.49 o                         
  -1  -6  -7       1696.47       1814.89        61.86 o                         
   0 -10  -5        349.60        353.45        52.86 o                         
   0   3   8         69.27         58.06        33.88 o                         
   1  -6  -3        932.38        965.86        83.93 o                         
   1  -4  -2        228.54        223.68        74.65 o                         
   1   2   9        532.79        555.62        39.79 o                         
   2  -2   3        966.01        904.56        69.59 o                         
   2  -1   5       3616.72       3588.16        84.92 o                         
   2   1  17        103.93         89.42        30.79 o                         
   2   1  18         27.35         31.63        30.37 o                         
   2   1  19        342.66        277.39        34.02 o                         
   3  -3   6        406.47        376.78        40.49 o                         
   3  -2   8       1825.49       1647.87        53.00 o                         
   3  -1  18         59.09         60.31        30.37 o                         
   3  -1  20         99.83         94.34        30.51 o                         
   4 -10   8        475.20        455.37        48.64 o                         
   4  -9   7         45.64         39.79        43.86 o                         
   4  -8   7         12.44         -3.80        37.68 o                         
   4  -7   7        268.29        214.68        45.27 o                         
   4  -6   8        766.40        742.46        45.41 o                         
   4  -5   9        335.55        348.53        39.65 o                         
   4  -5  22        175.63        133.98        36.27 o                         
   4  -4  18        260.25        292.99        35.85 o                         
   4  -4  19        128.42        107.69        32.90 o                         
   4  -4  20        199.14        182.49        34.59 o                         
 -14   3  -8        104.43         57.36        34.16 o                         
 -12   3  -8         73.80         24.88        32.34 o                         
  -2  -5  -8          1.29          4.08        32.34 o                         
  -2  -3  -7       1793.13       1807.58        55.96 o                         
  -2   0  -4         21.15         33.32        38.24 o                         
  -1  -9  -7        179.47        195.28        40.91 o                         
  -1  -8  -7        340.64        360.05        42.32 o                         
  -1  -7  -7       1823.10       1875.34        61.30 o                         
  -1  -4  -6        170.54        139.61        37.12 o                         
   0  -6  -5        171.59        167.87        51.74 o                         
   0   4  18         30.29         53.71        33.60 o                         
   0   4  19         57.30         61.44        34.59 o                         
   2   1  22         10.56         38.80        29.52 o                         
   3 -14   7        219.89        193.87        75.22 o                         
   3 -12   4         84.90         96.16        73.39 o                         
   3  -5   3         47.45         58.49        51.46 o                         
   3  -4   4        754.57        771.42        58.91 o                         
   3  -1  10       2589.87       2570.99        57.22 o                         
   4 -11   8         14.71          7.59        45.13 o                         
   4 -10   7         21.22         20.81        48.93 o                         
   4  -6   7        512.66        483.91        43.30 o                         
   4  -5   8         12.32         12.09        37.54 o                         
   4  -4  10        255.72        246.60        32.48 o                         
   4  -3  17         67.21         28.96        32.62 o                         
   4  -3  18         27.78         33.60        33.18 o                         
   4  -3  19        171.81        140.31        34.30 o                         
   4  -3  20        817.11        841.30        44.71 o                         
 -14   2  -9         13.63        -22.49        35.01 o                         
 -14   4  -6         74.74         51.88        36.41 o                         
 -13   4  -6        167.52        145.09        44.71 o                         
 -12   4  -6         36.73          0.56        41.47 o                         
 -10   3  -7         76.05         76.06        42.74 o                         
  -4 -14  -8        169.38        180.10        47.10 o                         
  -4   2  -4       1240.12       1203.60        54.41 o                         
  -3 -14  -7        219.89        173.21        47.52 o                         
  -3  -3  -8        485.35        474.92        37.82 o                         
  -2 -12  -7        127.36         93.63        40.35 o                         
  -2  -2  -6       1450.95       1362.61        54.55 o                         
  -2  -1  -5       3616.71       3479.21        79.01 o                         
  -2   5   7        793.52        802.07        63.55 o                         
  -2   6  18        326.65        295.66        35.43 o                         
  -1 -11  -6         97.07         88.71        50.19 o                         
   0  -9  -5        419.10        422.19        52.30 o                         
   0  -7  -5        810.54        820.07        59.61 o                         
   0  -4  -4        525.84        511.75        54.69 o                         
   0   2   4        506.76        446.80        54.55 o                         
   0   3   7        209.87        220.73        38.38 o                         
   1   2   8       3660.88       3505.92        72.12 o                         
   1   3  18        712.69        691.15        38.94 o                         
   1   3  19        722.93        693.39        40.07 o                         
   1   3  20        262.93        313.52        35.85 o                         
   3 -13   5        294.95        241.82        77.04 o                         
   3  -3   5        707.96        678.07        53.42 o                         
   3  -2   7        471.74        439.63        39.93 o                         
   3  -1   9        238.74        238.86        41.61 o                         
   3   0  17          4.80         43.02        32.48 o                         
   3   0  18         10.48         26.15        30.09 o                         
   3   0  19         10.23         39.08        30.79 o                         
   3   0  20          6.03         38.94        35.99 o                         
   4  -9   6        112.64        139.75        48.22 o                         
   4  -8   6        701.78        676.24        53.42 o                         
   4  -7   6        723.95        674.98        52.02 o                         
   4  -4   9          6.60          1.83        31.63 o                         
   4  -3  21         24.88         39.37        32.34 o                         
   4  -3  22        165.64        190.22        34.59 o                         
 -14   3  -7          7.74         -2.95        33.32 o                         
 -13   3  -7        218.36        180.66        41.76 o                         
 -12   3  -7        427.12        465.64        44.71 o                         
 -11   3  -7        183.38        167.02        34.73 o                         
  -7   9  19         43.51         72.12        53.28 o                         
  -5   2  -5       1523.40       1543.27        56.94 o                         
  -3  -2  -7        471.74        432.74        44.57 o                         
  -3   1  -4        555.81        559.27        46.68 o                         
  -3   6   8         87.97         79.15        45.13 o                         
  -2 -13  -6         72.28         49.63        49.63 o                         
  -2  -4  -7        751.02        851.42        53.99 o                         
  -1  -3  -5        355.83        356.12        50.47 o                         
   0  -8  -5       1185.21       1188.70        58.91 o                         
   1  -7  -3        948.44       1029.55        81.12 o                         
   2  -1   4        348.73        357.38        53.42 o                         
   2   1   9         67.09         71.84        33.60 o                         
   2   2  17        233.73        278.23        34.16 o                         
   2   2  18        201.45        185.02        32.90 o                         
   2   2  19        340.15        307.61        37.96 o                         
   2   2  20         57.37         66.22        35.15 o                         
   4 -11   7        325.44        330.39        58.77 o                         
   4  -5   7        135.66        117.25        39.79 o                         
   4  -4   8       4203.83       4348.48        79.01 o                         
   4  -2  17        529.48        538.60        39.79 o                         
   4  -2  18        595.74        565.74        41.19 o                         
   4  -2  19        379.91        396.33        38.38 o                         
   4  -2  20         75.58         79.01        33.04 o                         
   5 -10  19        136.82        133.42        46.96 o                         
   5  -9  18         89.16        100.10        37.12 o                         
   5  -9  19         33.90         44.71        34.87 o                         
   5  -8  19        249.73        257.42        36.83 o                         
   5  -8  20        152.53        175.88        35.71 o                         
   5  -7  18        185.80        151.42        34.44 o                         
   5  -7  19        359.77        314.50        38.66 o                         
   5  -7  20        115.65        113.60        35.01 o                         
   5  -6  18         97.47         44.85        33.04 o                         
   5  -6  19          9.64         76.76        35.01 o                         
   5  -6  20        291.83        275.56        45.27 o                         
 -15   4  -5         29.20         18.14        37.26 o                         
 -14   2  -8         90.65        144.39        33.60 o                         
 -13   2  -8        515.61        472.25        42.74 o                         
  -5   1  -6        971.29        900.06        43.58 o                         
  -4 -13  -8         15.16         28.40        41.19 o                         
  -3 -13  -7         50.85         48.08        42.04 o                         
  -3  -1  -6        434.33        427.96        38.10 o                         
  -3   0  -5          4.15          3.51        35.15 o                         
  -3   5   4        350.57        366.10       103.33 o                         
  -2 -11  -7        135.25        144.11        40.21 o                         
  -1 -10  -6        795.20        779.16        50.19 o                         
   1   2   7        412.95        328.28        39.37 o                         
   3  -2   6         18.88         19.82        32.90 o                         
   3  -1   8        292.80        287.37        36.98 o                         
   4 -12   8        241.65        231.69        52.44 o                         
   4 -10   6         17.58         16.59        47.80 o                         
   4  -3   9        482.76        487.29        45.83 o                         
   5  -6  21        100.45         88.15        37.12 o                         
   5  -6  22         32.94         60.88        35.01 o                         
   5  -5  17         18.69         29.10        32.76 o                         
   5  -5  18        306.89        260.80        34.59 o                         
   5  -5  19        180.89        148.75        34.30 o                         
   5  -5  20        990.39        886.29        44.99 o                         
 -15   3  -6         47.98         36.41        35.99 o                         
 -14   3  -6        350.87        261.08        45.69 o                         
  -4 -14  -7         69.82         83.09        46.40 o                         
  -4   0  -6        252.58        254.75        35.29 o                         
  -3 -14  -6        432.84        375.66        47.38 o                         
  -2  -5  -7        325.07        287.09        45.83 o                         
  -1  -9  -6        385.36        358.51        48.93 o                         
  -1  -6  -6        886.45        922.42        55.11 o                         
  -1  -2  -4        945.55        935.07        59.33 o                         
  -1  -1  -3       2607.80       2503.78        95.60 o                         
  -1   4   6        264.03        227.05        48.64 o                         
   0   3   6       2157.40       2148.51        74.51 o                         
   1   3  10       2732.21       2732.95        62.70 o                         
   2   1   8        989.61       1014.79        47.10 o                         
   3 -14   6        432.84        408.42        86.74 o                         
   3   0  10          0.17         -4.50        30.37 o                         
   3   1  17        146.77        129.62        32.62 o                         
   3   1  18         51.27         31.07        32.62 o                         
   3   1  19        475.68        490.80        37.26 o                         
   3   1  20        100.86         93.91        31.07 o                         
   3   1  21         92.21        123.02        31.35 o                         
   4  -8   5        433.03        392.81        51.18 o                         
   4  -7   5        346.92        315.77        47.52 o                         
   4  -5   6          3.68         11.11        38.94 o                         
   4  -4   7        902.10        929.17        52.16 o                         
   4  -1  17        395.01        375.66        35.71 o                         
   4  -1  18       1208.33       1150.88        42.32 o                         
   4  -1  19       1050.43       1051.06        41.90 o                         
   4  -1  20        106.08         55.25        29.10 o                         
   4  -1  21         53.12         66.36        30.65 o                         
   5  -4  17        232.23        163.37        35.15 o                         
   5  -4  18        134.08         82.25        33.32 o                         
   5  -4  19        268.24        181.78        35.01 o                         
   5  -4  20        278.65        261.92        35.15 o                         
   5  -4  21         92.47         60.88        34.73 o                         
 -15   1  -8          1.79         22.92        38.38 o                         
 -14   1  -8         24.79         47.66        42.88 o                         
 -14   2  -7         47.56         41.47        34.59 o                         
 -13   2  -7         31.29         41.19        41.05 o                         
 -13   3  -6        168.98        175.04        35.57 o                         
 -13   8   5        120.21        145.37        59.89 o                         
  -3  -5  -8        270.80        289.90        36.83 o                         
  -3  -3  -7        581.87        641.09        46.82 o                         
  -2 -12  -6        389.12        376.92        45.97 o                         
  -2 -10  -7         15.07         35.43        36.98 o                         
  -2  -3  -6        970.34        892.61        48.22 o                         
  -1  -8  -6       2018.18       2128.69        65.09 o                         
  -1  -7  -6        551.63        532.28        46.82 o                         
  -1   6  20        312.23        285.26        35.01 o                         
   0  -5  -4       1467.68       1401.55        74.51 o                         
   0  -3  -3         56.01         71.70        48.64 o                         
   1   1   4       1002.05        890.93        58.77 o                         
   1   4  19        374.67        373.27        38.38 o                         
   1   4  20         47.35         77.61        34.02 o                         
   3  -4   3        114.99        171.94        49.07 o                         
   3  -3   4        144.68        168.99        47.10 o                         
   3  -1   7        572.26        482.79        39.93 o                         
   3   0   9        367.56        379.60        43.16 o                         
   4 -12   7        308.54        297.63        60.17 o                         
   4 -11   6         38.17         49.21        54.13 o                         
   4  -9   5        231.56        212.85        50.33 o                         
   4  -6   5        599.56        571.78        53.00 o                         
   4  -3   8        461.43        396.19        39.51 o                         
   4  -2  10        810.23        799.26        39.37 o                         
   5  -7  10        140.22        125.83        32.90 o                         
   5  -3  18        235.60        209.34        37.12 o                         
   5  -3  19        102.25         44.85        33.88 o                         
   5  -3  20         41.59         78.45        31.49 o                         
 -15   3  -5          4.80         16.31        33.60 o                         
 -13   1  -8         65.76         68.75        34.16 o                         
 -12   2  -7         85.60         97.01        32.34 o                         
 -11   2  -7         85.81         86.18        32.90 o                         
  -5 -13  -8         45.23         77.33        44.15 o                         
  -4 -12  -8        241.65        239.00        38.66 o                         
  -3 -12  -7         69.55         84.50        38.80 o                         
  -3   6   7        131.06        130.19        57.08 o                         
  -2 -13  -5        145.30        115.00        50.47 o                         
  -2  -9  -7        453.52        422.34        43.30 o                         
  -2  -8  -7        966.44        966.28        48.79 o                         
  -2  -7  -7        460.50        494.60        43.58 o                         
  -2   1  -2         70.25         64.11        46.11 o                         
  -2   5   6        463.37        455.80        60.45 o                         
  -1  -4  -5         14.76         36.55        42.60 o                         
   1   2   6        258.30        218.62        41.05 o                         
   1   3   9          5.66         16.31        34.02 o                         
   2   0   5      14172.66      13696.51       149.73 o                         
   2   1   7        108.49         92.79        32.62 o                         
   2   2  10       2157.66       2132.77        54.41 o                         
   3  -2   5       1030.18        877.01        50.19 o                         
   4 -13   8         15.16         -1.12        54.27 o                         
   4 -10   5        116.79        103.62        54.13 o                         
   4  -2   9       1117.53       1177.45        45.27 o                         
   4   0  18        172.78        112.75        32.62 o                         
   4   0  19         67.46         69.03        31.07 o                         
   4   0  20       1459.51       1301.17        41.19 o                         
   4   0  21         71.21        121.05        31.91 o                         
   4   0  22         12.59         11.25        29.38 o                         
   5  -9   9        145.72        172.79        43.72 o                         
   5  -8   9        374.04        361.32        42.60 o                         
   5  -7   9        442.18        425.01        42.60 o                         
 -15   1  -7        124.15         90.82        38.52 o                         
 -15   2  -6          9.80        -19.82        35.01 o                         
 -14   0  -8        124.67        164.35        46.11 o                         
 -14   2  -6        332.19        295.94        46.54 o                         
  -5 -14  -7          4.80         21.23        44.15 o                         
  -4 -13  -7          8.65        -19.40        42.32 o                         
  -4   2  -3       7437.36       7310.17       112.05 o                         
  -3 -13  -6        111.55         93.49        43.30 o                         
  -3  -2  -6         18.88         29.66        30.93 o                         
  -2  -2  -5        418.91        355.13        42.46 o                         
  -1   3   3       2868.13       2904.05       128.78 o                         
   2   2   9        962.75       1026.03        50.89 o                         
   3   0   8         21.09         45.83        31.91 o                         
   3   2  18        528.05        587.53        38.66 o                         
   3   2  19        119.91        113.18        34.16 o                         
   3   2  20       1029.68        921.71        43.02 o                         
   4  -5   5        923.01        983.43        55.67 o                         
   4  -4   6        256.25        209.34        38.52 o                         
   4  -3   7       3038.45       2857.51        67.91 o                         
   5  -6   9        752.78        743.59        40.91 o                         
   5  -2  17        516.96        404.34        37.12 o                         
   5  -2  18        271.51        276.26        36.83 o                         
   5  -2  19        448.77        418.54        37.96 o                         
   5  -2  20        123.09        168.85        32.48 o                         
   5  -2  21        459.99        388.45        36.98 o                         
   6  -9  19        219.48        185.02        45.55 o                         
   6  -8  18        134.27        114.44        35.01 o                         
   6  -8  19         44.56        107.13        35.01 o                         
   6  -8  20        142.29        129.34        35.85 o                         
   6  -8  21          4.12        -33.88        33.88 o                         
   6  -7  18        111.89         80.14        33.74 o                         
   6  -7  19         31.14         60.59        36.83 o                         
   6  -7  20        328.42        280.06        38.10 o                         
   6  -7  21         26.55         18.28        33.46 o                         
   6  -6  19        376.19        357.52        45.27 o                         
   6  -6  20        190.32        145.93        44.15 o                         
 -14   1  -7         18.02         -3.23        36.27 o                         
 -13   0  -8         41.94         33.18        35.01 o                         
 -13   1  -7         54.77         78.03        33.32 o                         
 -13   2  -6         11.53         13.50        33.32 o                         
 -10   1  -7        143.03        146.78        40.49 o                         
 -10   8   6         17.54         33.32        61.30 o                         
  -6 -13  -8         73.07         98.41        43.58 o                         
  -5   1  -5       4514.11       4617.29        78.87 o                         
  -4 -14  -6        127.16        124.42        44.43 o                         
  -4  -1  -6       1368.25       1305.53        48.64 o                         
  -3 -11  -7        217.52        197.81        35.01 o                         
  -3  -4  -7        137.00         63.41        33.18 o                         
  -2  -4  -6        158.99        141.86        38.10 o                         
  -2  -1  -4        348.73        315.35        42.74 o                         
  -2   0  -3      14819.55      13271.51       168.99 o                         
  -1   5   8       1529.09       1517.12        68.89 o                         
   0  -6  -4        506.68        517.94        53.14 o                         
   0  -2  -2       2029.15       1955.20       109.80 o                         
   0   2   3        100.15         71.56        57.92 o                         
   1   3   8        237.45        203.29        36.98 o                         
   2  -1   3        321.00        281.60        48.79 o                         
   3  -1   6        434.33        425.29        40.35 o                         
   3   1  10       2594.57       2516.58        56.94 o                         
   4  -8   4        193.22        172.08        52.16 o                         
   4  -7   4        492.66        459.17        55.81 o                         
   4   1  19       1050.22       1054.85        41.47 o                         
   4   1  20        110.61         80.98        31.49 o                         
   4   1  21         53.38         77.47        30.51 o                         
   5  -9   8         42.12         66.92        44.15 o                         
   5  -8   8        501.95        436.11        43.86 o                         
   5  -7   8         36.62         27.13        37.40 o                         
   5  -6   8          1.49         14.06        35.57 o                         
   5  -5   9        570.83        514.98        37.40 o                         
   5  -1  20          2.33        -22.78        36.55 o                         
   6 -10  18        189.52        170.68        38.24 o                         
   6  -5  18          6.10        -11.95        31.63 o                         
   6  -5  19         92.18         51.74        34.16 o                         
   6  -5  21        242.07        240.41        38.80 o                         
   6  -5  22         10.58        -39.51        39.51 o                         
 -15  -1  -8          1.69        -34.30        34.30 o                         
 -15   0  -7          2.10         28.68        35.85 o                         
 -15   1  -6         53.95         64.67        34.16 o                         
 -15   2  -5         34.72         75.64        34.02 o                         
 -14  -1  -8         22.86         19.12        44.29 o                         
 -13   8   6        323.60        260.37        57.92 o                         
 -12   1  -7        123.69        121.61        33.60 o                         
 -12   8   6        342.28        309.30        58.49 o                         
 -11   1  -7        232.28        230.15        35.29 o                         
 -11   8   6         98.13         86.74        60.59 o                         
  -5 -13  -7        105.65         66.64        43.58 o                         
  -4 -12  -7        308.54        290.88        44.43 o                         
  -4   0  -5         71.56         65.52        33.60 o                         
  -3 -10  -7        122.23        102.91        37.54 o                         
  -3  -1  -5        999.27        940.83        46.25 o                         
  -1  -5  -5       3015.94       3089.49        81.26 o                         
  -1   4   5        256.75        208.78        52.02 o                         
   0  -8  -4        315.84        327.72        49.49 o                         
   0  -7  -4       2062.06       2100.99        79.01 o                         
   0   3   5        165.00        145.79        40.63 o                         
   0   6  20        141.93        107.97        32.05 o                         
   1   5  19        260.32        248.00        34.87 o                         
   2   1   6         53.00         10.26        32.90 o                         
   2   4  19         27.49         46.68        34.44 o                         
   2   4  20         25.34         24.88        33.60 o                         
   4 -12   6        325.08        284.13        66.36 o                         
   4 -11   5         79.73         79.43        62.00 o                         
   4  -9   4       2042.02       1916.68        90.12 o                         
   4   1  17        392.69        313.24        35.57 o                         
   5 -10   8         14.11         19.12        47.52 o                         
   5  -4   9          8.43          4.64        35.43 o                         
   5  -1  17         10.84         27.70        34.87 o                         
   5  -1  18        262.65        274.29        37.54 o                         
   6  -4  18        322.06        293.13        38.94 o                         
   6  -4  19         13.00         83.93        34.73 o                         
   6  -4  20        354.49        275.28        35.71 o                         
   6  -4  21        415.16        442.16        40.49 o                         
 -14   0  -7         29.15          3.37        35.29 o                         
 -13  -1  -8         65.97         59.61        33.18 o                         
 -13   0  -7          0.01         29.38        40.49 o                         
  -7 -13  -8         40.05         56.66        36.41 o                         
  -5 -14  -6        120.71        115.99        42.46 o                         
  -5 -11  -8         72.40         71.42        32.20 o                         
  -4 -13  -6         23.16         38.94        41.61 o                         
  -3 -12  -6        161.50        136.51        41.90 o                         
  -3  -9  -7        539.11        551.68        44.57 o                         
  -3  -3  -6        406.46        408.14        44.71 o                         
  -1  -9  -5        287.10        263.05        41.61 o                         
  -1  -6  -5        854.33        956.30        56.66 o                         
  -1  -3  -4         76.17         78.59        40.07 o                         
  -1   7  20         31.13         68.05        32.76 o                         
   2   0   4         21.15         24.74        37.40 o                         
   2   2   8          3.35          2.95        32.34 o                         
   3  -3   3       1120.96       1292.17        70.86 o                         
   3  -2   4       1205.94       1181.95        63.13 o                         
   3   0   7         72.36         58.20        32.05 o                         
   3   1   9        233.66        209.06        33.32 o                         
   3   3  18        762.12        686.93        40.63 o                         
   3   3  19        301.29        266.70        36.27 o                         
   3   3  20        207.02        249.13        34.44 o                         
   4 -13   7          8.65         -5.76        56.38 o                         
   4  -6   4       1393.34       1303.70        61.72 o                         
   4  -4   5       1156.51       1130.07        59.75 o                         
   4  -3   6       8164.36       7862.41       105.16 o                         
   4  -2   7        667.77        723.20        50.05 o                         
   5  -8   7        317.21        292.15        41.19 o                         
   5  -7   7        142.63        141.86        39.79 o                         
   5  -5   8         84.36         95.18        31.07 o                         
   5   0  20        131.05        126.11        30.23 o                         
   5   0  21         11.85         34.16        30.37 o                         
   6  -3  18         90.64         75.78        34.16 o                         
   6  -3  19         80.83         42.88        34.02 o                         
   6  -3  20        463.28        365.68        38.66 o                         
   6  -3  21        511.11        470.56        38.10 o                         
 -15  -1  -7        122.42        110.93        37.54 o                         
 -15   0  -6         41.52         53.00        36.13 o                         
 -13   1  -6        277.87        280.06        36.41 o                         
 -12   0  -7         56.08         44.00        32.05 o                         
 -11   0  -7          0.02         30.37        32.48 o                         
 -10   0  -7        818.33        778.03        40.49 o                         
  -7 -12  -8         45.20         37.96        40.07 o                         
  -6 -13  -7          5.17          7.73        40.63 o                         
  -5 -12  -7         15.08         32.34        42.18 o                         
  -4 -11  -7        325.44        336.57        41.47 o                         
  -3 -13  -5        294.95        263.75        45.27 o                         
  -2  -6  -6         81.84        112.33        34.59 o                         
  -1  -8  -5        529.30        547.74        45.69 o                         
  -1  -7  -5        279.66        319.56        43.58 o                         
   0  -4  -3         64.42         77.75        51.32 o                         
   0   4   7          0.76          6.19        35.15 o                         
   1   3   7        907.23        841.30        47.52 o                         
   4   2  19        379.43        328.42        37.26 o                         
   4   2  20         76.49         47.52        30.09 o                         
   5 -11   8         72.40         66.92        47.24 o                         
   5  -9   7        357.21        346.84        46.54 o                         
   5  -6   7         56.47         62.70        35.99 o                         
   5  -4   8        107.64         94.62        37.54 o                         
   5   0  18        133.18        117.25        31.77 o                         
   6  -2  19        259.39        249.69        34.73 o                         
   6  -2  20         75.77         51.18        33.88 o                         
   6  -2  21         62.52         75.92        33.88 o                         
   6  -2  22         65.60         53.71        31.63 o                         
 -15  -2  -7          3.64        -14.34        33.60 o                         
 -14  -3  -8        104.88         96.30        34.30 o                         
 -14  -1  -7         18.25         35.85        36.13 o                         
 -14   0  -6         50.27         58.20        36.13 o                         
 -13  -1  -7         60.51         40.77        39.93 o                         
 -13   8   7         57.62         76.90        57.78 o                         
  -8 -12  -8         23.18         30.37        40.91 o                         
  -6 -11  -8        326.37        294.54        36.55 o                         
  -3 -11  -6        144.84        119.22        38.66 o                         
  -2   4   3        269.27        257.84        87.73 o                         
  -1   5   7       1052.57        955.03        62.98 o                         
   2   2   7        166.97        114.02        41.05 o                         
   3   1   8        286.50        274.86        34.73 o                         
   4 -10   4         75.95         83.23        58.49 o                         
   4  -5   4       1827.44       1648.01        67.06 o                         
   5 -10   7        486.25        427.12        57.08 o                         
   5  -5   7        105.44         89.98        37.12 o                         
   6  -2  18        180.28        146.36        34.87 o                         
   7  -8  19        111.18         70.44        34.02 o                         
   7  -8  20        167.17        140.17        36.83 o                         
   7  -7  19         25.24         21.09        32.05 o                         
   7  -7  20        297.50        303.54        37.26 o                         
   7  -7  21        269.98        244.49        37.40 o                         
   7  -6  19          3.79         30.37        42.04 o                         
   7  -6  20         59.86         91.81        36.27 o                         
   7  -6  21        263.45        195.98        36.41 o                         
   7  -6  22        262.62        251.24        39.65 o                         
 -15  -1  -6         52.93         49.35        35.99 o                         
 -14  -4  -8        109.48         98.41        31.91 o                         
 -14  -2  -7         48.08         41.05        34.73 o                         
 -13  -3  -8         18.54         10.40        30.93 o                         
 -13   0  -6         41.55         55.39        35.15 o                         
 -12  -3  -8         69.32          0.42        32.76 o                         
 -12   8   7         66.04         81.12        55.81 o                         
 -11  -1  -7        237.49        259.53        42.04 o                         
  -9  -1  -7         31.13         12.65        30.65 o                         
  -7 -13  -7         34.08        -21.51        33.60 o                         
  -6 -12  -7         21.58         19.54        39.79 o                         
  -5 -13  -6         22.79         49.91        33.18 o                         
  -5 -11  -7        185.05        209.20        40.49 o                         
  -4 -12  -6        325.08        288.21        36.55 o                         
  -3 -10  -6        150.46        126.11        40.21 o                         
  -3  -2  -5       1030.17        867.87        47.10 o                         
  -3   6   6        404.90        405.75        74.23 o                         
  -1  -2  -3        330.11        327.72        58.49 o                         
   0   5   9        732.56        688.76        48.50 o                         
   1   4   9        772.94        745.84        44.99 o                         
   2   3   9       1577.14       1573.49        51.88 o                         
   2   5  19         48.26         49.63        33.46 o                         
   3   0   6         14.60         32.20        30.65 o                         
   3   4  19         66.94         68.61        32.62 o                         
   3   4  20        199.28        236.19        34.87 o                         
   4  -3   5        434.08        402.23        49.91 o                         
   4  -2   6       1996.98       1997.80        58.49 o                         
   4   0   9        181.38        159.43        32.05 o                         
   5  -8   6        384.25        353.16        48.22 o                         
   5  -7   6         56.97         41.05        35.57 o                         
   5  -3   8        344.54        377.63        41.47 o                         
   5   1  18        249.86        269.93        32.76 o                         
   5   1  19        659.51        671.74        37.40 o                         
   6  -6  10        165.31        147.90        33.04 o                         
   6  -1  19       1275.43       1155.66        42.32 o                         
   6  -1  20         38.04         59.75        32.20 o                         
   7  -9  18         11.70        -12.51        35.01 o                         
   7  -8  17        337.07        321.11        37.54 o                         
   7  -5  18         91.39        134.12        34.59 o                         
   7  -5  19         62.01         52.44        33.32 o                         
   7  -5  20        113.24         90.54        35.71 o                         
   7  -4  20         56.58         37.68        41.90 o                         
   7  -4  21         21.52         25.87        35.43 o                         
   7  -4  22          4.37         23.06        35.85 o                         
 -15  -2  -6          9.24        -24.18        41.33 o                         
 -14  -5  -8        102.65        156.62        34.59 o                         
 -14  -3  -7          8.35         13.64        31.77 o                         
 -14  -1  -6         15.84         39.65        35.57 o                         
 -13  -5  -8         68.02         31.49        32.20 o                         
 -13  -4  -8        210.30        177.29        32.62 o                         
 -13  -2  -7         32.35         55.25        31.91 o                         
 -12  -4  -8        154.17        159.43        32.20 o                         
 -11   8   7         93.00         66.22        55.67 o                         
 -10   8   7        166.52        180.80        62.98 o                         
  -9 -11  -8          8.02        -25.73        33.74 o                         
  -8 -11  -8        151.86        128.92        33.74 o                         
  -7 -12  -7         10.40         73.53        38.52 o                         
  -6 -13  -6         26.15         68.89        41.47 o                         
  -5 -10  -7        486.25        461.28        44.00 o                         
  -2  -2  -4        928.12        848.75        52.72 o                         
  -2   5   5        653.21        628.30        73.11 o                         
  -1  -4  -4        895.78        889.94        52.16 o                         
   4 -12   5         47.49         44.57        75.50 o                         
   4  -4   4       2999.95       3224.31        86.89 o                         
   4   3  19        169.90        120.06        33.74 o                         
   4   3  20        820.75        769.17        39.22 o                         
   5 -12   8        212.24        162.52        56.52 o                         
   5 -11   7        185.05        198.80        56.52 o                         
   5  -9   6        128.26        153.95        47.10 o                         
   5  -4   7        186.00        148.32        33.18 o                         
   5  -2   9        584.29        582.05        37.12 o                         
   6  -8   9        537.45        454.53        42.18 o                         
   6  -7   9        137.34        133.56        37.82 o                         
   6  -1  17        412.92        377.21        38.10 o                         
   7  -4  18        755.45        654.31        39.93 o                         
   7  -4  19         79.64         46.96        33.74 o                         
   7  -3  20        116.03        130.19        41.61 o                         
   7  -3  21        124.19        121.75        34.02 o                         
   7  -3  22        110.39         86.04        38.38 o                         
 -15  -1  -5        307.09        243.78        38.24 o                         
 -14  -4  -7        165.77        215.81        35.29 o                         
 -14  -2  -6        332.67        252.08        45.27 o                         
 -13  -7  -8         49.21         84.07        33.74 o                         
 -13  -6  -8        136.11        130.61        32.48 o                         
 -13  -1  -6        283.58        237.18        37.40 o                         
 -13   7   5         93.99         81.26        43.58 o                         
 -12  -8  -8          2.37        -37.96        41.47 o                         
 -12  -7  -8         30.28        102.77        41.19 o                         
 -12  -6  -8         86.80        117.25        39.79 o                         
 -12  -5  -8         51.31          9.28        31.49 o                         
 -12  -2  -7         87.01        117.82        31.35 o                         
 -11 -10  -8         83.14         61.72        38.66 o                         
 -11  -9  -8         55.14         88.01        46.11 o                         
 -11  -2  -7         85.23         91.95        33.18 o                         
 -10 -10  -8        291.06        242.66        35.99 o                         
 -10  -2  -7         20.53         76.20        31.91 o                         
  -9 -12  -7          4.09         37.82        42.88 o                         
  -9 -10  -8         37.45         35.71        33.60 o                         
  -8 -12  -7          5.58        -30.65        30.65 o                         
  -8 -10  -8         47.29         45.83        31.49 o                         
  -7 -13  -6         45.13         -7.87        41.61 o                         
  -6 -11  -7          5.55          9.42        32.05 o                         
  -6  10  19        130.42        123.72        53.28 o                         
  -5 -12  -6         46.69         44.85        33.74 o                         
  -4 -11  -6         38.17         69.59        30.37 o                         
   0   4   6         35.59         24.04        41.76 o                         
   1   3   6        110.13         77.04        35.43 o                         
   1   4   8        536.27        549.43        49.49 o                         
   3   2   9        322.40        345.01        35.15 o                         
   4 -13   6         23.16         45.83        68.47 o                         
   4  -7   3        333.14        310.57        51.46 o                         
   5  -5   6        490.33        491.79        44.29 o                         
   5   2  20        126.89        136.09        31.35 o                         
   6  -9   9        942.77        864.63        53.99 o                         
   6  -6   9         75.63         80.56        31.07 o                         
   6   0  19         20.25         35.71        29.10 o                         
   6   0  20         21.34         37.96        30.37 o                         
   7  -3  18        192.89        150.99        34.73 o                         
   7  -3  19         66.82        123.16        32.62 o                         
 -15  -3  -6         49.27         40.63        34.16 o                         
 -14  -5  -7         89.77         89.98        33.74 o                         
 -13  -2  -6         12.10         31.35        39.79 o                         
 -12  -3  -7        433.61        397.45        36.13 o                         
 -11  -7  -8         24.26         40.49        34.30 o                         
 -11  -6  -8        156.25        104.74        32.48 o                         
 -11  -3  -7        183.04        145.09        38.38 o                         
 -11  -1  -6         56.93         60.74        33.60 o                         
 -10  -9  -8         92.19        111.77        36.55 o                         
 -10  -8  -8        127.00        122.17        34.30 o                         
  -8 -11  -7         68.32        102.35        42.88 o                         
  -7 -11  -7        133.13        103.76        33.04 o                         
  -6 -12  -6         86.24        117.39        41.90 o                         
  -6 -10  -7         79.06        113.32        31.91 o                         
  -5 -11  -6         78.07         90.40        38.24 o                         
  -4 -10  -6         17.58         17.15        36.98 o                         
  -3  -7  -6        145.93        113.46        31.35 o                         
  -2  -5  -5        545.38        569.11        44.99 o                         
  -2  -1  -3        321.00        310.57        45.83 o                         
   1   2   4        946.74        966.00        58.49 o                         
   2  -1   2         70.96         78.59        56.80 o                         
   2   3   8       1425.34       1360.64        51.18 o                         
   2   6  21        231.78        270.64        35.15 o                         
   3  -2   3      11914.61      11485.16       152.40 o                         
   3  -1   4        552.46        548.73        46.54 o                         
   3   5  21         13.95         11.39        33.46 o                         
   4  -6   3        625.15        650.94        62.70 o                         
   5 -10   6        496.80        461.42        57.64 o                         
   5  -3   7        229.76        189.09        34.87 o                         
   5  -2   8       9151.77       8504.91        96.02 o                         
   5   2  18        266.86        250.81        32.34 o                         
   6  -5   9        226.87        219.32        33.04 o                         
   6   0  17       2214.80       1954.92        47.10 o                         
   7  -2  19         45.69         41.76        34.02 o                         
   7  -2  20         49.49         68.33        33.32 o                         
 -15  -2  -5         36.13         85.62        36.27 o                         
 -14  -4  -6         77.58         71.70        41.76 o                         
 -13  -6  -7         54.98         53.00        33.46 o                         
 -13  -5  -7        173.56        187.41        34.02 o                         
 -12  -9  -7        150.16        162.66        44.99 o                         
 -12  -5  -7         34.69         47.52        39.08 o                         
 -12  -4  -7         52.09         97.29        30.93 o                         
 -12  -2  -6         31.78         39.65        32.48 o                         
 -11 -10  -7         37.74         41.05        36.83 o                         
 -11  -4  -7         42.54         58.63        30.23 o                         
 -10 -11  -7        163.28        153.10        37.12 o                         
  -9 -11  -7          5.78         34.59        33.88 o                         
  -9  -3  -7          6.74         16.45        30.23 o                         
  -8 -10  -7          1.97         66.36        39.79 o                         
  -7 -12  -6         95.52         73.95        41.76 o                         
  -7 -10  -7        186.25        154.65        33.74 o                         
  -6  -9  -7        816.96        792.93        40.91 o                         
  -6  -8  -7        247.70        257.98        41.61 o                         
  -5  10  20         58.92         83.79        52.30 o                         
  -2  -6  -5       2092.94       1983.46        60.31 o                         
  -2   6   7        339.78        343.74        54.13 o                         
   2   0   3      14819.55      13027.16       169.27 o                         
   2   6  19        352.52        356.12        35.29 o                         
   3   0   5          4.15          2.25        32.76 o                         
   3   2   8       1819.23       1657.71        52.02 o                         
   3   5  19        450.20        402.37        36.41 o                         
   4 -14   7         69.82         66.64        81.68 o                         
   4  -2   5        385.04        408.56        41.05 o                         
   4   4  19        126.17        140.59        36.69 o                         
   4   4  20        201.49        220.59        35.85 o                         
   5  -8   5         62.58         64.53        43.58 o                         
   5  -7   5        265.32        274.01        46.68 o                         
   5  -6   5         20.53         21.37        41.61 o                         
   5  -4   6        272.92        249.13        35.99 o                         
   5  -1   9        444.72        470.14        34.87 o                         
   6  -8   8        132.63        139.75        38.52 o                         
   6  -7   8         94.52         94.34        37.82 o                         
   6  -6   8        248.94        242.66        39.79 o                         
   6  -4   9         28.70         52.02        30.51 o                         
   6   1  19       1278.02       1211.33        41.19 o                         
   6   1  20         37.47        -26.15        28.40 o                         
   7  -1  20        139.01        143.68        34.16 o                         
   7  -1  21        352.81        257.28        34.30 o                         
   8  -7  19        274.28        227.76        38.52 o                         
   8  -7  20         67.93         33.60        36.27 o                         
   8  -6  19         13.18          1.69        32.76 o                         
   8  -6  20        132.51        125.69        36.69 o                         
   8  -5  20         65.46         48.50        35.01 o                         
   8  -5  21         61.37         82.67        38.10 o                         
 -15  -4  -5         28.65          6.61        40.21 o                         
 -15  -3  -5          5.05         84.78        33.88 o                         
 -14  -6  -6        115.45         74.65        41.05 o                         
 -14  -5  -6         10.95         17.15        32.34 o                         
 -13  -4  -6        169.28         92.37        40.07 o                         
 -13  -3  -6        168.44        151.42        33.60 o                         
 -13   7   6         93.33         94.62        48.93 o                         
 -12  -8  -7          6.76         23.20        34.30 o                         
 -12  -7  -7        137.75        102.21        35.71 o                         
 -12  -6  -7         25.86        -12.09        30.79 o                         
 -12  -3  -6         17.40          5.90        38.24 o                         
 -11  -9  -7          1.25        -29.95        35.01 o                         
 -11  -7  -7        538.63        415.31        44.85 o                         
 -11  -6  -7        121.57        158.87        41.05 o                         
 -11  -5  -7        117.38         74.65        30.79 o                         
 -11  -2  -6         66.25         76.48        33.88 o                         
 -10 -10  -7         78.59         98.13        36.83 o                         
 -10  -9  -7         81.90         34.02        35.29 o                         
  -9 -12  -6         10.22         87.73        35.29 o                         
  -9 -10  -7         42.19         14.06        35.29 o                         
  -9  -9  -7         96.26        140.03        41.61 o                         
  -9  -4  -7          7.69         -7.17        29.95 o                         
  -8 -12  -6        426.90        258.41        35.29 o                         
  -8  -9  -7        114.46         95.32        34.30 o                         
  -8  -4  -7        286.31        263.75        34.16 o                         
  -7 -13  -5         16.83         69.87        43.44 o                         
  -7  -9  -7        110.08        115.71        32.48 o                         
  -7  -8  -7         34.64         72.12        38.66 o                         
  -7  -7  -7        383.54        428.38        44.43 o                         
  -6 -11  -6        131.95        133.98        33.32 o                         
  -6  -7  -7         30.16         21.51        31.49 o                         
  -5  10  19        144.25        129.06        53.14 o                         
  -2  -3  -4        200.70        176.02        40.21 o                         
  -1   4   4        172.92        187.69        57.92 o                         
  -1   5   6       2692.02       2637.77        89.84 o                         
   2   1   4        348.81        339.67        43.58 o                         
   3   1   6        434.94        395.20        37.82 o                         
   4  -3   4       1944.25       1879.28        64.53 o                         
   5 -12   7         15.08          4.78        56.66 o                         
   5  -2   7       1313.71       1274.46        54.27 o                         
   5   3  19        101.36         63.55        31.49 o                         
   6  -9   8        217.67        191.06        44.71 o                         
   6  -5   8         33.40         33.46        28.96 o                         
   7  -1  18          5.90         19.68        31.77 o                         
   8  -5  18         51.82        -13.07        34.16 o                         
   8  -4  19        283.08        268.53        39.93 o                         
   8  -4  20         31.67         56.38        37.12 o                         
 -13  -8  -6         12.62         72.54        34.02 o                         
 -13  -7  -6         51.73         61.02        40.21 o                         
 -13  -6  -6         30.47        -16.73        40.91 o                         
 -13  -5  -6         25.84         28.40        32.05 o                         
 -12  -4  -6         37.11         47.94        30.65 o                         
 -11  -3  -6         51.27         14.90        32.76 o                         
 -10 -11  -6         35.38         22.21        34.02 o                         
 -10  -8  -7         75.46        114.58        33.32 o                         
 -10  -7  -7         61.14         39.93        31.49 o                         
 -10  -6  -7        115.06         84.07        30.65 o                         
  -9 -11  -6         25.58         41.47        39.65 o                         
  -9  -8  -7         19.04         20.25        31.91 o                         
  -9  -7  -7         33.19         31.63        33.60 o                         
  -9  -6  -7        225.87        154.51        33.74 o                         
  -9  -5  -7         36.83         -1.41        30.93 o                         
  -8 -11  -6        142.47        122.17        35.01 o                         
  -8  -8  -7         52.17         71.56        32.62 o                         
  -8  -6  -7         28.87         34.16        31.63 o                         
  -7 -11  -6        282.29        165.90        34.44 o                         
  -1  -3  -3       6870.02       6966.99       130.47 o                         
   2   3   7       1788.17       1590.37        54.97 o                         
   5 -11   6         78.07         84.50        61.02 o                         
   5  -9   5         39.20         35.71        43.86 o                         
   5  -5   5        491.92        495.58        45.27 o                         
   5  -3   6        463.32        486.59        39.93 o                         
   5  -1   8        302.38        272.89        33.18 o                         
   6 -10   8         12.20         12.51        45.27 o                         
   6  -7   7         30.16         29.38        37.68 o                         
   6  -4   8        134.72         94.48        37.40 o                         
   6   2  20         77.64         69.31        34.73 o                         
   7   0  19         82.45        132.30        33.04 o                         
   8  -4  18        191.42        213.56        35.29 o                         
   8  -3  19         47.47         39.51        33.88 o                         
   8  -3  20         49.70         43.16        35.57 o                         
 -14  -5  -5         55.62         30.93        32.48 o                         
 -14   6   5          4.66          5.62        43.16 o                         
 -12  -8  -6         47.68         23.20        33.60 o                         
 -12  -7  -6         24.03          4.08        31.49 o                         
 -12  -6  -6         32.81         78.59        30.79 o                         
 -12  -5  -6         32.68         69.31        31.21 o                         
 -12   7   6          1.20         -4.78        48.93 o                         
 -11 -10  -6        168.28        132.58        38.94 o                         
 -11  -9  -6        109.02         65.66        44.71 o                         
 -11  -4  -6         42.19         43.30        28.54 o                         
 -10 -10  -6         45.99         75.64        35.43 o                         
  -9 -10  -6        251.61        187.83        43.16 o                         
  -8 -10  -6         44.78         10.97        39.22 o                         
  -7 -10  -6        355.33        303.11        34.59 o                         
  -6  -9  -6        176.32        150.43        43.44 o                         
  -4  10  19          8.97         24.88        47.80 o                         
  -4  10  20         86.17         74.93        44.15 o                         
   1   3   5        358.97        295.94        41.90 o                         
   2   2   5        409.35        369.61        49.07 o                         
   3   3   9       1638.73       1591.07        47.94 o                         
   3   6  20         15.21         40.63        33.74 o                         
   4  -4   3        961.34       1087.61        62.42 o                         
   4   5  20        407.30        392.39        35.43 o                         
   5  -4   5        439.44        414.18        45.97 o                         
   5   4  21         93.86        112.47        33.60 o                         
   6  -8   7        247.70        219.88        40.49 o                         
   6  -6   7        237.63        216.65        37.96 o                         
   6  -5   7         82.02         62.56        35.99 o                         
   6   2  18        175.62        160.84        31.77 o                         
   7   0  18          9.77          3.66        29.24 o                         
   8  -3  18        263.35        271.62        35.85 o                         
 -11  -8  -6        226.22        204.84        34.87 o                         
 -11  -6  -6         49.77         60.59        34.02 o                         
 -10  -9  -6         12.15         67.76        33.74 o                         
 -10  -8  -6         79.51         99.54        41.61 o                         
  -9 -12  -5         47.80         19.96        33.60 o                         
  -9  -9  -6         13.27         13.78        32.34 o                         
  -8  -9  -6         77.10         89.56        32.05 o                         
  -7  -9  -6         71.17         80.84        32.20 o                         
   0   4   5        245.59        207.51        44.85 o                         
   0   5   7        481.53        477.31        49.91 o                         
   4  -2   4       1231.31       1277.13        60.31 o                         
   4  -1   5        450.60        428.94        38.38 o                         
   4   0   6        252.58        228.46        35.15 o                         
   4   2   9       1116.66       1037.70        43.44 o                         
   5 -10   5         41.08         28.12        61.44 o                         
   5  -1   7        215.70        190.64        39.79 o                         
   5   4  19        268.73        279.64        35.43 o                         
   6  -9   7        816.96        812.62        60.03 o                         
   6  -3   8          5.84         -3.23        28.68 o                         
   6   3  21        510.09        446.94        36.27 o                         
   7   1  19         61.11         66.64        31.49 o                         
   8  -2  18        204.37        207.09        36.55 o                         
   8  -1  20        302.51        257.56        34.16 o                         
   8  -1  21        281.57        171.80        35.29 o                         
 -13  -7  -5         21.57         19.68        31.77 o                         
 -13  -6  -5          0.30         -1.83        32.34 o                         
 -13   7   7         16.73         46.11        41.05 o                         
 -12  -9  -5         77.30        -20.39        33.88 o                         
 -11   7   6         82.07         72.83        47.24 o                         
 -10  -7  -6          4.70         27.56        31.63 o                         
  -8  -8  -6        336.08        346.84        35.01 o                         
  -7  -8  -6        144.26        145.51        34.30 o                         
  -3  10  20         31.26         20.67        42.88 o                         
   3  -1   3       1073.37       1112.92        60.03 o                         
   3   0   4         13.36         11.25        35.01 o                         
   3   1   5        996.68        928.60        46.11 o                         
   3   3   8        486.68        459.87        43.16 o                         
   5  -7   4        177.43        143.68        45.97 o                         
   5  -6   4        188.04        130.19        43.86 o                         
   5   0   8        416.07        420.65        36.41 o                         
   6 -11   8        326.37        302.69        52.30 o                         
   6  -4   7        476.73        448.06        34.44 o                         
   6   3  19         74.25         97.29        31.21 o                         
   7  -8   9        243.21        188.39        38.52 o                         
   7   1  18          6.97          6.05        28.54 o                         
   8  -1  19        167.70        147.76        35.57 o                         
   8   0  22          1.75         -9.98        30.65 o                         
   9  -6  19         74.38         69.73        34.30 o                         
   9  -5  19          2.81        -33.60        33.60 o                         
   9  -5  20        125.37        135.95        36.98 o                         
   9  -4  20         34.67         69.73        36.69 o                         
   9  -4  21         21.94         49.63        35.15 o                         
 -10   7   6        108.94        151.42        56.52 o                         
   0   2   2       2040.08       1974.04       110.08 o                         
   1   5   8        178.11        208.92        43.44 o                         
   2   3   6        974.98        884.46        47.66 o                         
   4   2   8        590.36        720.11        47.52 o                         
   5  -8   4        317.01        308.88        54.83 o                         
   5  -5   4        173.12        178.27        46.82 o                         
   5  -3   5        148.96        161.26        36.69 o                         
   5   1   9        445.20        434.85        37.40 o                         
   5   5  21        100.30         76.06        34.73 o                         
   6 -10   7         79.06         66.08        49.35 o                         
   6  -8   6        177.95        157.60        46.25 o                         
   6  -7   6        145.63        121.89        38.38 o                         
   6  -6   6        465.15        452.42        43.16 o                         
   6  -3   7        422.83        392.95        41.90 o                         
   6  -2   8        947.16        951.66        41.47 o                         
   6  -1   9        104.15         83.51        32.62 o                         
   7  -5   9        616.82        544.65        38.52 o                         
   7   2  20         48.00         56.52        31.35 o                         
   9  -5  18        240.23        264.31        37.82 o                         
   9  -4  19         71.90         50.05        37.26 o                         
   9  -3  20         11.90         34.44        35.71 o                         
 -12   7   7         84.93         81.96        50.61 o                         
   1   2   3        309.10        350.07        57.36 o                         
   1   4   6        167.83        158.02        36.55 o                         
   3   2   6         18.09         24.18        31.35 o                         
   4  -3   3       1526.46       1430.94        61.44 o                         
   5 -12   6         46.69         53.28        70.15 o                         
   6  -5   6        171.76        176.72        37.54 o                         
   6   4  20        349.98        332.08        35.71 o                         
   7  -7   8        136.27        128.78        38.24 o                         
   8   0  18        205.81        200.62        34.73 o                         
   8   1  21        285.07        324.34        34.30 o                         
   9  -2  20        315.82        322.52        41.61 o                         
 -13   6   6         11.31         14.90        47.24 o                         
 -13   7   8         36.81         35.01        49.21 o                         
  -2  10  20        126.69        124.14        43.02 o                         
   2 -15   5        102.62         82.25        91.38 o                         
   2   1   3        338.12        296.65        53.00 o                         
   2   8  20         62.78         68.89        32.62 o                         
   3   4   9         92.83         80.00        32.62 o                         
   4  -1   4         97.45         87.03        41.76 o                         
   4   0   5         71.56         60.17        32.20 o                         
   4   3   9        491.99        496.00        38.24 o                         
   5 -13   7        105.65         78.31        73.53 o                         
   5  -4   4       2531.05       2602.06        73.67 o                         
   5  -2   5       1510.93       1537.36        61.30 o                         
   5   0   7        198.41        198.80        31.91 o                         
   5   1   8        291.24        292.15        36.55 o                         
   6  -9   6        176.32        154.51        50.61 o                         
   6  -4   6        148.61        182.63        39.37 o                         
   6  -2   7        858.28        828.36        45.69 o                         
   6  -1   8        212.31        185.86        32.90 o                         
   6   4  19         12.53         67.20        34.30 o                         
   7  -8   8         78.94         79.43        37.54 o                         
   7  -5   8        228.20        229.44        39.79 o                         
   7  -3   9        292.05        271.90        34.73 o                         
   7   3  20        114.01        111.35        32.34 o                         
   9  -1  20         59.90         44.85        33.46 o                         
   9  -1  21         44.89         49.49        34.02 o                         
 -14   6   7         21.38         31.77        41.05 o                         
  -1  -2  -2         19.98         32.20        45.83 o                         
   0   5   6        370.06        383.53        49.35 o                         
   2   0   2         30.10         30.37        41.90 o                         
   2   2   4        932.26        901.19        52.72 o                         
   2   4   7        765.59        739.37        45.69 o                         
   3   3   7        577.72        556.88        40.07 o                         
   6 -11   7          5.55         31.07        52.86 o                         
   7  -4   8         32.36         41.76        30.37 o                         
   7   3  19         69.12         41.76        31.63 o                         
   8   1  18          3.77        -32.90        32.90 o                         
   8   2  21         32.40         72.83        33.32 o                         
   9  -1  19         45.24         36.98        33.18 o                         
   9   0  21          9.42         32.34        34.16 o                         
 -15   4   5         97.58         90.12        42.04 o                         
  -1  10  20         30.62         42.60        41.05 o                         
   1   3   4         66.17         71.42        40.07 o                         
   1   5   7       1057.79       1089.58        56.52 o                         
   5  -3   4        201.63        176.86        46.40 o                         
   6  -7   5        140.03        140.03        44.29 o                         
   6  -6   5        167.90        139.89        38.10 o                         
   6  -3   6         98.86        102.21        32.48 o                         
   6   5  20         43.06         55.11        32.76 o                         
   7  -6   7        119.78         75.92        37.96 o                         
   7   4  21         24.16         10.26        31.35 o                         
   9   0  20          4.20         -4.78        31.49 o                         
  10  -4  19          2.32        -36.41        37.12 o                         
  10  -3  20        135.51        109.80        37.82 o                         
 -14   5   6         97.01         74.23        41.76 o                         
 -12   6   6         25.20         39.22        40.07 o                         
  -1  10  19         62.76         74.23        43.02 o                         
   2   3   5       1800.07       1666.85        59.75 o                         
   3   0   3         87.13         99.68        38.52 o                         
   3   2   5       1012.92        932.82        47.80 o                         
   3   4   8        748.72        744.71        42.04 o                         
   3   8  20        154.87        170.96        32.76 o                         
   4   3   8        464.99        383.95        36.83 o                         
   5  -1   5       4547.54       4608.43        82.81 o                         
   5   0   6        122.81        130.05        32.20 o                         
   6 -10   6        229.84        198.51        59.05 o                         
   6  -8   5        126.91        129.91        47.38 o                         
   6  -5   5         88.42         86.32        36.98 o                         
   6  -1   7       3981.23       3933.45        66.78 o                         
   6   0   8       2844.57       2711.16        56.52 o                         
   6   1   9        102.85         93.07        32.34 o                         
   6   5  19         92.91         71.42        33.60 o                         
   7 -10   8        111.62        121.33        50.05 o                         
   7  -8   7         34.64         46.25        45.55 o                         
   7  -7   7        383.54        398.43        42.74 o                         
   7  -5   7        777.21        722.36        40.91 o                         
   8   2  18        210.26        222.41        33.18 o                         
  10  -4  18         67.66         75.50        38.24 o                         
  10  -3  19         85.10         91.24        38.24 o                         
  10  -2  20         72.17        114.16        37.26 o                         
 -14   6   8         62.00         75.08        45.97 o                         
 -13   6   7         42.81         17.43        43.16 o                         
   1   4   5         15.56         26.99        42.46 o                         
   2   5   8          0.97         21.79        34.44 o                         
   3   3   6        413.02        388.73        45.41 o                         
   4   1   5        449.67        472.95        44.29 o                         
   5   2   8       9169.70       8482.28        91.24 o                         
   6  -4   5        193.37        173.91        41.19 o                         
   6  -2   6        143.37        162.38        35.71 o                         
   7  -4   7        188.70        140.45        32.48 o                         
   7  -2   8        824.96        847.90        42.88 o                         
   8  -8   9          9.05        -14.62        41.19 o                         
   8  -5   9        183.50        212.57        34.16 o                         
   9   1  19         43.81         42.74        33.04 o                         
  10  -2  19        218.34        186.14        37.82 o                         
  10  -1  20         76.38         62.56        34.59 o                         
 -15   4   6         38.75         26.43        36.13 o                         
 -14   4   5        580.10        511.33        43.16 o                         
   0  10  20         52.45         36.98        41.19 o
[truncated: 3,568,944 more chars]
