# Supplementary material for: Polymorphism and pseudosymmetry of 10,10′-oxybis(9-thia-10-hydro-10-boraanthracene)
Source: Acta Crystallogr E Crystallogr Commun. 2019 Apr 25;75(Pt 5):690–4. doi: 10.1107/S205698901900522X (PMC6505595; doi:10.1107/S205698901900522X)
Supplement: Supplementary file 3 [file e-75-00690-IIsup3.hkl]

data_II                                                                         
_shelx_title ' wa2265 in P21/c'                                                 
_shelx_refln_list_code          4                                               
_shelx_F_calc_maximum      355.50                                               
_exptl_crystal_F_000      1680.00                                               
_reflns_d_resolution_high  0.8400                                               
                                                                                
loop_                                                                           
 _space_group_symop_operation_xyz                                               
 'x, y, z'                                                                      
 '-x, y+1/2, -z+1/2'                                                            
 '-x, -y, -z'                                                                   
 'x, -y-1/2, z-1/2'                                                             
                                                                                
_cell_length_a    23.2471                                                       
_cell_length_b    12.5949                                                       
_cell_length_c    13.3561                                                       
_cell_angle_alpha  90.000                                                       
_cell_angle_beta   92.217                                                       
_cell_angle_gamma  90.000                                                       
                                                                                
_shelx_F_squared_multiplier     1.000                                           
                                                                                
loop_                                                                           
 _refln_index_h                                                                 
 _refln_index_k                                                                 
 _refln_index_l                                                                 
 _refln_F_squared_calc                                                          
 _refln_F_squared_meas                                                          
 _refln_F_squared_sigma                                                         
 _refln_observed_status                                                         
  11  -6  -6        258.53        297.06        46.80 o                         
  13  -6  -6         15.62         29.20        41.60 o                         
  14  -6  -6        293.31        254.12        42.53 o                         
   9  -7  -6          5.47         15.87        36.93 o                         
   7  -8  -6         17.96         36.53        37.33 o                         
   9  -4  -5         57.17         89.60        58.13 o                         
   6  -5  -5        345.58        383.05        47.20 o                         
  10  -2  -4        539.38        517.71        63.46 o                         
  11  -2  -4         67.77         42.67        45.20 o                         
   6  -3  -4       3006.11       2907.63        83.73 o                         
   8  -1  -3        200.06        172.93        66.13 o                         
   7   0  -2       2226.49       2010.06       109.60 o                         
  -6  -7  -2         13.97         94.53        55.20 o                         
  -7  -9  -2        251.77        246.66        54.53 o                         
  -2  -2  -1         50.57         26.27       106.13 o                         
  -8  -7  -1         60.04         83.06        67.86 o                         
  -9  -9  -1        117.11        126.00        63.46 o                         
  -9 -13  -1          0.00         26.13        51.20 o                         
  -9  -6   0        162.31        208.13        85.86 o                         
 -11 -11   0          4.99         54.93        58.13 o                         
 -12  -9   1        115.73        124.53        75.46 o                         
 -10  -3   3        249.71        279.59        77.20 o                         
 -11  -4   3         23.77         10.80        75.86 o                         
   9   5   5        143.33        141.73        49.86 o                         
 -12  -3   5         92.36        109.86        59.60 o                         
 -13  -4   5          2.30         10.53        66.26 o                         
  -9   0   6        252.06        327.19        49.86 o                         
  -8   1   7         41.45         61.20        47.06 o                         
  11   6   8        104.80        103.20        41.87 o                         
  13   6   8         57.28         30.00        48.53 o                         
  14   6   8        139.72        108.40        52.53 o                         
  15   6   8         11.31         32.53        46.93 o                         
  16   6   8         63.51         27.87        50.93 o                         
 -13  -2   8        533.37        543.98        51.86 o                         
 -14  -3   8          1.87         26.13        50.93 o                         
 -15  -4   8        194.93        157.19        57.06 o                         
  -7   2   9          5.42         12.67        40.40 o                         
  -9   1   9         82.69         92.00        41.33 o                         
 -16  -5   9          1.68         -8.67        56.40 o                         
   7   6  10         81.26         73.46        42.27 o                         
   8   6  10         97.77        111.60        52.66 o                         
 -11   0  10        105.59         98.80        46.93 o                         
   6   6  11          2.85         56.00        39.60 o                         
   7   6  11         61.42         72.26        43.07 o                         
  -8   2  11          6.14         44.27        39.60 o                         
 -14  -2  11         20.21          7.73        43.60 o                         
 -15  -3  11         18.35         26.13        48.13 o                         
   6   6  12          5.48         11.33        36.80 o                         
   7   6  12          0.18         25.87        48.13 o                         
  -8   2  12          4.43         40.67        40.13 o                         
 -10   1  12         20.51         17.20        42.67 o                         
 -13  -1  12         63.61         52.53        42.93 o                         
 -14  -2  12         18.32         52.80        52.80 o                         
 -15  -3  12        129.58         63.73        52.93 o                         
 -16  -4  12         24.83         40.27        52.00 o                         
 -13  -1  13         23.37         20.40        41.07 o                         
  -8   2  14         39.47        106.53        41.87 o                         
  11 -10  -7          0.01         25.60        38.40 o                         
  12 -10  -7         84.48         84.80        39.60 o                         
  13 -10  -7         94.23         70.40        40.00 o                         
  10 -11  -7         24.34         49.20        38.27 o                         
  11 -11  -7          0.48         19.60        39.07 o                         
  10 -12  -7         51.86         81.73        38.00 o                         
  10  -6  -6         17.68         20.00        40.00 o                         
   7  -7  -6       1077.44        905.97        48.13 o                         
  14  -3  -5         56.87         94.80        50.26 o                         
   8  -4  -5          3.53          4.53        43.47 o                         
   9  -2  -4        193.29        282.26        63.46 o                         
   4  -2  -3          1.62         21.33        68.53 o                         
 -11 -10   0          0.00         24.40        55.86 o                         
 -11 -12   0         27.64         37.47        54.80 o                         
 -11 -13   0          0.79         32.67        58.66 o                         
  11   3   1       1248.84       1135.03       139.86 o                         
  -4   0   2         18.21         17.47        81.60 o                         
   9   4   3          2.91          6.40        57.73 o                         
 -11  -3   4         58.57         77.73        57.33 o                         
 -12  -4   4       1418.47       1446.35       100.80 o                         
  10   5   5        990.79        773.71        61.33 o                         
  11   5   5         23.70         11.07        55.46 o                         
   7   5   6          2.77          2.00        39.73 o                         
 -15  -6   6          5.15         22.80        63.73 o                         
 -16  -8   6         36.77         43.07        78.26 o                         
 -15  -5   7        420.99        440.25        66.93 o                         
 -10   0   8          8.28         18.80        36.27 o                         
  10   6   9          0.62         21.47        40.13 o                         
  11   6   9        105.06        133.60        57.33 o                         
  12   6   9          2.35         41.73        52.40 o                         
  15   6   9          0.30         46.53        46.40 o                         
  16   6   9          8.89          9.07        49.33 o                         
  17   6   9         73.17          2.27        50.80 o                         
 -12  -1   9         94.24         99.86        40.93 o                         
 -13  -2   9         58.81         70.40        49.73 o                         
 -15  -4   9         41.63         21.07        52.13 o                         
   9   6  10          8.16         41.47        41.47 o                         
  10   6  10         38.18         84.00        49.86 o                         
  -9   1  10          0.68         21.60        40.53 o                         
 -12  -1  10          0.07         27.73        49.33 o                         
   8   6  11         38.64         39.47        42.93 o                         
   9   6  11          2.24         43.07        49.73 o                         
 -17  -6  11         21.31         40.80        53.33 o                         
   8   6  12          6.35         17.33        41.33 o                         
   9   6  12         26.07         23.07        49.73 o                         
 -11   0  12        114.66        112.93        43.87 o                         
   8   6  13         24.84         54.80        40.93 o                         
  10   6  13          0.69        -22.93        49.73 o                         
  -7   2  14         31.33         54.80        36.13 o                         
  -9   1  14          0.00         28.27        35.87 o                         
 -11   0  14          4.81         29.73        41.87 o                         
  -9   1  15          2.93         20.93        42.40 o                         
  12  -8  -7          0.01         -8.40        37.60 o                         
  13  -8  -7          3.37         15.33        37.20 o                         
  14  -8  -7          4.38        -11.47        36.13 o                         
  10  -9  -7          0.29         22.13        38.67 o                         
  11  -9  -7          2.60         27.73        38.27 o                         
   9 -10  -7          0.14        -21.07        36.80 o                         
   8 -11  -7         41.81         51.73        36.00 o                         
   8 -12  -7          0.29          3.73        41.20 o                         
  11  -5  -6         93.64        107.46        50.13 o                         
  12  -5  -6        208.55        165.19        43.73 o                         
  13  -5  -6         45.12         72.40        42.40 o                         
  14  -5  -6         25.66         69.73        41.73 o                         
   8  -6  -6         76.52         57.73        40.27 o                         
   6  -7  -6        445.53        461.58        44.13 o                         
  12  -3  -5         92.36        113.20        45.60 o                         
  13  -3  -5         99.61        111.60        44.67 o                         
   7  -4  -5          0.75        -10.93        43.87 o                         
   5  -3  -4        144.51        195.33        58.26 o                         
   7  -1  -3         75.08         72.40        56.93 o                         
  -7  -8  -2        831.17        733.17        66.00 o                         
  -4  -3  -1         24.35         32.13        93.46 o                         
  10   4   3        277.84        274.52        69.46 o                         
  -7  -1   3         75.08         51.33        69.46 o                         
  12   5   5         67.87         62.40        55.73 o                         
  13   5   5          0.49         -8.00        50.66 o                         
  14   5   5         62.41         59.86        60.66 o                         
  15   5   5        356.39        230.79        64.66 o                         
   8   5   6         33.07         41.07        40.93 o                         
 -10  -1   6        956.88        933.83        60.66 o                         
 -12  -2   7        281.29        266.52        48.93 o                         
 -13  -3   7        125.64        131.73        54.26 o                         
 -14  -4   7          2.66         -6.93        48.93 o                         
  -8   1   8          1.88         32.67        44.00 o                         
  14   6   9          7.07         -7.33        38.40 o                         
 -14  -3   9         27.81         25.07        41.07 o                         
  11   6  10         54.87         76.00        41.07 o                         
  12   6  10         35.70         -3.60        40.00 o                         
  13   6  10         37.53         70.13        50.40 o                         
  14   6  10         80.85         41.73        49.60 o                         
  15   6  10         40.79         35.33        48.53 o                         
  16   6  10         73.09         -9.60        48.40 o                         
 -13  -2  10         17.13        100.13        54.40 o                         
 -15  -4  10         14.04         12.27        47.06 o                         
 -16  -5  10         31.99         32.13        49.20 o                         
  10   6  11         17.79         55.60        41.73 o                         
  12   6  11         19.08         24.53        50.00 o                         
  13   6  11         21.60         73.86        53.06 o                         
  14   6  11          3.04         34.80        47.73 o                         
  15   6  11         16.82         -8.67        50.00 o                         
  -7   2  11        111.06        163.99        41.07 o                         
  -9   1  11         59.34         67.60        38.40 o                         
 -12  -1  11          2.13         -6.53        40.00 o                         
  10   6  12          2.93          0.13        42.67 o                         
  11   6  12         47.15         20.27        41.20 o                         
  12   6  12          3.63          3.20        51.46 o                         
  13   6  12         47.30         39.60        50.66 o                         
  -9   1  12         16.05         44.27        37.60 o                         
 -12  -1  12         29.76         10.93        40.80 o                         
  -7   2  13          2.50          9.47        38.27 o                         
  -9   1  13          7.09         33.60        37.07 o                         
 -12  -1  13          1.07         -0.27        40.00 o                         
 -13  -2  14          0.01        -25.33        54.26 o                         
  -6   2  15          0.92         22.53        38.80 o                         
  -8   1  15          1.75        -33.33        45.73 o                         
  12  -7  -7         11.40        -13.87        46.27 o                         
  13  -7  -7          5.48         51.33        38.00 o                         
  11  -8  -7        121.21        174.66        40.40 o                         
   8  -9  -7         66.13         80.66        41.20 o                         
   7 -10  -7        263.32        270.12        40.53 o                         
  10  -5  -6        107.24         85.33        41.73 o                         
   7  -6  -6        148.88        156.26        41.73 o                         
  10  -3  -5        413.31        384.65        51.06 o                         
  11  -3  -5        232.23        250.12        47.60 o                         
   8  -2  -4        130.54        128.26        49.86 o                         
  14   1  -2         18.81         17.60        63.06 o                         
  15   1  -2       2035.86       1992.33       102.93 o                         
  -9  -8  -1          1.46         23.87        56.13 o                         
 -10 -11  -1          6.31         31.47        49.46 o                         
 -10 -12  -1          0.86          5.20        52.66 o                         
 -10 -13  -1          2.03         50.80        49.73 o                         
 -10  -7   0        346.55        303.19        80.93 o                         
 -11  -9   0         13.85         27.60        68.00 o                         
 -14  -7   4         16.84         29.33        87.06 o                         
  -9  -1   5        470.36        465.72        50.13 o                         
   9   5   6         91.28         84.00        45.47 o                         
  -8   0   6       2572.34       2696.97        86.40 o                         
 -11  -2   6         52.23         59.86        57.06 o                         
   7   5   7        482.24        464.25        47.60 o                         
   6   5   8         52.86         99.73        49.20 o                         
  -8   1   9         64.86         77.20        40.67 o                         
  -8   1  10          7.68         20.53        48.40 o                         
 -10   0  10         14.62         32.40        39.60 o                         
 -14  -3  10        129.88        113.06        40.53 o                         
 -17  -7  10         66.86         60.13        53.06 o                         
 -13  -2  11        221.85        222.79        47.46 o                         
 -14  -3  11          1.32         19.60        48.53 o                         
 -15  -4  11         60.80         32.53        46.40 o                         
  -6   2  12         15.32        -25.07        46.00 o                         
 -13  -2  12         49.51         17.07        42.80 o                         
 -14  -3  12         68.44         27.87        48.80 o                         
 -16  -5  12          0.17        -18.53        44.27 o                         
  -6   2  13         16.84         35.20        38.00 o                         
  -8   1  13          9.14         10.93        47.60 o                         
 -13  -2  13          4.74         12.80        41.07 o                         
 -14  -3  13          0.49         53.20        41.07 o                         
  -6   2  14         11.89         55.60        37.87 o                         
  -8   1  14          2.70         43.47        36.27 o                         
 -10   0  14         13.95         -2.53        33.33 o                         
  10  -7  -7         17.44         11.20        40.80 o                         
  11  -7  -7         27.02         19.47        40.00 o                         
   8  -8  -7          8.42          1.60        39.07 o                         
   9  -8  -7          1.83        -23.20        39.33 o                         
  14  -4  -6         22.10         26.93        39.07 o                         
   8  -5  -6        194.09        190.79        52.26 o                         
   6  -6  -6        458.02        480.25        44.80 o                         
   9  -3  -5        810.22        753.31        57.60 o                         
  13  -1  -4          6.39         -0.13        47.20 o                         
  14  -1  -4         41.36         73.33        56.26 o                         
   7  -2  -4        501.71        532.11        57.46 o                         
   6  -1  -3        561.01        578.11        81.73 o                         
  13   1  -2        945.93        871.70        86.13 o                         
   6   0  -2          2.61          5.47        70.26 o                         
  -6  -6  -2         31.00         26.53        56.80 o                         
  -8  -9  -2          7.94         52.66        56.26 o                         
 -10 -10  -1          4.10         17.60        52.26 o                         
  12   3   1          4.50         10.40        99.86 o                         
 -14 -11   2         77.70         85.06        87.06 o                         
 -14 -12   2         15.72         17.47        72.00 o                         
  11   4   3         11.41         35.60        65.06 o                         
   7   4   4         89.70        102.40        55.20 o                         
  10   5   6         85.49        107.20        44.80 o                         
  11   5   6         90.51         60.40        52.53 o                         
 -12  -3   6         97.78        103.33        65.46 o                         
 -14  -5   6         25.66         78.53        63.06 o                         
   8   5   7         86.26         93.20        42.93 o                         
 -10  -1   7         23.59         48.00        51.73 o                         
   7   5   8         34.96         61.73        49.86 o                         
  -7   1   8          0.43         35.33        53.86 o                         
  -9   0   8        176.29        141.73        45.20 o                         
 -12  -2   8        183.19        194.39        45.33 o                         
 -14  -4   8         84.80         58.13        51.86 o                         
 -15  -5   8         22.89        -16.00        52.13 o                         
 -11  -1   9         16.56         29.47        41.20 o                         
 -16  -6   9         26.24         68.66        55.60 o                         
  -8   1  11          1.53         24.40        39.87 o                         
   6   5  13          0.24        -10.53        36.27 o                         
 -11  -1  13          0.13         16.67        50.93 o                         
   6   5  14          0.14          0.00        36.67 o                         
   7   5  14         17.30         -0.80        35.87 o                         
 -11  -1  14          0.00         31.87        41.87 o                         
  -5   2  15         14.48          5.73        40.00 o                         
  -7   1  15         86.34         62.26        40.40 o                         
  12 -10  -8          6.73         16.93        38.13 o                         
  13 -10  -8          4.97         31.33        38.53 o                         
  14 -10  -8         33.64         84.80        42.93 o                         
  12 -11  -8          1.20         -6.67        40.27 o                         
  13 -11  -8         72.73         58.26        41.73 o                         
  12  -6  -7         67.42         25.87        41.87 o                         
  13  -6  -7         10.45        -12.80        39.07 o                         
  14  -6  -7         35.63         20.80        39.07 o                         
  15  -6  -7         44.04         62.80        40.27 o                         
   9  -7  -7        225.26        235.32        43.47 o                         
  11  -4  -6        199.24        174.79        45.07 o                         
  12  -4  -6         13.13         32.53        41.07 o                         
   8  -3  -5        288.80        287.72        50.26 o                         
   5  -4  -5        274.02        207.86        49.20 o                         
  12  -1  -4          8.19          6.80        50.40 o                         
  12   1  -2        405.16        430.52        78.93 o                         
  -7  -7  -2        557.16        583.31        65.73 o                         
  -6  -3   0       2341.69       2304.58       179.73 o                         
 -12  -8   1         41.02         58.66        79.86 o                         
 -13 -13   1          3.50         26.27        57.46 o                         
  12   4   3        269.66        276.66        71.73 o                         
  13   4   3         84.89         71.33        74.53 o                         
 -10  -2   5        126.42        124.80        57.33 o                         
 -14  -6   5         10.16          8.67        64.53 o                         
  12   5   6        514.31        482.92        59.06 o                         
  13   5   6          7.26         17.07        49.86 o                         
  14   5   6          9.12        -11.07        49.33 o                         
  15   5   6          5.46         20.80        58.00 o                         
  16   5   6          0.38          6.80        51.60 o                         
   9   5   7        162.66        150.79        46.53 o                         
   8   5   8          4.76          8.53        45.87 o                         
   7   5   9         62.64         57.06        50.40 o                         
  -7   1   9          7.65         46.13        49.46 o                         
 -12  -2   9        128.85        157.59        42.40 o                         
 -15  -5   9        150.57        139.46        53.60 o                         
  -9   0  10         27.51        -16.40        48.00 o                         
 -12  -2  10          0.22         40.93        50.00 o                         
 -16  -6  10        128.72         97.06        54.53 o                         
   6   5  11          1.11         10.67        39.47 o                         
 -11  -1  11        153.72        167.86        45.33 o                         
 -16  -6  11          4.37         30.27        53.20 o                         
   6   5  12          6.16         30.00        38.00 o                         
   7   5  12         18.59         63.46        49.33 o                         
  -9   0  12          9.54         71.46        48.66 o                         
 -11  -1  12        113.58        136.13        46.00 o                         
   7   5  13         47.52         61.33        41.73 o                         
   8   5  13          0.01         -4.13        47.60 o                         
  -7   1  13          2.42         20.13        38.13 o                         
   8   5  14          9.96         26.67        43.33 o                         
  -7   1  14          5.62         -6.40        37.07 o                         
 -12  -2  14        104.02         76.53        47.86 o                         
  -6   1  15         56.48         44.67        49.60 o                         
  11  -9  -8          5.98         32.67        37.73 o                         
  12  -9  -8         47.61         72.66        40.00 o                         
  13  -9  -8         26.32         58.66        38.93 o                         
  10 -10  -8         20.44         33.20        35.60 o                         
   9 -11  -8         31.76         66.26        39.20 o                         
   8 -12  -8         13.30        -40.53        40.53 o                         
  10  -6  -7         43.78         90.80        43.33 o                         
  11  -6  -7          9.87         38.53        41.60 o                         
  10  -4  -6          2.12         18.27        44.00 o                         
  13  -2  -5        112.22         98.53        39.47 o                         
  14  -2  -5         25.63         25.73        37.73 o                         
   7  -3  -5        239.55        230.39        60.13 o                         
  11  -1  -4        196.61        170.13        42.80 o                         
   6  -2  -4       1319.27       1387.95        71.60 o                         
  -8  -8  -2         28.32         31.20        57.73 o                         
  15   2  -1        417.79        411.32        94.13 o                         
  -7  -5  -1        416.81        364.39        78.53 o                         
  -8  -6  -1       2311.20       2367.25       106.53 o                         
 -10  -9  -1         30.85         46.80        61.60 o                         
 -12 -11   0          1.97          6.40        67.06 o                         
 -12 -12   0         32.67         66.66        60.66 o                         
 -12 -13   0         14.02          0.00        56.00 o                         
  -4  -1   1        435.36        451.05       135.06 o                         
  14   4   3       1127.00        975.70        99.33 o                         
  15   4   3          0.46         36.53        71.73 o                         
  -9  -2   4        193.29        256.39        72.53 o                         
  -9  -1   6         24.02         37.47        53.20 o                         
 -16  -9   6         16.45         19.20        78.13 o                         
  10   5   7         13.09         -1.20        41.73 o                         
  11   5   7        234.18        202.39        52.00 o                         
 -11  -2   7        213.07        213.19        58.13 o                         
 -15  -6   7         44.04         82.00        56.26 o                         
   9   5   8         41.18         84.40        49.20 o                         
 -10  -1   8        431.84        334.52        42.40 o                         
   8   5   9          1.21         19.87        42.27 o                         
 -13  -3   9         16.27         -3.07        39.47 o                         
 -14  -4   9        435.45        325.85        57.73 o                         
   7   5  10         56.07         15.33        40.53 o                         
   8   5  10          0.37         24.67        46.13 o                         
  -7   1  10          0.97         35.47        42.00 o                         
 -13  -3  10          3.77          8.80        47.86 o                         
 -14  -4  10        143.98        109.20        51.06 o                         
 -15  -5  10         76.79         65.46        49.60 o                         
   7   5  11         98.42         58.26        40.80 o                         
   8   5  11          0.29        -27.87        48.53 o                         
  -7   1  11        110.92         85.73        42.13 o                         
 -12  -2  11          0.76         43.60        38.13 o                         
 -13  -3  11          0.41        -47.20        47.20 o                         
 -14  -4  11          2.76         26.00        47.20 o                         
   8   5  12         21.82         28.27        40.00 o                         
   9   5  12          6.43        -15.73        49.73 o                         
  -7   1  12         22.53         38.27        38.40 o                         
 -12  -2  12          0.60         19.73        43.20 o                         
 -13  -3  12        108.86         54.13        52.80 o                         
 -14  -4  12          1.70          1.07        49.86 o                         
 -15  -5  12         31.01         10.27        49.46 o                         
   9   5  13         25.47         15.87        41.33 o                         
  10   5  13         63.83         75.60        52.00 o                         
 -10  -1  13         39.14         52.40        47.86 o                         
 -13  -3  13         42.96         -1.60        42.67 o                         
 -14  -4  13         48.28         26.40        41.33 o                         
  -6   1  14         24.83         36.27        36.53 o                         
 -10  -1  14         38.69         29.20        40.93 o                         
  11  -8  -8          0.43        -20.27        38.53 o                         
  12  -8  -8          2.14         17.87        37.60 o                         
  13  -8  -8          1.19          9.07        36.93 o                         
   9  -9  -8         53.78         68.26        40.53 o                         
  10  -9  -8          0.02         20.53        37.87 o                         
   8 -10  -8         30.94         38.53        38.13 o                         
  12  -5  -7         72.90         87.33        51.60 o                         
  13  -5  -7         20.37         38.80        40.13 o                         
  14  -5  -7        136.89        141.19        40.80 o                         
   9  -6  -7         89.87         56.13        43.60 o                         
   6  -7  -7          1.04         -7.20        39.47 o                         
   9  -4  -6          6.25         42.00        40.67 o                         
  11  -2  -5        113.37        178.93        57.46 o                         
  12  -2  -5        562.57        527.98        52.26 o                         
  10  -1  -4       4307.81       4392.91        95.86 o                         
   5  -1  -3       1847.06       1546.34        86.00 o                         
  14   2  -1         82.51        115.60        90.66 o                         
  -9  -7  -1        730.68        744.24        79.46 o                         
 -11 -12  -1         22.10         49.73        61.86 o                         
 -11 -13  -1          2.00         17.60        58.66 o                         
 -11  -8   0         62.31         81.46        71.86 o                         
  13   3   1        179.18        200.79       110.26 o                         
 -13 -10   1          9.42         15.73        69.33 o                         
  -7  -2   2        172.59        132.80        80.00 o                         
 -14 -10   2          0.17         23.07        93.20 o                         
  -8  -2   3       2082.61       2039.26       108.13 o                         
   9   4   4         18.38         36.27        54.26 o                         
 -11  -3   5        232.23        287.46        59.73 o                         
 -13  -5   5         89.32         52.93        76.00 o                         
 -15  -8   5         66.01         44.40        79.73 o                         
  -7   0   6          4.39         16.53        55.60 o                         
 -15  -7   6        349.35        302.12        73.73 o                         
  12   5   7         11.62         -8.67        38.93 o                         
  13   5   7        127.43         94.00        48.80 o                         
  14   5   7         17.79          6.13        50.26 o                         
  15   5   7        222.72        212.93        56.00 o                         
  16   5   7         18.98         11.20        48.40 o                         
 -12  -3   7         24.77         30.93        51.33 o                         
 -13  -4   7         83.93         57.60        60.26 o                         
 -14  -5   7        136.89         94.13        60.66 o                         
  10   5   8        105.15         56.00        41.33 o                         
  11   5   8         11.00         66.40        48.93 o                         
  -8   0   8       2436.45       2327.38        74.66 o                         
 -11  -2   8         25.72         17.20        50.26 o                         
   9   5   9         57.90         45.87        36.80 o                         
  10   5   9         57.17         47.86        48.80 o                         
 -10  -1   9        690.47        598.25        47.60 o                         
 -16  -7   9         45.52         69.46        60.66 o                         
  10   5  10         19.96         45.33        50.26 o                         
 -10  -1  10        170.56        194.26        52.26 o                         
   9   5  11         47.62         11.87        43.33 o                         
  10   5  11          5.15         39.07        48.93 o                         
 -10  -1  11         25.99         21.20        44.53 o                         
  10   5  12          0.87         23.60        40.00 o                         
  11   5  12          0.03          7.20        51.60 o                         
 -10  -1  12         20.51         73.86        40.67 o                         
  11   5  13          0.04          3.20        40.53 o                         
  12   5  13         12.92         18.00        41.87 o                         
 -11  -2  14          9.34         40.13        42.27 o                         
  12  -7  -8         65.39         53.33        39.73 o                         
  13  -7  -8         14.68         24.93        38.80 o                         
  14  -7  -8         23.27         58.40        38.40 o                         
  15  -7  -8          3.81          8.00        38.80 o                         
   9  -8  -8         24.78          5.47        40.27 o                         
  10  -8  -8          0.15        -24.67        38.40 o                         
  10  -5  -7         31.07         77.33        50.66 o                         
  11  -5  -7         75.85         84.80        42.13 o                         
  12  -3  -6         97.78        136.53        53.33 o                         
  13  -3  -6         10.95         31.20        41.60 o                         
  14  -3  -6        574.75        540.25        45.47 o                         
   8  -4  -6        330.86        340.25        44.67 o                         
  10  -2  -5        126.42        105.20        46.66 o                         
   6  -3  -5        630.15        606.51        55.46 o                         
   9  -1  -4        329.58        358.92        60.80 o                         
   5  -2  -4         10.81        -10.40        58.93 o                         
  10   1  -2          1.18         19.07        65.46 o                         
   5   0  -2      17914.77      18065.09       265.46 o                         
  -9  -9  -2        266.28        275.06        64.53 o                         
  13   2  -1        200.15        191.06       104.13 o                         
  -6  -4  -1        133.77        103.60        72.80 o                         
 -11 -11  -1          7.96         21.20        50.26 o                         
 -12 -10   0         32.53         49.60        62.13 o                         
  10   4   4         40.51         47.33        54.26 o                         
  -8  -1   5         46.60         57.33        45.33 o                         
 -12  -4   5         93.95        118.26        59.20 o                         
 -10  -2   6         35.03         29.73        53.73 o                         
  -9  -1   7        127.29        115.20        51.46 o                         
  12   5   8        108.93         77.33        41.87 o                         
  13   5   8          5.58         11.47        48.80 o                         
  14   5   8          6.66        -18.93        47.86 o                         
  15   5   8          1.16         38.93        48.26 o                         
  16   5   8         10.81         32.27        46.27 o                         
 -15  -6   8         27.37          5.33        48.53 o                         
  12   5   9        150.42        182.93        56.40 o                         
  13   5   9         28.90         43.33        50.40 o                         
  16   5   9          3.40         11.20        44.13 o                         
  -6   1   9         45.10         45.87        41.47 o                         
 -11  -2   9         22.32         33.33        48.93 o                         
  11   5  10        167.87        124.66        45.60 o                         
  12   5  10         30.68         78.66        51.86 o                         
  13   5  10         13.74         51.46        48.00 o                         
  -8   0  10        634.26        567.05        49.33 o                         
 -16  -7  10         17.58         54.13        51.86 o                         
  11   5  11          0.81          9.87        40.93 o                         
  12   5  11          3.06         16.13        38.93 o                         
  13   5  11         11.13         39.07        49.06 o                         
  15   5  11         54.53         25.20        50.53 o                         
  16   5  11          3.98         42.13        49.60 o                         
 -11  -2  11         18.45         53.46        54.93 o                         
  12   5  12         19.16          1.33        41.87 o                         
  13   5  12          5.99         40.00        42.27 o                         
  14   5  12          5.27         51.60        40.13 o                         
  -6   1  12          7.86        -29.47        37.07 o                         
  -8   0  12        121.38        124.00        39.47 o                         
 -11  -2  12        123.10        123.60        44.80 o                         
 -11  -2  13         42.02         68.26        40.67 o                         
 -12  -3  13          2.08         34.27        51.20 o                         
   6   4  14          9.53         57.73        34.27 o                         
  -5   1  14          7.20         11.60        37.60 o                         
  -7   0  14          4.12         -0.93        36.67 o                         
  -9  -1  14          0.00         -9.07        34.40 o                         
  10  -7  -8        301.37        240.12        43.73 o                         
   8  -8  -8         42.86          7.20        40.53 o                         
   6  -9  -8         33.23         10.00        39.73 o                         
   9  -5  -7        228.41        214.26        44.13 o                         
  11  -3  -6          2.36          2.67        42.27 o                         
   9  -2  -5         24.02         15.33        44.53 o                         
  -8 -10  -3         35.45          7.60        49.46 o                         
 -10 -11  -2          5.69         34.40        56.13 o                         
 -10 -12  -2          2.65         16.13        50.40 o                         
 -10 -13  -2         19.24          8.27        50.40 o                         
 -10  -8  -1        313.93        326.12        68.66 o                         
 -11 -10  -1         13.55         26.93        57.33 o                         
   8   3   2       1067.87        981.83        89.46 o                         
  11   4   4         81.14         87.60        65.46 o                         
 -10  -3   4       1699.44       1593.01        94.40 o                         
 -13  -6   4         71.74        105.86        82.66 o                         
   8   4   5         36.11         58.26        53.86 o                         
  -9  -1   8        176.72        150.53        49.86 o                         
 -12  -3   8        280.66        282.26        45.07 o                         
 -13  -4   8        145.08        101.60        51.20 o                         
 -14  -5   8         60.27         40.27        52.26 o                         
  14   5   9         22.36         50.26        37.33 o                         
  15   5   9         21.43         16.40        40.80 o                         
 -12  -3   9         83.71         86.80        48.40 o                         
 -15  -6   9         22.40         -8.13        47.86 o                         
  14   5  10         97.43         81.33        41.60 o                         
  15   5  10         45.37         30.80        40.40 o                         
  16   5  10          0.02         54.80        36.67 o                         
 -11  -2  10         36.60         36.93        39.73 o                         
 -12  -3  10        163.39        155.46        52.13 o                         
 -15  -6  10         69.22        117.06        51.73 o                         
 -12  -3  11          4.24         25.73        50.40 o                         
 -15  -6  11         32.71         46.80        47.46 o                         
  -9  -1  12         16.05        -22.53        38.13 o                         
 -12  -3  12         19.72          2.67        41.47 o                         
 -13  -4  12         89.53         90.66        48.53 o                         
 -14  -5  12         10.88         28.40        46.40 o                         
 -15  -6  12         40.85         50.80        41.33 o                         
   6   4  13         63.09         87.86        36.80 o                         
  -9  -1  13          7.09         20.00        38.27 o                         
 -13  -4  13          0.48         16.67        38.93 o                         
   7   4  14         48.25         76.93        38.27 o                         
   8   4  14         31.79        -10.93        34.40 o                         
 -10  -2  14         10.64         44.80        40.13 o                         
  -8  -1  15          1.75         32.27        34.13 o                         
  12  -9  -9          4.94         38.67        36.53 o                         
  13  -9  -9         42.21         69.33        39.73 o                         
  14  -9  -9          0.72         -2.80        38.80 o                         
  10 -10  -9          7.29         27.60        36.67 o                         
  11 -10  -9         36.52         65.46        39.20 o                         
  12  -6  -8         25.91         56.13        39.20 o                         
  13  -6  -8         38.80         57.60        38.13 o                         
  12  -4  -7         10.83         26.93        48.00 o                         
  13  -4  -7         83.94        120.66        40.80 o                         
  14  -4  -7          2.66         12.67        37.60 o                         
   8  -5  -7         43.96         65.06        39.73 o                         
  10  -3  -6          2.30          8.27        44.93 o                         
   6  -4  -6          3.14         12.27        42.93 o                         
   8  -1  -4       1286.22       1272.62        65.60 o                         
  -6  -5  -2        399.89        422.38        61.20 o                         
  -8  -7  -2        353.74        367.05        62.93 o                         
  14   3   1          7.86         23.73        95.20 o                         
  12   4   4        879.65        879.57        82.00 o                         
   9   4   5          0.59          6.53        53.33 o                         
  -8  -1   6        276.29        315.19        58.00 o                         
 -11  -3   6          2.36         -0.93        54.93 o                         
 -14  -6   6        293.31        250.92        64.80 o                         
 -10  -2   7        292.19        303.72        56.53 o                         
 -15  -7   7          3.52         23.73        55.33 o                         
  -7   0   8          0.78         31.47        44.53 o                         
  -9  -1   9         82.69         88.26        40.53 o                         
 -13  -4   9          8.11         43.87        42.27 o                         
 -14  -5   9          1.72        -25.33        49.33 o                         
 -16  -8   9        122.37        134.00        60.00 o                         
  -9  -1  10          0.68          9.20        38.67 o                         
 -13  -4  10        150.93        168.26        49.06 o                         
 -14  -5  10        165.79        143.19        50.26 o                         
 -16  -8  10          0.64         53.46        59.06 o                         
  -9  -1  11         59.34         36.27        38.53 o                         
 -13  -4  11          2.74        -10.93        40.40 o                         
 -14  -5  11          0.02          6.00        36.00 o                         
   7   4  12          8.58         11.47        46.27 o                         
  -7   0  12         70.50         43.47        38.00 o                         
   7   4  13         15.08         11.87        38.27 o                         
   8   4  13         33.08         32.93        36.00 o                         
 -10  -2  13         54.05         78.66        39.47 o                         
   9   4  14         60.98         23.33        42.67 o                         
  -8  -1  14          2.70         17.73        35.47 o                         
 -11  -3  14          3.32         25.60        43.73 o                         
  -9  -2  15          0.09          6.00        40.00 o                         
  12  -8  -9         17.47         56.40        36.67 o                         
  13  -8  -9          1.13         39.47        35.20 o                         
  14  -8  -9        147.11        141.33        39.87 o                         
   8 -10  -9          4.34         26.67        38.13 o                         
  10  -6  -8        255.11        199.33        43.33 o                         
  11  -6  -8        211.66        196.53        41.73 o                         
   7  -7  -8         38.97         63.06        40.40 o                         
  11  -4  -7         71.57         89.06        39.60 o                         
   7  -5  -7        493.85        505.05        44.67 o                         
   9  -3  -6         41.29         82.93        45.73 o                         
  -8  -9  -3         68.48         22.53        49.46 o                         
  -9 -11  -3        188.30        178.13        52.40 o                         
  -9 -12  -3          5.52         -4.00        44.67 o                         
   9   1  -2        864.09        834.90        88.40 o                         
  -9  -8  -2        132.81         99.06        68.40 o                         
 -10 -10  -2         51.52         33.47        50.93 o                         
  12   2  -1         37.11         17.73        98.93 o                         
  -3  -2  -1        122.68        228.93       101.46 o                         
 -12  -9   0       1048.81       1033.70        94.26 o                         
 -13 -13   0          8.79          3.73        61.60 o                         
 -13  -9   1         24.51         40.13        79.73 o                         
 -13  -7   3          5.64         12.80       104.40 o                         
  13   4   4        576.06        452.92        74.40 o                         
  14   4   4        132.10        119.86        68.53 o                         
 -11  -4   4        248.13        240.79        68.26 o                         
 -12  -5   4        368.32        352.92        81.60 o                         
  10   4   5        489.64        391.45        64.00 o                         
  -9  -2   5         24.02         59.73        54.80 o                         
   8   4   6        153.36        133.46        51.73 o                         
 -12  -4   6         13.13         27.73        53.86 o                         
 -13  -5   6         45.11         40.80        62.00 o                         
 -16 -10   6          0.05         12.53        83.20 o                         
   7   4   7        169.18        142.26        43.33 o                         
 -10  -2   8          4.58          3.73        48.80 o                         
   7   4  10         11.90         62.53        46.40 o                         
 -10  -2  10          0.57         52.00        47.06 o                         
   7   4  11         28.39         39.20        38.53 o                         
 -10  -2  11          4.11          9.87        38.53 o                         
   8   4  12         49.19         79.73        43.07 o                         
  -8  -1  12          0.61        -37.47        48.80 o                         
 -10  -2  12          2.60         18.80        38.93 o                         
 -11  -3  12         35.47         66.80        50.26 o                         
   9   4  13          9.18        -11.47        37.20 o                         
  10   4  13          7.15          3.87        38.93 o                         
  -8  -1  13          9.14         54.26        40.93 o                         
 -11  -3  13          0.56         27.47        40.00 o                         
 -12  -4  13         14.23         53.86        50.93 o                         
 -13  -5  13         10.69         40.93        49.46 o                         
   6   3  15         12.12         -6.40        38.67 o                         
  10  -8  -9         63.34         88.80        41.33 o                         
  11  -8  -9          4.59          8.93        36.00 o                         
   8  -9  -9         13.19         54.00        36.67 o                         
  12  -5  -8        143.00        125.46        49.46 o                         
  13  -5  -8         25.45         11.07        39.07 o                         
  15  -5  -8         22.89          4.00        39.07 o                         
   6  -7  -8        218.26        199.86        39.33 o                         
  10  -4  -7          4.97         18.93        38.67 o                         
   6  -5  -7          1.06         35.20        38.80 o                         
  14  -2  -6        229.36        296.12        48.53 o                         
   8  -3  -6        182.69        210.79        45.60 o                         
  13  -1  -5        145.40        179.46        54.80 o                         
   7  -2  -5        607.79        575.18        56.93 o                         
  13   0  -4        564.92        576.91        62.66 o                         
  14   0  -4          0.28        -25.73        55.73 o                         
 -11  -9  -1          0.83         20.93        58.40 o                         
 -12 -12  -1          2.19         -4.40        57.33 o                         
 -12 -13  -1          0.96          1.33        60.53 o                         
 -13 -12   0          2.64         11.33        57.46 o                         
 -14 -12   1         13.13          9.07        76.26 o                         
   9   3   2       1216.09       1121.03        97.86 o                         
  -9  -3   3       2616.42       2620.71       122.26 o                         
  15   4   4        407.33        353.72        74.13 o                         
   9   4   6          5.15         44.93        54.26 o                         
   8   4   7          1.21        -11.73        38.40 o                         
  -8  -1   7         41.45         35.73        44.80 o                         
 -11  -3   7        265.84        235.72        57.33 o                         
 -14  -6   7         35.63         20.93        57.06 o                         
   7   4   8        158.23        102.53        41.87 o                         
   8   4   8        795.81        719.57        56.40 o                         
 -15  -7   8          3.81         13.07        49.60 o                         
 -16  -9   8         91.52         82.13        66.26 o                         
   7   4   9          6.19         32.67        40.13 o                         
 -10  -2   9        133.17        116.66        42.93 o                         
 -15  -7   9         14.98         43.20        56.13 o                         
   8   4  10        241.95        223.46        51.60 o                         
 -15  -7  10        161.03        134.80        53.33 o                         
   8   4  11         10.73         43.07        40.27 o                         
  -8  -1  11          1.53          9.07        36.00 o                         
 -11  -3  11        144.51        121.06        54.93 o                         
 -15  -7  11         39.65         29.20        52.13 o                         
   9   4  12         13.71         54.40        37.07 o                         
  10   4  12         18.32         52.40        41.60 o                         
  11   4  12         29.16         49.60        48.93 o                         
  -6   0  12          3.62         20.13        39.60 o                         
 -13  -5  12          1.84         23.20        48.93 o                         
 -14  -6  12         68.34         64.93        50.53 o                         
  11   4  13          0.97          2.13        39.20 o                         
  12   4  13          2.41         -7.73        41.07 o                         
  13   4  13          3.10         -0.93        41.87 o                         
  -9  -2  13          1.94         10.13        40.00 o                         
   6   3  14         78.35         98.00        41.20 o                         
 -10  -3  14         80.76         77.60        43.73 o                         
 -11  -4  14         13.04         48.00        49.73 o                         
  -6  -1  15         56.48         24.93        39.87 o                         
  -8  -2  15          1.56         42.93        41.33 o                         
  11  -7  -9         32.12         -9.47        35.60 o                         
  12  -7  -9         21.23         61.60        38.40 o                         
  11  -5  -8         14.52          5.47        41.20 o                         
  12  -2  -6          0.01        -14.00        42.80 o                         
   7  -3  -6        371.50        289.72        47.46 o                         
  11  -1  -5        117.72        116.80        54.26 o                         
  12  -1  -5        223.62        245.32        43.73 o                         
  12   0  -4        494.63        476.25        59.60 o                         
  -6  -6  -3         38.86         67.86        53.06 o                         
  -7  -7  -3        105.92        110.26        57.86 o                         
  -9 -10  -3         55.87         35.60        52.00 o                         
   4   0  -2         18.21         23.20        97.06 o                         
  -5  -4  -2      11344.32       9766.32       169.19 o                         
 -10  -9  -2         13.45         15.73        59.73 o                         
 -11 -12  -2         43.00         50.26        51.06 o                         
 -11 -13  -2          1.49         34.67        48.26 o                         
  -5  -3  -1        410.63        440.52        93.86 o                         
 -12 -11  -1        141.48        149.06        63.86 o                         
 -10  -6   0        482.46        471.85        94.40 o                         
 -13 -11   0          9.29         28.80        66.66 o                         
  12   4   5         76.51        101.46        55.86 o                         
 -10  -3   5        413.31        380.92        69.20 o                         
 -14  -7   5          5.51         17.60        65.73 o                         
  10   4   6         55.78         67.06        53.73 o                         
  -9  -2   6          8.07         -7.07        50.13 o                         
 -15  -8   6         47.86         54.80        61.60 o                         
   9   4   7        415.53        395.85        57.20 o                         
 -12  -4   7         10.83         18.80        51.06 o                         
 -13  -5   7         20.36         40.53        50.66 o                         
   9   4   8        117.45         78.13        49.06 o                         
  -8  -1   8          1.88         40.80        43.33 o                         
 -11  -3   8         82.65        110.66        42.53 o                         
 -12  -4   8         24.78         49.60        48.80 o                         
 -14  -6   8         88.81        132.13        51.60 o                         
   8   4   9        296.35        283.99        45.07 o                         
   9   4   9         61.77         66.66        44.53 o                         
  -8  -1   9         64.86         58.13        41.20 o                         
 -11  -3   9         53.05         30.00        39.07 o                         
 -14  -6   9         19.62          6.53        47.06 o                         
 -16  -9   9          2.37         27.33        58.93 o                         
   9   4  10         30.25         17.33        35.33 o                         
  -8  -1  10          7.68         43.20        38.67 o                         
 -12  -4  10         39.21         64.40        46.66 o                         
 -13  -5  10         53.12         59.20        46.93 o                         
 -14  -6  10         79.75         49.86        50.26 o                         
  10   4  11          3.39        -29.87        38.27 o                         
  11   4  11        121.36        171.19        54.00 o                         
 -12  -4  11         10.24         45.20        41.33 o                         
 -13  -5  11          8.73         -1.87        45.20 o                         
 -14  -6  11          1.33         17.20        35.20 o                         
  12   4  12          0.24        -21.73        41.20 o                         
  13   4  12         86.47        108.13        43.73 o                         
  14   4  12          6.93         40.67        51.06 o                         
  15   4  12          4.79         23.07        51.33 o                         
  -9  -2  12          6.27         26.13        40.27 o                         
  -7  -1  13          2.42         -2.13        37.87 o                         
 -10  -3  13         17.04         28.80        39.07 o                         
   7   3  14          0.01        -36.67        36.67 o                         
  -6  -1  14         24.83         80.53        36.80 o                         
  -8  -2  14         39.47         63.20        39.20 o                         
  -7  -2  15          0.00        -10.40        33.87 o                         
  12  -9 -10        103.18         28.80        38.40 o                         
  13  -9 -10         17.59         44.80        39.73 o                         
  14  -9 -10         13.20          6.93        39.47 o                         
  10 -10 -10         17.74         20.40        36.00 o                         
  11 -10 -10          2.71         43.47        38.53 o                         
   9  -7  -9          0.07        -32.93        46.27 o                         
  10  -7  -9          2.31         27.07        38.93 o                         
   7  -8  -9          9.13         60.26        38.40 o                         
  12  -3  -7         24.77         52.66        40.93 o                         
  13  -3  -7        125.64        113.06        40.13 o                         
  11  -2  -6         52.23         59.60        43.60 o                         
  11   0  -4        194.61        188.66        52.13 o                         
   6  -1  -4        890.29        807.44        63.33 o                         
   3  -1  -3        678.74        964.63        86.13 o                         
  -5  -5  -3       1751.25       1646.87        68.93 o                         
 -10 -12  -3         12.57         57.46        51.20 o                         
 -10 -13  -3         31.19         44.53        50.00 o                         
 -11 -11  -2          0.05         22.93        55.20 o                         
  -9  -6  -1        423.95        401.45        80.93 o                         
  -9  -5   0        216.01        215.46        92.80 o                         
  -8  -2   4        130.54        134.53        57.60 o                         
  13   4   5        108.15         65.86        55.33 o                         
  14   4   5          0.16         23.47        52.26 o                         
  15   4   5        158.62         84.13        64.26 o                         
  11   4   6         96.70         87.86        54.00 o                         
  10   4   7        165.03        191.86        42.93 o                         
  -9  -2   7         50.85         62.53        52.13 o                         
 -16 -10   7          2.13          3.60        70.66 o                         
  10   4   8          7.40         33.60        47.46 o                         
 -13  -5   8         25.45         17.07        51.20 o                         
 -12  -4   9          0.00         10.40        38.93 o                         
 -13  -5   9         21.30         23.07        47.73 o                         
  10   4  10        132.53        115.60        42.27 o                         
  11   4  10         81.46         55.20        42.93 o                         
  12   4  10          0.76         10.93        54.93 o                         
  -9  -2  10         30.72         12.67        42.40 o                         
  12   4  11          3.58        -21.33        41.07 o                         
  13   4  11          2.67         36.40        39.33 o                         
  14   4  11          2.75         26.93        48.26 o                         
  16   4  11         41.03         73.46        49.60 o                         
  -7  -1  11        110.92         91.73        46.27 o                         
  -9  -2  11          1.92         28.67        36.53 o                         
 -10  -3  12         50.18         82.53        41.47 o                         
   7   3  13         36.17        -10.67        36.80 o                         
  -6  -1  13         76.13         64.53        46.53 o                         
  -8  -2  13        197.88        179.86        41.20 o                         
 -12  -5  13         47.09          5.60        41.73 o                         
   8   3  14          0.35         20.53        35.87 o                         
   9   3  14          2.73          2.53        33.87 o                         
  -9  -3  14          0.01         62.80        38.40 o                         
  -8  -3  15          0.70         30.00        49.46 o                         
  15  -8 -10         14.25          5.20        35.07 o                         
  10  -9 -10          7.84        -17.60        37.47 o                         
  11  -9 -10         16.37        -22.53        36.93 o                         
   9 -10 -10         20.46         36.80        38.67 o                         
  11  -6  -9         30.88         13.33        36.67 o                         
  12  -6  -9          9.74         25.87        37.87 o                         
   8  -7  -9          1.89          4.40        40.00 o                         
  12  -4  -8         24.78         37.20        49.86 o                         
  13  -4  -8        145.08        120.00        41.47 o                         
  14  -4  -8         84.80        102.53        39.20 o                         
   8  -5  -8         23.87         70.66        43.33 o                         
  10  -3  -7        175.26        207.73        54.66 o                         
  11  -3  -7        265.84        261.19        45.47 o                         
  10  -2  -6         35.03         66.26        43.60 o                         
  13   1  -3        109.42        104.93        62.00 o                         
  -9  -9  -3          2.98         44.67        50.53 o                         
 -10 -11  -3          1.86        -15.87        48.13 o                         
   8   1  -2        300.67        349.32        84.26 o                         
  -8  -5  -1        293.36        302.92        82.00 o                         
 -10  -7  -1          1.65         14.53        64.40 o                         
 -11  -7   0          6.52          8.93        76.00 o                         
 -14 -11   1         48.30         49.60        80.66 o                         
  -8  -3   2        251.97        323.46        96.53 o                         
 -15 -12   2         59.68         58.26       105.33 o                         
   8   3   3        280.46        215.06        68.66 o                         
 -10  -4   3       1257.90       1167.29       108.00 o                         
 -13  -6   5          0.04         -0.53        65.20 o                         
 -15  -9   5         45.53         39.47        80.26 o                         
  12   4   6         41.53         73.06        42.93 o                         
  13   4   6        475.39        365.59        57.06 o                         
  14   4   6          9.06         -3.33        47.60 o                         
  -7  -1   6       2846.32       2601.64        78.53 o                         
 -10  -3   6          2.30         11.73        54.66 o                         
 -16 -11   6          0.57         10.13        79.46 o                         
  11   4   7         39.71         33.07        42.27 o                         
  12   4   7        261.28        237.86        52.40 o                         
 -15  -8   7          0.45        -12.13        61.33 o                         
  11   4   8         11.75         43.87        40.67 o                         
  12   4   8         66.64         89.73        49.46 o                         
  -9  -2   8          0.14         31.20        40.93 o                         
 -15  -8   8         62.32          2.67        59.86 o                         
  11   4   9         30.13         27.60        40.27 o                         
  12   4   9          2.57        -38.00        38.27 o                         
  13   4   9         84.98         63.06        54.00 o                         
  -9  -2   9         12.34         44.53        42.53 o                         
 -15  -8   9          9.61         20.00        57.20 o                         
  13   4  10         30.87         25.33        41.20 o                         
  14   4  10         41.43         17.20        40.13 o                         
  15   4  10          7.09         -6.67        47.73 o                         
 -15  -8  10         14.25        -21.60        51.86 o                         
 -10  -3  11          1.73         23.47        41.87 o                         
 -14  -7  11          5.90         15.87        49.20 o                         
   6   3  12          4.46         19.07        36.80 o                         
   7   3  12        123.17        101.73        46.53 o                         
  -8  -2  12          4.43         24.00        37.60 o                         
 -11  -4  12         41.41         32.53        41.60 o                         
 -12  -5  12          9.74         18.40        45.73 o                         
 -13  -6  12        101.13         86.80        50.00 o                         
   9   3  13         18.52         47.86        48.13 o                         
  -9  -3  13          0.73          6.40        48.40 o                         
  -7  -2  14         31.33         36.53        38.80 o                         
 -10  -4  14          1.78          3.73        41.60 o                         
   6   2  15          0.66        -15.47        37.60 o                         
  11  -8 -10         28.39         62.93        37.20 o                         
   8  -9 -10         22.24         47.46        34.40 o                         
   9  -9 -10         22.05         28.67        38.80 o                         
  10  -6  -9          1.65         42.53        39.33 o                         
  11  -4  -8        102.63         72.80        41.87 o                         
   7  -5  -8        139.49        134.66        41.87 o                         
   9  -3  -7        276.19        296.92        56.13 o                         
   9  -2  -6          8.07         61.33        44.80 o                         
   9  -1  -5        470.36        488.25        50.40 o                         
  10   0  -4        787.26        711.84        62.00 o                         
  -7  -8  -4         19.56         15.47        42.93 o                         
  -9 -11  -4         10.24         18.40        48.26 o                         
  -9 -12  -4          1.72         16.80        38.13 o                         
  -9  -7  -2        426.95        475.05        72.00 o                         
 -11 -10  -2        178.29        168.26        58.66 o                         
  11   2  -1         15.53         58.80       113.86 o                         
 -12 -10  -1         40.18         44.27        59.20 o                         
 -13 -10   0         64.71         39.47        70.00 o                         
 -12  -5   5         40.90         77.20        66.40 o                         
  15   4   6        281.29        207.33        55.60 o                         
 -14  -7   6        115.23         91.73        62.66 o                         
  13   4   7        166.89        149.86        42.40 o                         
  14   4   7          9.67         43.47        48.26 o                         
  15   4   7          0.89         -4.67        48.93 o                         
 -10  -3   7        175.26        220.39        54.93 o                         
  13   4   8        152.94        119.20        42.00 o                         
  14   4   8          8.22         10.27        48.53 o                         
  15   4   8         96.62         55.86        49.86 o                         
  16   4   8        355.10        207.59        53.73 o                         
  -7  -1   8          0.43         30.53        41.47 o                         
 -10  -3   8        363.57        396.79        55.60 o                         
  14   4   9        115.19        120.26        48.26 o                         
  15   4   9         19.16         32.53        38.40 o                         
  16   4   9         62.50         64.80        40.00 o                         
  -7  -1   9          7.65         41.07        40.53 o                         
 -10  -3   9        216.50        243.19        52.93 o                         
 -14  -7  10          5.48         11.73        46.93 o                         
   6   3  11          0.56         -6.93        36.80 o                         
   7   3  11         60.77        105.20        46.66 o                         
  -8  -2  11          6.14        -20.53        34.67 o                         
 -11  -4  11         87.15         58.26        44.67 o                         
 -12  -5  11          9.50         64.93        50.93 o                         
   8   3  12         12.83         -0.67        37.20 o                         
  -6  -1  12          7.86         16.13        37.07 o                         
  -9  -3  12         12.12         26.40        48.00 o                         
  10   3  13         28.35         -0.53        38.13 o                         
  11   3  13          5.32         79.33        41.60 o                         
  -7  -2  13          2.50         27.20        37.73 o                         
 -10  -4  13          4.57         48.66        39.07 o                         
 -11  -5  13          4.70         37.33        50.13 o                         
 -12  -6  13         15.53         36.00        48.26 o                         
   6   2  14         60.03         65.33        45.20 o                         
  -6  -2  14         11.89         67.06        44.80 o                         
  -8  -3  14          1.05        -40.13        40.13 o                         
   7   2  15          1.64         33.47        38.00 o                         
  -7  -3  15          2.04         35.33        39.33 o                         
  11  -7 -10          2.71         18.67        46.40 o                         
  12  -7 -10         39.83         61.20        38.67 o                         
  13  -7 -10          3.00         21.73        36.53 o                         
   9  -8 -10          1.93         51.06        36.13 o                         
  12  -5  -9        298.98        271.19        42.13 o                         
  13  -5  -9         21.30        -16.27        36.80 o                         
   8  -6  -9        366.80        348.25        44.13 o                         
  10  -4  -8         80.93         49.60        44.13 o                         
   6  -5  -8         68.73         92.00        39.07 o                         
   8  -3  -7         70.51         89.73        53.60 o                         
   8  -2  -6        779.64        792.10        58.00 o                         
   8  -1  -5         46.60         62.40        56.80 o                         
  -8  -9  -4          4.38         19.47        39.33 o                         
  12   1  -3        214.75        245.19        59.46 o                         
 -10 -10  -3        164.85        125.86        52.93 o                         
 -11 -13  -3          3.95         11.73        58.00 o                         
  -7  -5  -2        171.27        186.26        63.60 o                         
 -10  -8  -2        242.96        235.86        66.66 o                         
 -12 -13  -2          7.41         25.87        56.53 o                         
 -11  -8  -1        576.02        571.45        73.86 o                         
 -13 -13  -1         29.00         11.87        56.93 o                         
   6   2   1        205.18        196.39        91.06 o                         
 -11  -5   3        799.49        776.51       104.13 o                         
 -12  -6   3        136.68        114.93        92.93 o                         
  -9  -3   4        118.80        112.00        68.93 o                         
 -14  -8   4        294.75        308.39        83.86 o                         
  -8  -2   5      10377.16       9033.94       138.13 o                         
 -11  -4   6        199.25        213.19        59.46 o                         
 -13  -6   6         15.62         24.53        60.13 o                         
 -14  -7   7          0.27         28.93        54.13 o                         
 -14  -7   8         23.27         33.73        55.73 o                         
 -11  -4   9        113.77         67.06        48.66 o                         
 -14  -7   9         36.93         58.13        52.26 o                         
   7   3  10         50.82        109.06        49.46 o                         
  -8  -2  10         98.39        141.46        41.33 o                         
 -11  -4  10         49.15         15.47        39.87 o                         
 -12  -5  10        149.85        115.46        49.06 o                         
 -13  -6  10         42.97         52.00        45.60 o                         
   8   3  11         81.52         83.06        40.93 o                         
   9   3  12          0.28          9.33        38.00 o                         
  10   3  12         22.85         47.60        37.20 o                         
 -10  -4  12         12.29         81.33        49.86 o                         
  12   3  13          0.19         37.33        41.07 o                         
  13   3  13          9.77        -15.87        38.80 o                         
  14   3  13          5.56         49.06        41.33 o                         
  -8  -3  13          0.75         58.66        49.20 o                         
  -9  -4  14          5.86        -26.13        40.27 o                         
 -10  -5  14          2.29         19.07        49.60 o                         
  11  -9 -11         18.06        -10.67        47.06 o                         
   8  -8 -10          0.00         34.80        38.40 o                         
  10  -5  -9        139.19        184.66        41.20 o                         
  11  -5  -9          0.85          1.60        38.27 o                         
  13  -2  -7       2151.89       2067.53        63.20 o                         
  14  -2  -7         16.13         56.53        40.40 o                         
  13  -1  -6        684.83        727.71        63.06 o                         
  14  -1  -6         62.69         53.73        40.53 o                         
   9   0  -4          1.71         18.80        45.87 o                         
  -9 -10  -4          3.46         11.20        46.93 o                         
 -10 -13  -4          3.18          7.20        47.46 o                         
  11   1  -3         86.73         78.53        70.13 o                         
  -7  -6  -3         89.76         58.13        55.06 o                         
  -9  -8  -3        675.89        694.91        67.33 o                         
 -11 -12  -3          0.10         22.00        47.33 o                         
 -12 -12  -2          0.88         -1.60        49.60 o                         
   5   1  -1       2454.06       2664.04       189.33 o                         
 -13 -12  -1          1.66        -10.40        56.53 o                         
 -12  -8   0        355.05        325.85        82.00 o                         
   9   3   3       1421.25       1437.02        86.80 o                         
  -8  -2   6        779.64        804.10        62.00 o                         
 -12  -5   6        208.55        236.79        58.80 o                         
 -15  -9   6         14.61         12.40        70.40 o                         
  -8  -2   7        292.46        349.05        52.66 o                         
 -11  -4   7         71.57         72.53        51.46 o                         
 -12  -5   7         72.90         92.53        58.13 o                         
 -13  -6   7         10.45         26.13        56.80 o                         
   6   3   8        627.90        478.92        50.53 o                         
  -8  -2   8         47.17         79.33        49.60 o                         
 -11  -4   8        102.63         64.26        41.47 o                         
 -12  -5   8        143.00        147.59        50.13 o                         
 -13  -6   8         38.80         33.73        48.80 o                         
   7   3   9         12.96          4.40        39.87 o                         
  -8  -2   9       1070.30       1007.70        52.66 o                         
 -12  -5   9        298.98        295.46        55.20 o                         
 -13  -6   9          2.03         35.47        46.80 o                         
 -15  -9   9         15.10         35.60        56.53 o                         
   8   3  10         60.41         61.60        37.60 o                         
   9   3  11          0.04         24.80        39.33 o                         
  10   3  11          1.74         15.20        47.60 o                         
 -14  -8  11         13.42         17.20        48.53 o                         
  11   3  12          6.95          3.33        39.33 o                         
  12   3  12          1.23         28.53        36.80 o                         
  14   3  12          0.44        -18.67        52.66 o                         
  15   3  12        111.43        129.06        51.60 o                         
  16   3  12          0.34         12.67        49.06 o                         
 -11  -5  12          2.21         12.93        38.00 o                         
 -12  -6  12         40.30         33.47        46.00 o                         
 -13  -7  12          3.13         35.60        42.13 o                         
  -9  -4  13          0.65          1.60        46.80 o                         
   8   2  14         16.19         16.67        38.00 o                         
   9   2  14          3.25         -9.47        35.33 o                         
  -7  -3  14         28.64         57.33        36.40 o                         
  -6  -3  15          2.00        -19.73        32.93 o                         
  10  -9 -11          8.40          7.87        37.73 o                         
   8 -10 -11          2.09         52.53        37.60 o                         
  12  -6 -10          0.06         -9.60        37.73 o                         
  13  -6 -10         42.97         30.40        38.00 o                         
   8  -7 -10         67.93         11.33        46.80 o                         
   9  -7 -10         32.61         61.46        39.47 o                         
   9  -5  -9          4.37         15.47        39.60 o                         
  12  -3  -8        280.66        283.32        42.40 o                         
  11  -2  -7        213.07        228.13        54.80 o                         
  12  -1  -6         59.80         54.66        41.33 o                         
  -9 -13  -5          0.06         33.07        50.13 o                         
 -10 -12  -4         50.01         85.46        46.66 o                         
 -10  -9  -3          0.60         13.60        55.73 o                         
 -11 -11  -3          0.14          5.73        55.46 o                         
 -11  -9  -2         71.29         41.60        59.86 o                         
 -12 -11  -2          1.90         14.40        59.73 o                         
  -8  -4   0       1642.14       1458.75       147.19 o                         
 -14 -12   0         17.76         28.80        68.26 o                         
 -14 -10   1         47.57         48.13        97.33 o                         
  12   3   2         15.28         13.07        72.00 o                         
   8   3   4          2.81         43.60        43.87 o                         
   7   3   6        137.80        140.13        48.26 o                         
   7   3   7        168.09        138.26        44.53 o                         
 -15  -9   7          0.23         23.47        62.53 o                         
   7   3   8        592.78        406.39        49.86 o                         
 -15  -9   8         65.15         55.46        56.66 o                         
   8   3   9         16.40          6.93        37.20 o                         
   9   3  10         35.72         21.07        36.67 o                         
  -9  -3  10          4.15         31.20        37.60 o                         
 -14  -8  10          2.71        -16.40        48.93 o                         
  11   3  11         83.07         80.40        42.93 o                         
  12   3  11          0.05        -14.80        46.93 o                         
  -7  -2  11        111.06         72.66        39.60 o                         
 -10  -4  11         29.95         13.33        42.13 o                         
 -11  -5  11          6.99          6.13        48.26 o                         
 -12  -6  11          0.72         13.47        44.53 o                         
   6   2  12         12.21          0.93        43.87 o                         
  -8  -3  12         54.74         45.33        40.13 o                         
   7   2  13          0.46         40.00        37.07 o                         
  -7  -3  13          0.29        -32.13        42.80 o                         
 -10  -5  13         74.03         72.13        41.33 o                         
 -11  -6  13         31.27         61.73        47.46 o                         
  10   2  14          1.40          5.87        33.47 o                         
  -8  -4  14         36.35         85.33        41.73 o                         
  -9  -5  14          7.63         33.73        49.73 o                         
   6   1  15          5.42         29.87        38.13 o                         
   7   1  15         25.48         18.13        38.40 o                         
  11  -8 -11         66.92        105.86        38.67 o                         
   8  -9 -11          5.43        -13.47        35.87 o                         
   7 -10 -11         34.59         61.33        37.33 o                         
  10  -6 -10         37.46         10.67        36.67 o                         
  12  -4  -9          0.00          1.33        37.73 o                         
  13  -4  -9          8.11          3.60        36.80 o                         
  11  -3  -8         82.65         99.06        40.67 o                         
  10  -2  -7        292.19        253.32        55.73 o                         
  11  -1  -6        288.16        267.19        48.00 o                         
  -9 -12  -5          7.02         51.33        47.33 o                         
   8   0  -4        724.57        702.77        58.13 o                         
  -9  -9  -4        139.04        154.53        49.86 o                         
 -10 -11  -4          0.17        -11.20        45.73 o                         
   7   1  -2        397.91        379.05        92.13 o                         
  -6  -4  -2         44.55         41.47        60.40 o                         
 -13 -11  -1         20.32         30.00        64.40 o                         
  10   3   3         81.46         99.73        59.06 o                         
   9   3   4         68.64         70.00        54.66 o                         
 -10  -4   4         37.42         44.67        70.53 o                         
   8   3   6          0.18         11.07        49.60 o                         
   8   3   7        104.23         92.00        52.80 o                         
   8   3   8         12.23         17.60        41.47 o                         
  -9  -3   8        451.23        462.25        53.46 o                         
   9   3   9         31.16        -18.80        36.13 o                         
  -9  -3   9         13.80         21.07        36.93 o                         
 -14  -8   9        147.11        119.86        58.66 o                         
  11   3  10         35.34          1.07        40.13 o                         
 -10  -4  10        126.78         78.80        39.60 o                         
 -11  -5  10        140.58        100.13        48.40 o                         
 -13  -7  10          3.00         35.33        47.86 o                         
  13   3  11         14.73         16.00        41.47 o                         
  14   3  11          5.08          2.93        38.93 o                         
  15   3  11          5.80         -9.87        39.20 o                         
  16   3  11         24.64         -9.07        41.20 o                         
  -8  -3  11         40.50         69.33        45.47 o                         
   7   2  12         84.93         91.06        36.40 o                         
  -9  -4  12          5.67         12.67        41.87 o                         
   9   2  13         36.34        -10.27        35.60 o                         
  10   2  13          3.46         27.07        41.73 o                         
  -8  -4  13         38.05         98.80        48.26 o                         
   6   1  14         26.85         23.20        44.80 o                         
  -6  -3  14        155.78        136.93        40.00 o                         
  11  -7 -11          4.64         52.40        43.07 o                         
  12  -7 -11          0.35         20.53        37.73 o                         
  13  -7 -11         47.06         10.40        39.20 o                         
  14  -5 -10        165.79        132.40        39.60 o                         
   9  -6 -10         20.29         -5.73        38.53 o                         
  10  -4  -9        190.35        198.53        49.86 o                         
   9  -3  -8        451.23        487.58        53.06 o                         
  10  -3  -8        363.57        372.52        44.00 o                         
   9  -2  -7         50.85         56.93        53.73 o                         
  10  -1  -6        956.88        927.43        58.40 o                         
  -8 -12  -6         16.78         31.60        46.53 o                         
   6  -1  -5        807.36        801.04        58.13 o                         
  -9 -11  -5         13.12        -21.87        43.73 o                         
  10   1  -3       1683.98       1596.74        82.00 o                         
  13   3   2        385.93        304.26        77.60 o                         
 -13  -7   4        137.99        151.86        78.40 o                         
   9   3   5        367.30        305.72        57.86 o                         
 -14  -8   5        257.66        224.26        73.73 o                         
  -9  -3   6         41.29         40.40        40.00 o                         
   9   3   7         60.51         56.80        49.46 o                         
  -9  -3   7        276.19        272.12        50.26 o                         
  10   3   8         49.25         60.13        46.80 o                         
 -14  -8   8         55.85         56.66        59.46 o                         
  10   3   9        126.89        119.86        42.00 o                         
  11   3   9          5.94          6.00        46.66 o                         
  -7  -2   9          5.42         27.47        39.60 o                         
 -10  -4   9        190.35        148.13        41.07 o                         
 -13  -7   9          0.58        -20.40        53.86 o                         
  12   3  10         87.27         87.73        42.00 o                         
  13   3  10         23.98         27.47        44.67 o                         
  14   3  10         58.24         48.53        51.60 o                         
  15   3  10        140.40        150.53        52.13 o                         
  16   3  10          1.91         -4.93        45.47 o                         
  -8  -3  10         80.91        139.19        49.20 o                         
 -12  -6  10          0.06         23.47        35.60 o                         
   8   2  12          0.14         12.80        36.93 o                         
  -7  -3  12         72.43        103.46        39.60 o                         
 -10  -5  12          8.94        -39.33        39.87 o                         
 -12  -7  12         66.89         55.06        40.00 o                         
  11   2  13          8.38         41.33        37.20 o                         
  12   2  13          2.38         65.33        40.67 o                         
  13   2  13         33.54         35.47        47.06 o                         
   7   1  14          0.02         56.53        33.20 o                         
  -8  -5  14         28.11         62.80        45.60 o                         
  -6  -4  15          0.00         19.33        40.00 o                         
  10  -7 -11         31.43         37.20        35.60 o                         
   8  -8 -11          9.38          7.87        38.13 o                         
  11  -5 -10        140.58        120.00        39.33 o                         
   9  -4  -9          0.30         12.67        42.13 o                         
   8  -2  -7        292.46        299.46        56.66 o                         
   9  -1  -6         24.02         43.47        43.47 o                         
  -8 -11  -6         81.89         86.80        46.66 o                         
  -8  -9  -5          0.01         -1.60        38.93 o                         
 -10 -13  -5          1.32         -3.33        48.00 o                         
 -10 -10  -4          6.84         20.53        49.73 o                         
 -11 -13  -4          2.01         21.87        50.66 o                         
 -11 -10  -3        168.84        155.33        50.66 o                         
 -12 -13  -3          0.06         27.07        49.73 o                         
 -12 -10  -2         22.13         14.40        54.13 o                         
 -13 -13  -2         54.52         35.60        57.46 o                         
 -13  -9   0          2.45          4.80        71.60 o                         
 -14 -11   0         95.96         81.33        75.20 o                         
  14   3   2         69.11         58.80        73.46 o                         
  11   3   3        177.07        123.86        56.66 o                         
  10   3   4       2220.42       2073.26        83.86 o                         
 -11  -5   4          7.33         11.07        72.53 o                         
 -10  -4   5        404.82        379.05        68.80 o                         
 -15 -10   5          3.13         10.67        75.60 o                         
   9   3   6        174.69        140.93        42.93 o                         
 -14  -8   6         37.97         20.53        61.20 o                         
  10   3   7        160.25        166.93        51.73 o                         
 -10  -4   7          4.97         -3.07        52.80 o                         
 -14  -8   7          4.38         21.47        56.26 o                         
  11   3   8         19.23         51.33        47.46 o                         
  -7  -2   8         15.26         55.86        43.73 o                         
 -10  -4   8         80.93         74.40        40.93 o                         
 -15 -10   8         34.65         31.60        56.53 o                         
  12   3   9        209.16        161.19        42.40 o                         
  13   3   9         40.92         31.20        50.13 o                         
  14   3   9          4.65         46.66        49.20 o                         
 -11  -5   9          0.85          7.73        39.20 o                         
 -14  -9  10         13.20         14.27        50.00 o                         
   7   2  11         90.64         92.66        38.00 o                         
 -10  -5  11          7.13         -3.33        49.73 o                         
 -12  -7  11          0.35          4.13        44.80 o                         
 -13  -8  11         71.60         48.26        47.73 o                         
  -8  -4  12         44.66         81.06        49.73 o                         
  14   2  13          0.00         55.73        38.93 o                         
   6   1  13         91.22         72.53        36.80 o                         
 -10  -6  13         12.86         33.60        38.80 o                         
   8   1  14         10.68         22.13        34.40 o                         
  13  -6 -11         47.76         14.67        36.00 o                         
   8  -7 -11         14.06         34.00        45.07 o                         
   9  -7 -11        183.18        161.46        38.80 o                         
   9  -5 -10         97.02        134.26        37.73 o                         
  10  -5 -10          8.17         15.20        36.67 o                         
  14  -3  -9         27.81         34.27        36.67 o                         
   8  -4  -9        528.03        490.38        47.60 o                         
  13  -2  -8        533.37        488.65        49.06 o                         
  14  -1  -7          2.79         10.13        48.00 o                         
   8  -1  -6        276.29        351.45        58.00 o                         
  -9 -10  -5         24.29         22.93        46.80 o                         
 -10 -12  -5         25.16         21.33        46.27 o                         
  14   1  -4         41.36         34.80        55.86 o                         
 -11 -12  -4         74.95         74.26        47.46 o                         
   9   1  -3        340.26        326.25        72.40 o                         
  -8  -6  -3        251.26        263.99        56.93 o                         
  -9  -7  -3        393.94        379.85        65.60 o                         
 -10  -8  -3         36.75         38.13        60.80 o                         
 -12 -12  -3          0.01         47.33        46.40 o                         
  -9  -6  -2        570.42        539.98        71.86 o                         
 -10  -7  -2         12.64         31.73        63.33 o                         
 -13 -12  -2         36.34         57.86        56.26 o                         
 -13 -10  -1         52.91         39.87        66.40 o                         
  12   3   3         20.10          6.93        60.66 o                         
  -8  -3   3         40.55         82.93        67.06 o                         
  11   3   4         93.76         44.53        53.20 o                         
 -12  -6   4         30.10         26.27        69.33 o                         
  10   3   5        374.38        306.66        48.66 o                         
 -13  -7   5          3.03          5.07        62.26 o                         
  10   3   6        110.43         97.86        42.13 o                         
 -10  -4   6          2.12         11.73        55.60 o                         
 -15 -10   6          0.02         32.40        69.46 o                         
  11   3   7        303.62        286.12        52.40 o                         
 -11  -5   7         75.85         98.13        59.60 o                         
 -13  -7   7          5.48         10.00        55.20 o                         
 -15 -10   7         22.09         12.80        54.93 o                         
  12   3   8        197.31        205.46        42.93 o                         
  13   3   8         93.84         96.66        48.13 o                         
 -11  -5   8         14.52        -20.53        46.40 o                         
 -12  -6   8         25.91         36.80        48.40 o                         
 -13  -7   8         14.68        -25.07        47.73 o                         
  15   3   9          1.45        -11.33        36.93 o                         
  16   3   9          4.40         10.67        35.73 o                         
  -8  -3   9         56.54         53.46        36.93 o                         
 -14  -9   9          0.72         -2.40        58.13 o                         
   7   2  10         19.31        -20.67        37.47 o                         
  -9  -4  10         41.47         19.73        37.47 o                         
 -13  -8  10          1.18         14.40        47.20 o                         
   9   2  11         28.55         56.66        37.33 o                         
  -7  -3  11         55.04         61.33        39.33 o                         
  11   2  12         17.90        -13.33        35.07 o                         
  12   2  12          0.04         -2.40        38.67 o                         
  13   2  12          5.59         -5.07        46.80 o                         
  -9  -5  12         55.62         83.73        48.66 o                         
   7   1  13          1.12         31.60        35.87 o                         
  -7  -4  13         17.11         19.73        36.53 o                         
  -8  -5  13          1.18         22.40        48.66 o                         
  10   1  14         38.64         73.73        35.60 o                         
  11   1  14          3.43         56.93        35.47 o                         
  -6  -4  14          8.00         39.07        36.40 o                         
  -7  -5  14          1.15         51.60        44.80 o                         
  13  -7 -12          3.13         37.33        44.67 o                         
  10  -8 -12          0.45         -3.60        37.73 o                         
  11  -8 -12          8.67         36.53        36.53 o                         
   8  -9 -12          0.00         -9.20        38.00 o                         
  10  -6 -11          1.17          2.40        36.13 o                         
   7  -7 -11        104.60        118.53        38.40 o                         
  12  -4 -10         39.21          4.40        45.73 o                         
  13  -4 -10        150.93        141.73        37.73 o                         
  14  -4 -10        143.98        146.53        42.80 o                         
   8  -5 -10         93.50         91.60        38.93 o                         
  11  -3  -9         53.05         20.53        48.00 o                         
  12  -3  -9         83.71         67.60        38.13 o                         
  11  -2  -8         25.72         81.86        48.66 o                         
  12  -2  -8        183.19        189.19        40.00 o                         
   7  -3  -8        320.35        318.39        46.66 o                         
  12  -1  -7         28.74         21.07        46.53 o                         
  -8 -10  -6          2.37         43.47        44.93 o                         
  -9 -12  -6         21.85         44.93        45.07 o                         
  13   1  -4          6.39         21.60        51.06 o                         
  -9  -8  -4        112.55         77.46        51.46 o                         
 -11 -11  -4          0.97         26.53        47.60 o                         
 -12 -11  -3         58.48         51.06        58.40 o                         
  14   2  -2         45.13         66.80        78.00 o                         
 -11  -8  -2        211.08        215.46        64.93 o                         
  10   2  -1        122.22        135.46       124.53 o                         
 -10  -6  -1        118.65        106.53        80.00 o                         
 -11  -7  -1          5.02         32.13        75.60 o                         
 -15 -12   1         33.42         51.46        92.13 o                         
  27   2   2         19.42         25.73        81.73 o                         
  -9  -4   2        430.44        435.05       107.06 o                         
  13   3   3        187.49        183.86        72.13 o                         
  12   3   4        306.38        282.66        68.66 o                         
  11   3   5         87.03         81.20        54.93 o                         
 -11  -5   5         39.13         68.53        66.13 o                         
 -12  -6   5        125.13        133.33        73.46 o                         
  11   3   6          5.32         35.20        45.07 o                         
 -11  -5   6         93.64        102.13        55.33 o                         
 -12  -6   6          3.69        -10.13        60.26 o                         
 -13  -7   6          2.00         24.93        56.93 o                         
  12   3   7         68.48         38.53        41.73 o                         
  13   3   7        137.47        107.73        49.60 o                         
 -12  -6   7         67.42         42.27        48.80 o                         
  14   3   8          0.18        -33.07        39.60 o                         
  15   3   8        121.17        113.73        41.47 o                         
  16   3   8        175.41        122.93        49.20 o                         
   7   2   9          0.00         13.87        47.73 o                         
  -6  -2   9          2.46         22.00        41.07 o                         
  -7  -3  10        338.95        327.85        50.66 o                         
 -10  -5  10          8.17         41.20        38.13 o                         
 -11  -6  10         23.71         47.33        45.73 o                         
 -12  -7  10         39.83         85.33        44.80 o                         
  10   2  11         31.08         19.60        38.40 o                         
  11   2  11         22.47         17.33        46.93 o                         
  -8  -4  11          2.45         57.06        37.47 o                         
  15   2  12          4.83         41.60        40.53 o                         
  16   2  12         19.35         -2.67        39.73 o                         
  -7  -4  12         12.51         18.40        48.53 o                         
 -10  -6  12          0.05         35.73        38.27 o                         
 -11  -7  12         50.02         69.46        39.33 o                         
   8   1  13          0.31         35.20        36.27 o                         
   9   1  13         12.25         48.53        35.07 o                         
  -9  -6  13         11.11        -25.47        40.27 o                         
 -10  -7  13          0.60          1.60        45.20 o                         
   6   0  14          6.41         19.87        35.33 o                         
  11  -7 -12         50.02         61.33        39.47 o                         
  12  -7 -12         66.89         46.13        38.93 o                         
   8  -8 -12          2.90        -24.13        35.73 o                         
   9  -8 -12          9.13         33.47        37.73 o                         
   7  -9 -12         31.88        -33.20        38.00 o                         
  12  -5 -11          9.50         78.00        43.73 o                         
  13  -5 -11          8.73         31.60        36.00 o                         
  14  -5 -11          0.02         49.86        35.07 o                         
   8  -6 -11         19.84         58.53        44.27 o                         
   9  -6 -11          1.61         38.67        34.80 o                         
   6  -7 -11          3.58         11.07        38.13 o                         
  11  -4 -10         49.15         29.20        37.47 o                         
  10  -3  -9        216.50        228.53        42.93 o                         
  10  -2  -8          4.58          8.40        40.80 o                         
  11  -1  -7        447.39        368.12        55.33 o                         
  -8 -12  -7         13.49         19.07        48.40 o                         
  13   0  -6       3252.99       3441.61        93.60 o                         
   7  -1  -6       2846.33       2555.51        74.93 o                         
  -9 -11  -6          0.74          7.33        42.00 o                         
  -9  -9  -5         54.41         76.00        50.80 o                         
 -10 -11  -5         16.32         -2.27        47.06 o                         
  12   1  -4          8.19         30.13        51.60 o                         
 -10  -9  -4          9.64         39.73        47.73 o                         
 -11  -9  -3          9.86         22.40        48.13 o                         
  -8  -5  -2         11.91         37.60        56.00 o                         
 -13 -11  -2         16.80         19.33        65.86 o                         
 -14 -12  -1          3.84         24.13        63.20 o                         
  14   3   3        521.33        466.65        75.33 o                         
  13   3   4         54.11         15.87        65.20 o                         
  -8  -3   4         83.51         93.33        63.86 o                         
  12   3   5         63.50         75.46        56.66 o                         
  13   3   5         13.53         30.00        54.66 o                         
  13   3   6         72.64        104.53        52.40 o                         
  14   3   6         74.75         34.00        50.00 o                         
  14   3   7         64.49         19.60        38.53 o                         
  15   3   7          1.63         54.26        47.86 o                         
  16   3   7         86.26         15.07        50.66 o                         
  -8  -3   7         70.51         70.53        40.80 o                         
 -14  -9   8         31.37         32.80        49.73 o                         
   8   2   9        700.11        647.58        56.40 o                         
 -10  -5   9        139.19        145.06        47.60 o                         
   9   2  10          2.43         38.40        37.07 o                         
  10   2  10         39.04         75.06        47.73 o                         
  12   2  11          0.64         32.40        37.20 o                         
  13   2  11        169.18        188.93        44.13 o                         
  14   2  11         14.31         54.66        48.00 o                         
  15   2  11        105.07         59.06        49.46 o                         
  16   2  11          3.80         45.07        48.00 o                         
  -9  -5  11         80.87         58.13        40.40 o                         
 -10  -6  11          1.17          6.80        48.80 o                         
 -11  -7  11          4.64          9.73        42.80 o                         
 -12  -8  11          4.17         28.00        47.20 o                         
   7   1  12          9.65        -10.67        36.00 o                         
  10   1  13         18.52         24.80        34.53 o                         
  11   1  13          6.04        -29.33        33.73 o                         
  -6  -4  13         61.62         61.86        37.47 o                         
   7   0  14          7.57        -14.40        36.67 o                         
  -6  -5  14         18.82         19.73        48.13 o                         
  13  -6 -12        101.13         90.40        46.40 o                         
  10  -7 -12          1.04         24.00        37.20 o                         
   7  -8 -12         20.14          6.13        37.20 o                         
  11  -5 -11          6.99         21.47        36.53 o                         
  10  -4 -10        126.78        102.66        39.33 o                         
   9  -3  -9         13.80         47.46        41.33 o                         
   9  -2  -8          0.14         30.93        41.47 o                         
  10  -1  -7         23.59         43.73        44.13 o                         
  -8 -11  -7         27.52         27.07        42.67 o                         
  12   0  -6         59.06         75.46        54.00 o                         
  -7  -8  -6        130.32        119.20        40.67 o                         
  -8  -9  -6         34.39         54.13        48.53 o                         
 -10 -10  -5         52.15         73.73        53.33 o                         
 -11 -10  -4         33.22         61.06        55.60 o                         
   8   1  -3        200.06        195.73        66.66 o                         
  13   2  -2          0.30         36.40        77.86 o                         
 -12  -9  -2         10.80         36.67        56.13 o                         
 -12  -8  -1         56.62         84.66        75.20 o                         
  15   3   4        189.70        183.59        67.46 o                         
  14   3   5         16.24         20.40        52.13 o                         
  15   3   5         44.29         25.73        55.06 o                         
  -8  -3   5        288.79        351.72        59.60 o                         
  15   3   6        821.57        613.58        61.06 o                         
  -8  -3   6        182.69        197.33        48.00 o                         
 -14  -9   7         36.07         66.66        56.40 o                         
   7   2   8         68.24         59.73        43.20 o                         
  -9  -4   8         11.47         45.20        41.47 o                         
 -13  -8   8          1.19         25.07        54.00 o                         
   9   2   9          0.04         21.07        46.53 o                         
  -7  -3   9         24.58         45.47        37.20 o                         
 -11  -6   9         30.88          8.13        46.53 o                         
 -12  -7   9         21.23         45.07        46.13 o                         
 -14 -10   9         44.81         31.20        48.93 o                         
  11   2  10         43.66         32.00        36.53 o                         
  12   2  10         42.84         59.06        48.26 o                         
 -13  -9  10         17.59         36.67        50.40 o                         
  -7  -4  11         26.38         15.20        48.13 o                         
   8   1  12          1.16        -16.53        36.40 o                         
   9   1  12         25.29        -12.13        36.53 o                         
  -9  -6  12         13.03         43.20        47.20 o                         
 -10  -7  12          1.04         44.27        47.86 o                         
 -11  -8  12          8.67          7.47        45.60 o                         
  12   1  13          1.79          8.27        34.27 o                         
  13   1  13          2.37        -16.53        38.00 o                         
  14   1  13         21.12         44.00        38.80 o                         
  -7  -5  13          7.21         30.53        37.07 o                         
  -8  -6  13         18.13         12.80        47.06 o                         
  -9  -7  13         25.15         11.20        47.06 o                         
   9   0  14          3.54         29.07        38.53 o                         
  -7  -6  14          4.16        -12.27        37.87 o                         
   6  -1  15          5.42          1.87        37.87 o                         
   7  -1  15         25.48        -10.67        38.00 o                         
  12  -6 -12         40.30         42.13        37.87 o                         
   8  -7 -12          0.50         22.67        35.73 o                         
   6  -8 -12         60.73         66.53        37.47 o                         
   9  -5 -11         80.87         64.66        36.93 o                         
  10  -5 -11          7.13         16.40        35.60 o                         
  13  -3 -10          3.77         10.40        48.80 o                         
   8  -4 -10        259.93        239.99        42.80 o                         
  13  -2  -9         58.81         80.40        46.00 o                         
   8  -2  -8         47.17         95.33        43.60 o                         
   9  -1  -7        127.29        120.00        52.80 o                         
  11   0  -6        570.19        648.91        58.53 o                         
  -9 -10  -6          0.13         -6.53        43.47 o                         
 -11 -12  -5         17.82         16.67        48.00 o                         
 -12 -12  -4          6.88         15.47        47.86 o                         
 -12 -10  -3          0.86         16.93        54.13 o                         
  -9  -5  -1        303.46        286.92        81.33 o                         
 -14  -9   6          8.62         -2.13        63.73 o                         
 -15 -11   6          0.49         10.93        65.60 o                         
   7   2   7        687.10        651.44        54.93 o                         
  -9  -4   7        532.85        471.72        61.46 o                         
   8   2   8         30.87         13.20        42.53 o                         
  -7  -3   8        320.35        313.06        50.40 o                         
 -10  -5   8        161.76        167.46        50.00 o                         
 -11  -6   8        211.66        197.59        51.33 o                         
 -12  -7   8         65.39         47.46        49.86 o                         
  10   2   9        133.72        123.86        40.00 o                         
  13   2  10          0.39         36.00        42.93 o                         
  14   2  10          3.59         51.20        52.93 o                         
  15   2  10          2.31         49.06        48.40 o                         
  -9  -5  10         97.02        143.33        38.93 o                         
 -10  -6  10         37.46         51.86        45.33 o                         
 -11  -7  10          2.72          4.67        43.20 o                         
 -12  -8  10          6.57         50.80        44.40 o                         
  10   1  12          7.83         34.53        36.80 o                         
  -6  -4  12          0.82         35.47        37.73 o                         
  10   0  14          0.59          4.27        33.60 o                         
  11   0  14          0.13         36.13        35.87 o                         
  12   0  14         59.87         68.40        47.20 o                         
  -5  -5  14          5.40         47.86        36.67 o                         
  10  -6 -12          0.05         32.67        34.67 o                         
   7  -7 -12         12.03         38.80        38.53 o                         
  12  -4 -11         10.24         36.40        46.66 o                         
  13  -4 -11          2.74         -1.33        36.53 o                         
  14  -4 -11          2.76         22.40        38.67 o                         
   8  -5 -11         48.86         62.93        37.20 o                         
  11  -3 -10         53.54        110.80        47.33 o                         
  12  -3 -10        163.39        148.13        36.40 o                         
  12  -2  -9        128.85        167.19        37.20 o                         
  13  -1  -8         12.33         75.33        50.93 o                         
  14  -1  -8        320.53        321.86        44.53 o                         
   7  -2  -8         15.26         49.06        51.73 o                         
   8  -1  -7         41.45         87.86        56.53 o                         
  -8 -10  -7         10.32         43.73        46.40 o                         
  -9 -12  -7          8.77         -1.60        46.93 o                         
  10   0  -6        168.24        162.93        52.26 o                         
  -8  -7  -5          9.81         11.20        51.33 o                         
  -9  -8  -5         47.59         52.13        47.86 o                         
 -11 -11  -5          7.95         -6.00        48.66 o                         
  10   1  -4       4307.82       4392.11       110.53 o                         
  -9  -7  -4         35.58         65.06        53.46 o                         
 -13 -12  -3          3.82         37.60        56.26 o                         
 -14 -11  -1         97.61         98.80        72.93 o                         
 -14 -10   0        833.38        740.37       110.13 o                         
 -14  -9   4         22.46         24.00        72.26 o                         
 -15 -11   4          1.35         23.60        81.60 o                         
 -14  -9   5         30.56         31.47        61.33 o                         
 -15 -11   5         16.32         -4.93        72.80 o                         
   7   2   6        590.03        612.78        62.40 o                         
  -9  -4   6          6.25         25.73        53.20 o                         
   8   2   7        390.19        337.05        55.86 o                         
 -10  -5   7         31.07         23.07        50.00 o                         
 -13  -8   7          3.37         20.40        52.66 o                         
   9   2   8          3.60         20.40        39.60 o                         
 -14 -10   8         33.64         42.67        55.33 o                         
  11   2   9         26.64         -2.53        35.73 o                         
 -13  -9   9         42.21         34.27        46.80 o                         
   8   1  11          0.68         15.60        36.53 o                         
   9   1  11         63.19         41.07        38.67 o                         
  -8  -5  11         48.86         41.33        38.40 o                         
  -9  -6  11          1.61         12.93        47.06 o                         
 -10  -7  11         31.43         45.20        43.87 o                         
 -11  -8  11         66.92        106.26        48.13 o                         
  12   1  12          7.07         26.80        37.07 o                         
  14   1  12          3.06         42.40        35.33 o                         
  16   1  12          1.43         30.80        49.20 o                         
  -7  -5  12          0.80         31.47        37.20 o                         
  -8  -6  12          0.24        -32.27        47.33 o                         
  -6  -5  13          1.83         36.93        38.53 o                         
  -7  -6  13          3.68         14.53        48.53 o                         
   6  -1  14         26.85         17.87        35.47 o                         
  -6  -6  14         12.11         55.20        41.33 o                         
  10  -7 -13          0.60         -2.53        43.73 o                         
  13  -5 -12          1.84         18.40        34.67 o                         
   8  -6 -12          0.24         -8.67        34.27 o                         
   9  -6 -12         13.03         49.60        35.20 o                         
   7  -5 -11        321.93        325.59        41.73 o                         
  10  -3 -10        175.32        198.93        40.13 o                         
  10  -2  -9        133.17        104.40        49.06 o                         
  11  -2  -9         22.32         14.27        36.80 o                         
  12  -1  -8         56.83         79.86        39.07 o                         
  -8 -12  -8          6.59         46.00        47.86 o                         
  -8  -8  -6         12.59         23.73        37.60 o                         
  -9  -9  -6        805.84        705.31        59.20 o                         
 -10 -11  -6          5.25         21.47        36.00 o                         
 -10  -9  -5         24.97         11.33        48.00 o                         
  -8  -6  -4        435.75        363.32        52.00 o                         
 -11  -9  -4          1.61          5.33        53.73 o                         
 -12 -11  -4         13.88         14.67        47.20 o                         
  -9  -6  -3        207.46        227.86        58.66 o                         
 -10  -7  -3        138.49        129.33        60.26 o                         
 -11  -8  -3        331.60        284.79        64.93 o                         
  12   2  -2         51.39         43.60        77.86 o                         
 -13 -10  -2         37.92         53.86        53.46 o                         
 -13  -9  -1         56.76         34.00        64.80 o                         
   7   2   2         98.01         81.86        77.73 o                         
  -9  -4   3          0.12         32.13        64.53 o                         
  -9  -4   4        165.98        128.80        63.60 o                         
   7   2   5        769.68        745.31        64.26 o                         
  -9  -4   5         57.17        110.66        53.73 o                         
 -13  -8   6         24.98         28.13        60.13 o                         
   9   2   7         17.24         38.40        50.13 o                         
  -7  -3   7        174.73        140.53        40.53 o                         
 -11  -6   7          9.87         13.87        49.86 o                         
 -12  -7   7         11.40         25.20        47.46 o                         
  10   2   8          4.80         36.80        35.47 o                         
  11   2   8         19.54         78.66        47.33 o                         
  -8  -4   8        604.85        635.31        60.00 o                         
  13   2   9         29.83         30.00        39.33 o                         
  14   2   9        125.31        112.93        41.20 o                         
  15   2   9         72.39         16.80        47.20 o                         
  -6  -3   9          2.51         -8.27        39.60 o                         
  -9  -5   9          4.37        -14.93        37.87 o                         
 -10  -6   9          1.65         30.53        47.33 o                         
 -12  -8   9         17.47         28.80        46.40 o                         
  10   1  11         62.62         60.26        38.13 o                         
  11   1  11        132.47        108.26        49.33 o                         
   6   0  12          4.38         19.20        38.67 o                         
   7   0  12         20.74         29.07        44.00 o                         
  -9  -7  12         36.55          1.33        40.27 o                         
 -10  -8  12          0.45         23.73        38.53 o                         
  -8  -7  13          4.16         12.67        38.93 o                         
   7  -1  14          0.02         69.06        36.80 o                         
  12  -6 -13         15.53         22.67        43.33 o                         
   9  -7 -13         25.15         -0.53        36.40 o                         
  10  -5 -12          8.94        -22.13        37.87 o                         
  11  -5 -12          2.21         -0.53        33.87 o                         
   7  -6 -12          0.05         34.80        35.33 o                         
   9  -4 -11          3.50          9.07        34.80 o                         
  10  -4 -11         29.95         35.60        37.20 o                         
   9  -3 -10          4.15          7.20        38.67 o                         
   9  -2  -9         12.34          9.33        46.93 o                         
  11  -1  -8        225.69        213.73        38.67 o                         
  -8 -11  -8         10.37         12.40        46.53 o                         
   7  -1  -7       3384.32       3096.96        78.53 o                         
  -8  -9  -7         13.94         -6.53        48.53 o                         
   9   0  -6        252.06        295.59        47.73 o                         
 -10 -10  -6        112.28         73.60        46.66 o                         
  13   1  -5        145.40        146.26        55.20 o                         
 -11 -10  -5         81.74         81.06        54.26 o                         
   9   1  -4        329.58        333.59        60.53 o                         
 -13 -11  -3         54.34         25.87        59.60 o                         
 -14 -12  -2         12.01          0.67        54.66 o                         
 -15 -12   0         29.77         28.27        83.60 o                         
 -10  -5   6        107.24         89.86        54.66 o                         
  10   2   7          6.78         20.40        51.33 o                         
 -14 -10   7         34.85         53.60        56.40 o                         
  12   2   8         80.91        111.73        39.60 o                         
  13   2   8        526.37        406.12        54.40 o                         
 -13  -9   8         26.32         48.53        49.20 o                         
  -7  -4   9          0.22        -18.27        44.67 o                         
 -11  -7   9         32.12         -4.40        38.13 o                         
   8   1  10         33.63         57.73        41.33 o                         
   9   1  10          6.46         45.33        46.53 o                         
  -8  -5  10         93.50         62.26        39.20 o                         
 -11  -8  10         28.39         35.47        42.40 o                         
 -12  -9  10        103.18         50.13        47.86 o                         
  12   1  11         34.32          6.13        36.53 o                         
  13   1  11          6.32         28.67        39.73 o                         
  14   1  11         87.33         24.93        49.60 o                         
  -7  -5  11        321.93        292.79        46.53 o                         
   8   0  12         91.22        108.13        36.40 o                         
  -6  -5  12         22.38        -12.13        38.80 o                         
   6  -1  13         91.22         86.26        36.40 o                         
  -6  -6  13          3.35         43.20        46.40 o                         
   9  -1  14          0.35        -24.00        36.00 o                         
  10  -1  14         38.64         57.46        35.20 o                         
   7  -2  15          1.64          6.93        35.87 o                         
  10  -6 -13         12.86          0.93        45.20 o                         
  11  -6 -13         31.27          7.87        36.27 o                         
   8  -7 -13          4.16          1.33        37.07 o                         
  14  -4 -12          1.70          1.33        32.93 o                         
  15  -4 -12          0.70         -1.33        34.80 o                         
   9  -5 -12         55.62         56.53        36.13 o                         
   6  -6 -12         17.21         34.00        36.40 o                         
  13  -3 -11          0.41        -25.20        38.00 o                         
   8  -4 -11          2.45         30.53        36.00 o                         
  13  -2 -10         17.13         77.33        46.53 o                         
   8  -3 -10         80.91         94.93        41.87 o                         
  -7 -11  -9          1.27         21.07        48.26 o                         
  10  -1  -8        431.84        368.52        47.20 o                         
  -9 -10  -7          0.34        -10.00        41.73 o                         
 -11 -12  -6         22.57         31.87        48.13 o                         
  12   1  -5        223.62        217.99        57.20 o                         
 -12 -12  -5          3.68         21.87        49.60 o                         
 -12 -10  -4          0.27         23.20        53.46 o                         
  -8  -5  -3         30.34         54.26        55.06 o                         
 -12  -9  -3          1.23          5.07        54.66 o                         
 -11  -7  -2         89.67         89.20        63.33 o                         
 -10  -5   5        974.25        915.30        72.13 o                         
 -13  -8   5          5.52          7.73        58.80 o                         
   9   2   6          0.01          5.87        40.40 o                         
 -11  -6   6        258.53        210.66        58.40 o                         
 -12  -7   6          2.02         10.40        49.33 o                         
  11   2   7        321.71        272.52        51.20 o                         
  -8  -4   7         10.91         20.93        50.40 o                         
  14   2   8        210.18        201.59        41.87 o                         
  15   2   8        180.90        100.93        50.66 o                         
  -9  -5   8          6.49         35.60        41.07 o                         
 -10  -6   8        255.11        231.86        50.13 o                         
 -12  -8   8          2.14         21.73        44.40 o                         
   7   1   9          1.42         18.13        38.93 o                         
 -13 -10   9          0.27        -15.20        49.06 o                         
  10   1  10        178.73        121.73        39.20 o                         
 -10  -7  10         83.09         36.80        38.67 o                         
  15   1  11          8.85          6.00        39.47 o                         
  16   1  11          2.67         -7.33        37.87 o                         
  -8  -6  11         19.84         25.47        43.47 o                         
 -10  -8  11         15.87         28.13        47.60 o                         
 -11  -9  11         18.06          7.73        40.27 o                         
   9   0  12          2.74         43.60        36.00 o                         
  10   0  12        171.27        136.26        38.40 o                         
  -7  -6  12          0.05          2.80        38.67 o                         
  -8  -7  12          0.50          4.40        48.26 o                         
  -9  -8  12          9.13          5.60        48.13 o                         
   7  -1  13          1.12         -1.60        36.00 o                         
  -7  -7  13          4.90         26.40        40.27 o                         
  11  -1  14          3.43         22.53        33.87 o                         
  12  -1  14          3.30        -23.73        34.53 o                         
   5  -3  15          8.98         46.27        37.33 o                         
  13  -5 -13         10.69         46.40        42.00 o                         
   9  -6 -13         11.11         24.40        36.67 o                         
  12  -4 -12         27.09         14.00        35.60 o                         
  13  -4 -12         89.53         65.60        37.60 o                         
   8  -5 -12         10.73         24.27        36.40 o                         
  11  -3 -11        144.51         87.46        36.27 o                         
  12  -3 -11          4.24          6.53        37.60 o                         
   7  -4 -11         26.38         46.53        39.60 o                         
  12  -2 -10          0.22          8.80        36.67 o                         
  13  -1  -9        144.83         83.20        48.80 o                         
   7  -2  -9          5.42         -3.07        46.66 o                         
   9  -1  -8        176.72        172.53        45.33 o                         
  -8 -10  -8         18.68         25.07        36.53 o                         
 -10 -11  -7         10.79         72.40        45.20 o                         
  -8  -7  -6         21.38         26.40        49.06 o                         
  -9  -8  -6        161.23        170.66        48.13 o                         
 -11 -11  -6         39.12         41.07        46.80 o                         
  11   1  -5        117.72        121.86        56.66 o                         
 -13 -12  -4          0.07         38.53        48.40 o                         
  11   2  -2        318.55        302.26        92.00 o                         
 -12  -8  -2        184.39        193.19        62.80 o                         
  -8  -4  -1        522.88        503.72        92.53 o                         
 -11  -6   0        178.90        141.59       104.13 o                         
 -10  -5   2          0.02          3.73        86.53 o                         
   8   2   4        378.36        346.12        60.26 o                         
 -10  -5   4         78.66         74.66        64.13 o                         
 -13  -8   4          4.98         19.07        64.13 o                         
  -7  -3   5        239.55        197.06        44.27 o                         
 -11  -6   5        169.19        125.46        66.00 o                         
 -12  -7   5         68.63         40.53        58.26 o                         
  10   2   6        121.76        126.26        49.73 o                         
 -14 -10   6         38.45         28.80        55.33 o                         
  12   2   7         77.47         92.53        41.87 o                         
  13   2   7       1377.97       1145.96        65.60 o                         
 -13  -9   7          4.82         36.80        56.53 o                         
   6   1   8        656.04        428.78        51.60 o                         
 -11  -7   8        200.32        178.93        52.93 o                         
   8   1   9         32.53         34.13        39.87 o                         
   9   1   9         19.61         52.00        48.66 o                         
  -8  -5   9          2.60         17.73        39.47 o                         
 -12  -9   9          4.94         28.40        46.66 o                         
  11   1  10         11.67          3.20        37.07 o                         
  12   1  10          0.24        -19.73        35.73 o                         
  13   1  10        100.71         56.26        50.26 o                         
  11   0  12         58.34         80.13        36.00 o                         
  12   0  12         51.26         31.20        41.87 o                         
  13   0  12        116.58         69.60        45.07 o                         
   8  -1  13          0.31          4.00        38.00 o                         
   9  -1  13         12.25         25.87        34.13 o                         
   7  -2  14          6.39          8.67        35.87 o                         
   6  -3  15         12.12         24.93        36.00 o                         
  11  -5 -13          4.70        -20.13        37.07 o                         
  12  -5 -13         47.09         14.13        38.00 o                         
   7  -6 -13          3.68         -3.60        44.80 o                         
  10  -4 -12         12.29         32.53        36.27 o                         
  11  -4 -12         41.41         42.53        36.93 o                         
   7  -5 -12          0.80         18.27        36.93 o                         
  10  -3 -11          1.73         14.93        35.33 o                         
  10  -2 -10          0.57         12.40        45.87 o                         
  11  -2 -10         36.60         38.93        36.13 o                         
  12  -1  -9         94.24         55.60        41.33 o                         
  -7 -10  -9          0.88         45.20        37.20 o                         
  -9 -11  -8         57.14         61.86        36.00 o                         
  -7  -7  -7        156.26        154.93        43.07 o                         
  -8  -8  -7         27.59         35.47        39.20 o                         
  -9  -9  -7         70.76         21.60        45.33 o                         
  -7  -6  -6        165.31        121.73        43.20 o                         
 -10  -9  -6        100.14         37.07        47.46 o                         
  -8  -6  -5          6.69        -22.27        54.93 o                         
 -11  -9  -5          2.13         20.93        47.73 o                         
 -10  -7  -4         13.99         13.87        54.40 o                         
 -11  -8  -4        133.93        157.99        58.13 o                         
 -13 -10  -3          2.61         14.53        55.33 o                         
 -14 -12  -3         42.33         27.47        62.00 o                         
 -14 -11  -2        119.69         82.80        64.26 o                         
 -14 -10  -1         19.19         12.00        73.20 o                         
   8   2   2          5.27          9.20        72.00 o                         
   8   2   3       1629.19       1369.82        83.73 o                         
 -10  -5   3        154.63         83.06        74.40 o                         
 -13  -8   3         10.64          5.33        75.60 o                         
  11   2   6        117.06        145.59        50.80 o                         
  -8  -4   6        330.86        262.66        55.06 o                         
  14   2   7         35.00         12.00        40.13 o                         
  15   2   7         59.25         46.80        49.33 o                         
  -9  -5   7        228.41        182.53        54.93 o                         
 -12  -8   7          0.01         14.40        55.33 o                         
 -14 -11   7          2.68        -18.27        54.40 o                         
   7   1   8         66.33         90.26        43.47 o                         
  -7  -4   8        135.15        116.26        42.13 o                         
 -13 -10   8          4.97        -23.73        47.46 o                         
 -10  -7   9          2.31          4.40        45.73 o                         
 -11  -8   9          4.59        -14.93        42.40 o                         
  14   1  10         34.93         16.00        42.53 o                         
  15   1  10          0.28         -1.20        39.60 o                         
  -8  -6  10        122.41        125.60        48.26 o                         
 -11  -9  10         16.37          4.40        46.13 o                         
  -7  -6  11         71.08         77.33        53.46 o                         
 -10  -9  11          8.40         -3.20        47.60 o                         
  14   0  12         79.89         27.33        41.33 o                         
  15   0  12          0.40         20.00        37.47 o                         
  16   0  12         62.65         10.27        38.67 o                         
  -6  -6  12         17.21         12.93        37.07 o                         
  -7  -7  12         12.03         45.87        46.80 o                         
  10  -1  13         18.52         24.27        34.27 o                         
  11  -1  13          6.04         43.33        33.60 o                         
   8  -2  14         16.19         46.53        35.60 o                         
   9  -2  14          3.25         30.67        36.67 o                         
   9  -5 -13         37.03         25.07        46.00 o                         
  10  -5 -13         74.03         99.73        38.27 o                         
  14  -3 -12         68.44        -22.13        44.80 o                         
  15  -3 -12        129.58         76.80        40.93 o                         
   9  -4 -12          5.67         13.73        34.13 o                         
   8  -3 -11         40.50         34.80        45.33 o                         
   9  -3 -11          2.83         56.00        37.07 o                         
  10  -1  -9        690.47        633.71        54.40 o                         
  11  -1  -9         16.56         37.07        39.47 o                         
  -7  -9  -9         34.88        128.93        47.73 o                         
  -8 -11  -9         25.39         63.06        40.13 o                         
  13   0  -8        914.48       1033.56        61.20 o                         
  14   0  -8         35.11         50.26        40.27 o                         
   7  -1  -8          0.43         30.27        44.00 o                         
  -8  -9  -8         11.79         26.13        42.93 o                         
  -9 -10  -8        107.81        125.33        45.60 o                         
 -10 -10  -7        115.67         77.86        45.60 o                         
  13   1  -6        684.83        685.71        65.60 o                         
  14   1  -6         62.69         31.07        54.53 o                         
 -11 -10  -6         19.54         20.93        44.13 o                         
 -12 -12  -6          4.63         33.60        50.26 o                         
  10   1  -5       2023.35       1802.20        71.73 o                         
  -9  -6  -4         88.29         89.20        57.06 o                         
 -13 -11  -4         80.29         82.93        48.93 o                         
  13   2  -3       1264.25       1053.96        91.73 o                         
 -13  -9  -2          3.82         32.53        56.53 o                         
 -15 -12  -1         13.75         16.13        78.93 o                         
  -7  -3   3        847.33        829.84        76.00 o                         
   9   2   4        776.05        728.24        63.60 o                         
 -11  -6   4         79.97         88.80        65.86 o                         
 -12  -7   4        311.22        241.32        74.13 o                         
 -15 -12   4         48.74         21.87        75.33 o                         
  10   2   5        100.88         93.06        43.33 o                         
 -14 -10   5        128.62         88.00        65.20 o                         
  12   2   6          3.03         52.26        45.87 o                         
  13   2   6        159.76         91.33        55.06 o                         
 -13  -9   6          7.21         26.67        60.80 o                         
 -10  -6   7         43.78         70.53        49.20 o                         
 -11  -7   7         27.02         22.13        47.86 o                         
   8   1   8          3.55         30.93        42.40 o                         
  -8  -5   8         23.87         -3.87        50.80 o                         
  11   1   9          5.65         30.67        37.47 o                         
  12   1   9         60.51         76.26        45.47 o                         
  -9  -7  10         32.61         50.26        43.07 o                         
 -10  -8  10         70.59          4.40        36.80 o                         
  -8  -7  11         14.06          0.00        40.53 o                         
  -9  -8  11        177.46        119.20        42.80 o                         
   7  -1  12          9.65        -15.33        36.13 o                         
   8  -1  12          1.16         10.13        35.73 o                         
  -8  -8  12          2.90          0.53        39.47 o                         
  12  -1  13          1.79         14.53        35.60 o                         
  13  -1  13          2.37         24.53        33.33 o                         
  14  -1  13         21.12         23.87        37.20 o                         
   6  -2  13          1.97         15.47        36.67 o                         
  10  -2  14          1.40         40.93        38.00 o                         
  11  -2  14          3.93          9.60        36.27 o                         
  12  -4 -13         14.23         68.53        39.73 o                         
  14  -4 -13         48.28         -9.60        33.73 o                         
   8  -5 -13          1.18         44.80        36.80 o                         
  12  -3 -12         19.72         11.20        36.27 o                         
  13  -3 -12        108.86        102.13        38.00 o                         
   7  -4 -12         12.51         99.20        44.67 o                         
   8  -4 -12         44.66         93.60        36.67 o                         
  13  -2 -11        221.85        216.13        43.73 o                         
  14  -2 -11         20.21         26.00        37.33 o                         
   8  -2 -10         98.39        116.26        40.53 o                         
   9  -1  -9         82.69         42.53        48.66 o                         
  -8 -10  -9         15.94         -3.60        50.13 o                         
  12   0  -8       1039.62        964.23        61.60 o                         
  12   1  -6         59.80         54.13        54.53 o                         
   9   1  -5        470.36        447.45        57.33 o                         
 -12 -10  -5        107.97         76.26        47.20 o                         
 -13 -12  -5          1.98         30.40        47.86 o                         
  -8  -5  -4          4.77         35.60        50.80 o                         
 -12  -9  -4        241.08        188.93        52.26 o                         
 -11  -7  -3         58.83         73.86        65.33 o                         
   9   2   3        160.29        154.26        57.06 o                         
 -11  -6   3        131.14        117.33        80.53 o                         
 -12  -7   3         28.39         20.40        77.73 o                         
  11   2   5        145.30        180.53        53.86 o                         
  -8  -4   5          3.53         10.13        51.46 o                         
  14   2   6        119.19        132.93        52.66 o                         
  -9  -5   6         80.23        119.33        56.26 o                         
 -14 -11   6          1.92         20.00        60.26 o                         
   7   1   7       1725.48       1504.75        68.80 o                         
  -7  -4   7        258.08        251.59        52.40 o                         
  -9  -6   8        100.99         95.06        48.53 o                         
 -11  -8   8          0.43         -3.20        55.33 o                         
 -12  -9   8         47.61         39.73        50.66 o                         
 -13 -11   8         72.73         36.13        57.06 o                         
  13   1   9          4.04         22.53        38.67 o                         
  14   1   9         11.52         44.93        38.13 o                         
  15   1   9         50.22         29.47        54.40 o                         
  -7  -5   9        569.62        491.32        45.33 o                         
 -12 -10   9          1.52         25.60        48.53 o                         
 -11 -10  10          2.71         40.53        51.20 o                         
   9  -1  12         25.29         17.87        36.53 o                         
  10  -1  12          7.83         -5.07        43.47 o                         
   7  -2  13          0.46          4.53        35.33 o                         
   8  -2  13        186.86        123.60        38.13 o                         
  -5  -7  13          7.16         21.47        37.60 o                         
  -6  -8  13        123.01          9.47        42.13 o                         
   7  -3  14          0.01        -12.00        35.20 o                         
  11  -4 -13         22.24         -8.93        34.40 o                         
   7  -5 -13          7.21          0.67        36.27 o                         
  10  -3 -12         50.18         92.40        42.13 o                         
  11  -2 -11         18.45         26.13        38.40 o                         
  12  -2 -11          0.76         -4.53        39.07 o                         
  13  -1 -10         34.03         38.27        39.47 o                         
  14  -1 -10         94.30        132.66        39.33 o                         
  -7 -10 -10          2.36         52.80        39.20 o                         
  -9 -11  -9          6.54         22.40        45.07 o                         
  11   0  -8        167.22        100.66        42.80 o                         
  -7  -7  -8        188.59        228.26        47.20 o                         
  -8  -8  -8         71.59         62.13        48.00 o                         
  -9  -9  -8          0.80         31.33        43.73 o                         
 -10 -11  -8         29.95         41.60        37.60 o                         
  -7  -6  -7         95.49        121.86        52.80 o                         
  -8  -7  -7         31.62         27.60        39.33 o                         
  -9  -8  -7          2.75         44.13        39.07 o                         
 -10  -9  -7          0.73         -8.67        43.87 o                         
  11   1  -6        288.16        236.26        56.80 o                         
  -9  -7  -6        117.80         82.93        49.06 o                         
 -10  -8  -6         48.89         31.20        48.53 o                         
 -12 -11  -6         26.11          3.87        44.27 o                         
 -13 -10  -4          2.44         18.13        56.53 o                         
  12   2  -3         24.67         48.66        69.60 o                         
 -10  -6  -3         21.54         43.33        56.40 o                         
 -12  -8  -3         11.05         31.20        57.86 o                         
 -14 -11  -3          2.78         13.33        59.60 o                         
 -11  -6   2        839.96        710.64       120.00 o                         
 -12  -7   2         45.05         40.80        98.26 o                         
  10   2   4        150.30        164.53        46.00 o                         
 -14 -10   4        120.28         79.46        70.80 o                         
  12   2   5        582.88        551.85        62.00 o                         
  13   2   5         55.84         53.06        56.13 o                         
 -10  -6   6         17.68         12.13        50.26 o                         
 -11  -7   6         21.06         58.66        57.06 o                         
 -12  -8   6          0.10          3.20        54.80 o                         
   8   1   7         48.02         41.87        45.33 o                         
 -13 -10   7         94.23         63.73        48.53 o                         
  10   1   8        337.54        240.26        43.60 o                         
  11   1   8        207.04        219.86        50.00 o                         
  -6  -4   8         29.68         21.20        40.13 o                         
 -10  -7   8        301.38        210.39        54.00 o                         
  -8  -6   9        366.80        305.99        45.20 o                         
  -9  -7   9          0.07         56.13        45.87 o                         
 -10  -8   9         63.34         49.86        44.00 o                         
 -11  -9   9         14.11         38.13        44.00 o                         
   9   0  10         51.53         27.20        40.00 o                         
  10   0  10         30.92         34.40        37.47 o                         
  -7  -6  10         20.19         22.27        39.60 o                         
 -10  -9  10          7.84         -1.73        41.73 o                         
   7  -1  11         55.07         60.26        38.53 o                         
  -6  -6  11         12.12         -4.40        39.87 o                         
  -7  -7  11        104.60         78.40        50.53 o                         
  -8  -8  11          9.38         72.00        46.27 o                         
  11  -1  12         49.64         22.27        38.13 o                         
  12  -1  12          7.07         -1.07        34.93 o                         
  -6  -7  12          5.11        -17.47        37.87 o                         
  -7  -8  12         20.14        -34.13        39.60 o                         
  -8  -9  12          0.00         -7.73        37.60 o                         
   9  -2  13         36.34         32.67        36.27 o                         
  10  -2  13          3.46         59.46        43.60 o                         
   8  -3  14          0.35         16.67        35.73 o                         
   9  -3  14          2.73         -8.13        37.07 o                         
   7  -6 -14          4.16          7.47        36.40 o                         
   9  -4 -13          0.65         -3.07        34.27 o                         
  10  -4 -13          4.57         42.40        35.20 o                         
   6  -5 -13          1.83          5.07        36.93 o                         
   9  -3 -12         12.12         46.53        34.27 o                         
  10  -2 -11          4.11         17.47        37.33 o                         
  -6 -10 -11         24.22         48.66        40.93 o                         
  11  -1 -10         11.31         31.60        46.66 o                         
  12  -1 -10          0.07         16.40        35.73 o                         
  -7  -8  -9         14.08         14.00        41.20 o                         
  -8  -9  -9          0.00        -16.80        38.40 o                         
  10   0  -8          8.28         37.33        39.73 o                         
 -10 -10  -8          8.06         -4.00        42.53 o                         
 -11 -10  -7          1.73         28.53        46.27 o                         
  -8  -6  -6         79.68         89.46        43.87 o                         
 -11  -9  -6         37.55         24.53        46.40 o                         
   8   1  -5         46.60         72.26        54.80 o                         
  -9  -6  -5        210.10        249.19        56.40 o                         
 -10  -7  -5         63.28         88.53        50.26 o                         
 -11  -8  -5         18.31         27.60        48.53 o                         
 -13 -11  -5          4.12          3.07        46.40 o                         
 -14 -12  -4         69.95         37.60        56.66 o                         
 -13  -9  -3          9.53          3.60        58.53 o                         
  10   2  -2       1797.14       1777.94       129.73 o                         
  -8  -4  -2         67.53         63.60        71.20 o                         
 -14 -10  -2         10.37         16.40        67.33 o                         
   9   2   1        185.46        168.66        83.06 o                         
   9   2   2        698.91        634.51        72.66 o                         
  10   2   3          6.78         35.60        68.40 o                         
 -15 -12   3         15.15         31.20        79.73 o                         
  11   2   4          1.26          0.13        52.00 o                         
  -8  -4   4       5811.12       4996.49       127.73 o                         
  14   2   5         22.87         49.60        54.26 o                         
  15   2   5        153.15         94.13        56.26 o                         
  -9  -5   5          0.05         28.00        62.53 o                         
 -13  -9   5         17.99         10.80        59.46 o                         
   9   1   7         39.20         54.13        53.06 o                         
  -8  -5   7         43.96         37.20        49.06 o                         
  12   1   8         16.51          8.53        37.33 o                         
  13   1   8         15.13          8.53        49.86 o                         
 -12 -10   8          6.73         32.00        52.53 o                         
  11   0  10          0.54        -10.67        36.00 o                         
  12   0  10         71.70         88.80        49.33 o                         
  -8  -7  10         67.93         -1.07        41.33 o                         
  -9  -8  10          1.93         24.67        35.20 o                         
   8  -1  11          0.68         20.27        36.40 o                         
  13  -1  12         30.96          9.73        36.80 o                         
  14  -1  12          3.06        -18.00        32.40 o                         
  15  -1  12          0.45          8.67        35.87 o                         
  16  -1  12          1.43         37.33        39.20 o                         
   6  -2  12         12.21        -13.07        37.73 o                         
   7  -2  12         84.93         64.80        45.33 o                         
  12  -2  13          2.38         16.93        34.40 o                         
  13  -2  13         33.54         83.20        43.73 o                         
  -5  -8  13          9.71         14.93        39.87 o                         
  10  -3  14         65.32         47.20        38.27 o                         
   8  -5 -14         28.11         54.80        45.20 o                         
   9  -5 -14          7.63         21.33        36.13 o                         
  13  -3 -13         42.96         13.87        34.80 o                         
  14  -3 -13          0.49         37.33        37.33 o                         
  15  -3 -13          2.54         44.67        34.93 o                         
   8  -4 -13         38.05         73.06        36.00 o                         
  13  -2 -12         49.51         69.86        47.46 o                         
  15  -2 -12        101.42         64.00        40.00 o                         
   8  -3 -12         54.74         90.53        36.80 o                         
   9  -2 -11          1.92         37.60        36.13 o                         
  10  -1 -10        170.56        153.33        40.53 o                         
  -7  -9 -10         21.73         41.07        38.93 o                         
  -8 -10 -10         77.30         22.93        50.93 o                         
   7  -1  -9          7.65         50.80        40.67 o                         
  -9 -10  -9         54.22         79.60        40.40 o                         
   9   0  -8        176.29        146.93        45.33 o                         
  13   1  -7        226.14        222.53        56.26 o                         
  14   1  -7          2.79         18.67        41.60 o                         
  10   1  -6        956.88        899.83        58.13 o                         
  -7  -5  -6          2.77         20.40        43.20 o                         
 -12 -10  -6         18.08         17.20        46.40 o                         
 -12  -9  -5         40.27         31.20        49.20 o                         
  -7  -4  -4         89.70        108.00        42.93 o                         
  11   2  -3        633.89        572.78        84.80 o                         
 -15 -12  -2         15.68         15.60        67.73 o                         
 -11  -6  -1         93.85         98.80        80.93 o                         
 -13  -8  -1         38.17         70.13        79.06 o                         
  12   2   4          1.00         49.20        54.53 o                         
 -14 -11   5          3.68        -10.40        60.53 o                         
  10   1   7         11.20         19.73        49.86 o                         
  -9  -6   7         89.87         54.93        49.60 o                         
 -11  -8   7        121.21        121.20        56.26 o                         
 -13 -11   7          1.53         49.06        56.66 o                         
  15   1   8          3.64         30.00        39.47 o                         
   6   0   8       1326.19       1072.36        58.13 o                         
  -7  -5   8        139.49        109.73        43.47 o                         
  -6  -5   9        183.67        182.93        41.47 o                         
 -11 -10   9         36.52         47.06        49.33 o                         
  13   0  10        120.84         67.06        40.80 o                         
  14   0  10         38.44         54.13        44.27 o                         
 -10 -10  10         17.74          9.60        46.80 o                         
   9  -1  11         63.19         28.13        36.67 o                         
  10  -1  11         62.62         34.00        36.40 o                         
   8  -2  12          0.14         10.40        35.60 o                         
  14  -2  13          0.00         12.80        35.33 o                         
   7  -3  13         36.17        -33.73        34.53 o                         
   7  -4  14         48.25         85.60        38.00 o                         
  11  -4 -14         13.04          8.40        34.40 o                         
   7  -5 -14          1.15         68.40        37.20 o                         
  12  -3 -13          2.08         46.80        34.40 o                         
   7  -4 -13         17.11         30.53        35.20 o                         
  11  -2 -12        123.10        127.33        46.27 o                         
  12  -2 -12          0.60          2.27        37.73 o                         
   7  -3 -12         72.43         51.20        37.47 o                         
  13  -1 -11         35.34         57.33        51.60 o                         
  14  -1 -11        111.12         84.40        44.67 o                         
   7  -2 -11        111.06        119.73        48.40 o                         
  -6  -9 -11          5.75        -30.93        40.40 o                         
   9  -1 -10          0.68         -9.60        38.53 o                         
   6  -1  -9         45.10         21.33        43.07 o                         
  -7  -7  -9          0.15          2.67        46.27 o                         
  -8  -8  -9        102.03        139.86        54.80 o                         
  -9  -8  -8          4.16        -15.47        45.20 o                         
 -10  -9  -8          2.65         38.00        44.93 o                         
 -11 -11  -8          6.03          0.27        38.27 o                         
  12   1  -7         28.74         75.20        52.26 o                         
  -9  -7  -7        288.57        310.92        50.53 o                         
 -10  -8  -7         15.73         -9.60        45.60 o                         
 -12 -11  -7          0.18        -12.00        47.73 o                         
   9   1  -6         24.02         17.60        53.06 o                         
   7   1  -5        278.29        283.72        58.80 o                         
  -8  -5  -5         80.71         62.26        45.20 o                         
  13   2  -4         68.57         98.53        66.53 o                         
 -10  -6  -4        478.05        441.58        65.06 o                         
 -11  -7  -4         44.11         50.93        54.40 o                         
 -12  -8  -4         67.29         69.46        56.80 o                         
 -14 -11  -4          0.06         27.20        54.80 o                         
 -15 -11  -1        203.78        127.73        93.60 o                         
  10   2   2       2003.82       1898.47       104.13 o                         
 -14 -10   3         29.30         27.73        75.33 o                         
  13   2   4        116.16        111.86        57.73 o                         
  14   2   4        898.35        733.57        76.80 o                         
 -10  -6   5        181.61        185.19        57.86 o                         
 -11  -7   5          3.13         26.93        60.13 o                         
 -12  -8   5        204.67        151.33        59.46 o                         
   8   1   6         65.09         59.20        46.53 o                         
 -13 -10   6          0.74          9.73        56.53 o                         
  12   1   7          9.04         52.13        50.80 o                         
 -10  -7   7         17.44         26.40        48.40 o                         
   7   0   8          5.62         -6.67        43.73 o                         
  -9  -7   8        218.85        167.46        51.60 o                         
 -10  -8   8          0.15          9.33        45.60 o                         
 -11  -9   8          5.98         14.00        46.13 o                         
  -7  -6   9        121.60         82.93        39.87 o                         
 -10  -9   9         69.47         42.93        43.73 o                         
   7  -1  10         53.70          6.27        41.60 o                         
  -9  -9  10         22.05          8.93        42.53 o                         
  11  -1  11        132.47        103.20        38.00 o                         
  12  -1  11         34.32         48.26        37.20 o                         
  13  -1  11          6.32         21.87        45.73 o                         
  -7  -8  11         69.78         30.93        38.67 o                         
  -8  -9  11          5.43         33.07        36.40 o                         
   9  -2  12         54.35         89.86        37.20 o                         
  10  -2  12          1.46         30.93        36.00 o                         
   8  -3  13          0.33          8.00        32.13 o                         
   9  -3  13         18.52         12.67        32.93 o                         
   8  -4  14         31.79          7.87        36.40 o                         
   9  -4  14         60.98         23.73        37.73 o                         
   9  -4 -14          5.86          4.00        44.93 o                         
   6  -5 -14         18.82         19.07        37.33 o                         
   9  -3 -13          0.73         20.93        35.07 o                         
  10  -3 -13         17.04         15.33        36.27 o                         
   6  -4 -13         61.62         14.40        36.27 o                         
  10  -2 -12          2.60         18.53        38.13 o                         
  11  -1 -11        153.72        144.66        49.20 o                         
   8  -1 -10          7.68         13.87        39.47 o                         
  -7  -8 -10         36.59         53.60        40.13 o                         
  -8  -9 -10         61.95         49.86        40.53 o                         
  -6  -6  -9         18.07         31.87        37.33 o                         
  -9  -9  -9          5.93         54.13        37.47 o                         
 -10 -10  -9          5.53         33.33        45.33 o                         
   7   0  -8          0.78         31.87        54.53 o                         
  -7  -6  -8         72.16         33.47        39.33 o                         
 -11 -10  -8         20.00         37.60        45.07 o                         
  11   1  -7        447.39        422.92        60.13 o                         
  -8  -6  -7         14.62         47.86        38.67 o                         
 -11  -9  -7         13.81         -5.60        42.27 o                         
  -9  -6  -6        131.94        100.40        52.40 o                         
 -10  -7  -6         87.37        103.73        48.40 o                         
 -11  -8  -6         11.19         25.60        47.73 o                         
 -13 -11  -6          6.72         16.00        48.80 o                         
 -13 -10  -5         50.80         49.86        48.13 o                         
  12   2  -4         33.86         47.06        60.80 o                         
 -13  -9  -4         13.87         -2.80        51.60 o                         
 -14 -10  -3         33.50         43.07        64.53 o                         
 -15 -12  -3         12.84         20.13        67.33 o                         
 -12  -7  -2        163.32        139.86        72.53 o                         
  12   2   3          1.57         20.13        61.06 o                         
  -8  -4   3        295.99        294.39        75.06 o                         
 -13  -9   4          3.05          1.73        59.73 o                         
   7   1   5          9.02         42.53        45.07 o                         
  -7  -4   5          0.75          5.07        49.20 o                         
   9   1   6         45.89         51.20        46.66 o                         
  -8  -5   6        194.09        162.93        56.53 o                         
  13   1   7        169.42        136.93        42.13 o                         
  15   1   7        429.59        299.72        53.06 o                         
   8   0   8       2045.92       1798.47        75.20 o                         
 -12 -11   8          1.20        -13.07        49.33 o                         
  -8  -7   9          1.89         21.73        40.27 o                         
  -9  -8   9         22.13         13.60        36.67 o                         
 -11 -11   9          0.35         16.53        46.00 o                         
   8  -1  10         33.63         35.07        40.40 o                         
   9  -1  10          6.46         20.13        48.80 o                         
  14  -1  11         87.33         92.26        41.20 o                         
  15  -1  11          8.85         21.47        36.00 o                         
  16  -1  11          2.67          3.07        36.13 o                         
   7  -2  11         90.64         74.80        47.20 o                         
  12  -2  12          0.04        -10.27        34.80 o                         
  13  -2  12          5.59         14.27        41.47 o                         
  14  -2  12         16.39          2.13        41.73 o                         
   6  -3  12          4.46         56.40        38.80 o                         
  -6  -9  12         12.88         26.27        38.93 o                         
  10  -3  13         28.35         28.00        34.40 o                         
  11  -3  13          5.32         41.87        37.87 o                         
  12  -3  13          0.19         22.53        41.60 o                         
   6  -5  14          0.14         -9.47        36.13 o                         
   8  -4 -14         36.35         26.40        38.40 o                         
  14  -2 -13          0.00         29.33        47.20 o                         
  15  -2 -13          6.93         35.20        37.73 o                         
  16  -2 -13         48.65         69.73        39.07 o                         
   8  -3 -13          0.75         20.93        35.73 o                         
   9  -2 -12          6.27         37.07        36.53 o                         
  10  -1 -11         25.99         12.93        38.40 o                         
  -6  -8 -11          9.45          9.60        38.40 o                         
  -7  -9 -11          0.09         62.00        41.20 o                         
  13   0 -10        645.78        600.51        55.20 o                         
  14   0 -10         69.51         68.26        41.47 o                         
   7  -1 -10          0.97        -29.73        40.00 o                         
  -9 -10 -10          0.67        -27.33        38.00 o                         
  14   1  -8        320.53        245.06        53.46 o                         
  15   1  -8         31.84         -6.53        40.27 o                         
  10   1  -7         23.59         66.66        51.33 o                         
  -7  -5  -7        482.24        459.05        46.00 o                         
 -12 -10  -7         14.42          4.53        45.20 o                         
   8   1  -6        276.29        284.92        48.93 o                         
 -12  -9  -6         16.93         36.53        44.80 o                         
  14   2  -5         25.63         10.80        68.00 o                         
  -7  -4  -5         46.60         35.47        42.27 o                         
 -11  -7  -5         23.95          4.53        56.00 o                         
  -9  -5  -4        310.77        314.79        58.26 o                         
  10   2  -3         15.79        121.33        74.53 o                         
  -8  -4  -3        346.19        304.79        61.60 o                         
 -11  -6  -2        770.86        650.38        80.26 o                         
 -13  -8  -2        101.10         90.26        72.66 o                         
 -10  -5  -1        779.66        645.58       104.66 o                         
 -15 -12   2         59.68         49.33        96.66 o                         
 -14 -12   5          5.54         18.13        60.93 o                         
  -9  -6   6        338.22        299.99        57.86 o                         
 -12  -9   6        111.66         45.47        47.86 o                         
  -7  -5   7        493.85        438.92        51.20 o                         
 -12 -10   7         84.48         54.66        48.80 o                         
   9   0   8         13.51        -14.13        42.27 o                         
  -6  -5   8         68.73         65.60        40.67 o                         
 -11 -10   8         49.29         48.93        52.40 o                         
  10  -1  10        178.73        118.13        40.00 o                         
  -9 -10  10         20.46         22.13        46.53 o                         
   8  -2  11          4.59         36.53        36.13 o                         
  -7  -9  11         51.67         78.00        39.33 o                         
  -8 -10  11          2.09         44.67        36.27 o                         
  15  -2  12          4.83         24.27        33.87 o                         
   7  -3  12        123.17        105.46        37.87 o                         
  13  -3  13          9.77          7.60        33.33 o                         
  14  -3  13          5.56        -13.33        34.40 o                         
   7  -4  13         15.08          6.00        38.40 o                         
   7  -5  14         17.30        -10.67        39.47 o                         
   8  -5  14          9.96         23.07        36.13 o                         
  11  -3 -14          3.32          5.07        35.20 o                         
  12  -3 -14         33.05         65.73        37.87 o                         
   7  -4 -14         52.79         28.13        40.00 o                         
  12  -2 -13         36.83         33.20        36.13 o                         
  13  -2 -13          4.74          4.80        38.93 o                         
  14  -1 -12         27.93         48.53        47.73 o                         
  15  -1 -12          4.07          0.80        37.60 o                         
  16  -1 -12         12.80         11.47        38.93 o                         
   7  -2 -12        156.69        139.19        45.20 o                         
   8  -2 -12          4.43          5.20        35.47 o                         
  -5  -8 -12          3.18        -20.40        39.73 o                         
  -6  -9 -12         73.17         53.06        40.27 o                         
   9  -1 -11         59.34         20.67        38.67 o                         
  11   0 -10        105.59        113.20        46.53 o                         
  12   0 -10         57.83         44.93        38.67 o                         
  -7  -7 -10         64.28         46.66        49.06 o                         
  -8  -8 -10         38.53         37.73        48.66 o                         
  -9  -9 -10         18.67         22.00        49.33 o                         
  -8  -7  -9          0.02        -16.00        43.73 o                         
  -9  -8  -9         10.56         -7.73        40.40 o                         
  12   1  -8         56.83         53.20        52.80 o                         
  13   1  -8         12.33         49.33        40.53 o                         
  -9  -7  -8         28.89         12.80        47.60 o                         
 -10  -8  -8         14.16         24.80        46.00 o                         
 -12 -11  -8          6.82         10.53        48.93 o                         
   9   1  -7        127.29        146.26        51.20 o                         
   7   1  -6       2846.32       2612.57        83.33 o                         
  -8  -5  -6         33.07         34.00        40.00 o                         
 -13 -10  -6          0.27         16.93        53.46 o                         
  13   2  -5        112.22         89.06        68.00 o                         
 -10  -6  -5          2.15         18.13        52.26 o                         
 -12  -8  -5         57.52         43.07        47.33 o                         
 -14 -11  -5         23.94        -10.40        53.73 o                         
  11   2  -4         67.77         80.80        63.86 o                         
 -14 -10  -4         68.71         84.80        64.40 o                         
 -12  -7  -3         81.39         93.60        68.80 o                         
   9   2  -2        980.02        823.57        97.20 o                         
 -15 -11  -2         18.11         28.93        70.66 o                         
 -14  -9  -1         27.67         27.73        82.40 o                         
  10   2   1        253.63        194.39        80.66 o                         
  14   2   3        224.52        168.39        68.80 o                         
 -10  -6   4       1027.14        908.63        82.40 o                         
 -12  -8   4         16.57         44.00        64.26 o                         
 -14 -11   4         59.56         33.20        62.53 o                         
   8   1   5         15.18         25.07        43.33 o                         
 -13 -10   5        106.33         72.93        58.00 o                         
  12   1   6        217.55        191.99        59.46 o                         
 -10  -7   6        102.00        110.66        50.26 o                         
 -11  -8   6         12.03          7.47        48.93 o                         
 -13 -11   6         69.02         82.66        54.80 o                         
  -8  -6   7          1.44         19.07        51.46 o                         
 -11  -9   7          2.60         -7.47        47.86 o                         
  10   0   8        204.76        138.66        43.60 o                         
  -7  -6   8        472.48        385.05        54.53 o                         
   7  -1   9          1.42         -3.73        38.27 o                         
  -7  -7   9         21.58         36.67        48.26 o                         
  -9  -9   9          8.79         19.47        43.07 o                         
 -10 -10   9          7.29         42.40        36.67 o                         
  11  -1  10         11.67         22.80        38.00 o                         
  12  -1  10          0.24         26.13        37.47 o                         
  13  -1  10        100.71         58.26        48.26 o                         
  -7  -8  10         61.97         85.46        38.53 o                         
   9  -2  11         28.55          0.40        36.13 o                         
   8  -3  12         12.83          3.73        36.13 o                         
   9  -3  12          0.28         33.20        35.73 o                         
  -5  -9  12          1.24          7.73        40.40 o                         
   9  -4  13          9.18        -23.87        34.13 o                         
   9  -3 -14          0.01         38.93        37.73 o                         
  10  -3 -14         80.76         81.33        34.93 o                         
  12  -1 -12         29.76         51.73        38.13 o                         
  13  -1 -12         63.61         82.80        40.00 o                         
   8  -1 -11          1.53          0.53        38.67 o                         
  -6  -7 -11          0.79         32.80        39.07 o                         
  -7  -8 -11          6.66          4.00        37.60 o                         
  -8  -9 -11         11.46         26.53        39.47 o                         
  10   0 -10         14.62         27.33        45.73 o                         
  -6  -6 -10         40.82         26.67        39.60 o                         
 -10 -10 -10         15.82         27.33        45.33 o                         
  -7  -6  -9         24.95         42.80        39.47 o                         
 -11 -10  -9          9.11         10.53        46.00 o                         
  11   1  -8        225.69        188.66        53.73 o                         
  -8  -6  -8        136.60        151.99        41.07 o                         
 -11  -9  -8          0.38         22.93        35.07 o                         
  -9  -6  -7        151.94        132.93        51.06 o                         
 -10  -7  -7          0.89         28.80        38.67 o                         
 -11  -8  -7         48.04         35.47        48.80 o                         
 -12  -9  -7         34.22         48.66        43.47 o                         
 -13 -11  -7         11.67         39.60        48.26 o                         
  -7  -4  -6        491.45        485.18        56.53 o                         
  12   2  -5        562.57        538.51        71.46 o                         
  -9  -5  -5        143.33        167.33        58.40 o                         
 -13  -9  -5         17.53         28.53        47.06 o                         
  -8  -4  -4       3991.26       3605.20        96.40 o                         
 -11  -6  -3          0.49          3.47        64.40 o                         
 -13  -8  -3         19.59         31.33        64.53 o                         
 -10  -5  -2         57.16         58.13        70.93 o                         
 -14  -9  -2        108.59         63.33        73.86 o                         
  12   2   2         62.57         36.93        64.26 o                         
   7   1   4       1076.03        935.70        71.46 o                         
 -11  -7   4         10.30         30.80        62.26 o                         
   9   1   5        309.68        312.92        46.53 o                         
  -8  -5   5        260.04        253.06        56.40 o                         
  13   1   6        792.17        668.78        61.06 o                         
  -9  -7   7        225.26        201.33        51.20 o                         
 -10  -8   7        194.01        135.33        50.93 o                         
 -12 -11   7          0.41          1.33        56.53 o                         
  11   0   8        132.67         67.20        40.40 o                         
  12   0   8        348.73        250.12        42.27 o                         
  -8  -7   8         86.16         61.33        38.40 o                         
  -9  -8   8         24.78        -15.47        46.00 o                         
 -10  -9   8          0.02         28.67        37.33 o                         
   8  -1   9         32.53         44.40        40.27 o                         
  -8  -8   9        129.35         96.53        40.80 o                         
  14  -1  10         34.93         28.93        37.73 o                         
  15  -1  10          0.28        -18.00        40.53 o                         
  11  -2  11         22.47         -4.93        35.20 o                         
  12  -2  11          0.64         -6.27        36.40 o                         
  -7 -10  11         34.59         70.93        39.07 o                         
  10  -3  12         22.85         23.87        34.93 o                         
  11  -3  12          6.95          3.33        34.67 o                         
  10  -4  13          7.15         33.20        36.93 o                         
  11  -4  13          0.97        -16.27        38.40 o                         
  12  -4  13          2.41         38.00        42.40 o                         
   8  -2 -13        197.88        152.79        46.66 o                         
   9  -2 -13          1.94         17.07        36.40 o                         
  10  -1 -12         20.51         51.86        36.67 o                         
  11  -1 -12        113.58        159.19        38.67 o                         
  -5  -7 -12          0.11          3.47        35.87 o                         
   7  -1 -11        110.92         46.66        40.27 o                         
   9   0 -10         27.51         10.13        39.73 o                         
  14   1  -9         19.81         69.06        48.13 o                         
  -6  -5  -9        165.25        163.06        40.53 o                         
  10   1  -8        431.84        366.25        44.27 o                         
  -7  -5  -8         34.96         42.00        38.93 o                         
 -12 -10  -8          0.59         -2.53        37.33 o                         
   8   1  -7         41.45          8.80        45.07 o                         
  -8  -5  -7         86.26         83.60        50.53 o                         
  14   2  -6        229.36        259.72        62.26 o                         
 -10  -6  -6         62.43         84.66        49.33 o                         
 -11  -7  -6          2.54         37.73        49.06 o                         
 -12  -8  -6         88.91         71.33        48.40 o                         
 -14 -11  -6         10.44         21.47        53.73 o                         
  10   2  -4        539.38        486.12        67.06 o                         
   9   2  -3        714.24        681.44        78.00 o                         
 -15 -11  -3          1.15         20.93        61.73 o                         
  -8  -4   2        188.24        129.73        87.20 o                         
 -14 -10   2          0.17         12.27        82.40 o                         
  -9  -5   3       1373.46       1260.22        96.53 o                         
 -13  -9   3          3.19         13.73        68.80 o                         
  10   1   5       1093.92        997.43        64.13 o                         
 -12  -9   5         25.70         38.40        52.66 o                         
  15   1   6       2144.13       1518.35        68.80 o                         
  -7  -5   6          3.71         23.87        55.33 o                         
 -12 -10   6         77.27         40.80        59.86 o                         
 -13 -12   6          8.10         23.73        54.53 o                         
  13   0   8        596.36        492.65        48.13 o                         
  14   0   8         53.04         58.40        38.93 o                         
   6  -1   8        656.04        467.32        49.20 o                         
 -11 -11   8          8.78         20.93        47.60 o                         
   9  -1   9         19.61         13.73        41.07 o                         
 -10 -11   9          5.52        -24.53        41.07 o                         
   7  -2  10         19.31         -1.07        38.67 o                         
   8  -2  10         71.97         72.53        40.40 o                         
  -8 -10  10         77.55         35.73        36.53 o                         
  14  -2  11         14.31         17.87        37.47 o                         
  15  -2  11        105.07         76.80        37.73 o                         
   7  -3  11         60.77         70.53        38.40 o                         
  12  -3  12          1.23        -14.27        33.73 o                         
  13  -3  12         76.73         61.06        36.53 o                         
  14  -3  12          0.44         14.27        34.27 o                         
  15  -3  12        111.43         95.60        36.53 o                         
   7  -4  12          8.58         36.53        35.87 o                         
  13  -4  13          3.10         37.33        37.07 o                         
   8  -5  13          0.01         40.00        43.60 o                         
   6  -4 -15          0.00         47.20        44.13 o                         
  11  -2 -14          9.34         26.27        41.07 o                         
  12  -2 -14        104.02         50.80        35.20 o                         
  13  -2 -14          0.01         28.93        37.87 o                         
   7  -3 -14         28.64         41.47        36.80 o                         
  13  -1 -13         23.37         37.73        48.40 o                         
  14  -1 -13          5.94         19.33        37.47 o                         
  16  -1 -13         23.70         37.73        41.87 o                         
   7  -2 -13          2.50        -24.27        36.27 o                         
   9  -1 -12         16.05         37.60        36.93 o                         
  -7  -8 -12          1.85          5.73        46.13 o                         
  -7  -7 -11        120.01        106.66        40.40 o                         
  -8  -8 -11          0.45         32.27        40.00 o                         
   8   0 -10        634.26        529.58        47.46 o                         
  -7  -6 -10         81.26         79.06        51.46 o                         
  -8  -7 -10         18.79         -0.53        41.87 o                         
  -9  -8 -10         37.70         26.27        40.27 o                         
 -10  -9 -10          7.44         53.86        47.73 o                         
  12   1  -9         94.24         77.86        48.93 o                         
  -8  -6  -9        340.45        318.39        48.40 o                         
 -10  -8  -9         21.07         46.13        39.07 o                         
 -11  -9  -9          6.15          0.80        43.87 o                         
   9   1  -8        176.72        139.06        42.53 o                         
  -6  -4  -8         64.38         61.33        42.40 o                         
 -10  -7  -8         93.53         88.80        49.60 o                         
 -11  -8  -8         59.69         49.46        44.80 o                         
   7   1  -7       3384.31       3190.82        81.20 o                         
 -13 -10  -7         25.98         34.00        44.40 o                         
  13   2  -6        304.48        257.32        60.66 o                         
  -9  -5  -6         91.28         40.53        55.86 o                         
 -13  -9  -6          0.16         16.53        47.86 o                         
  11   2  -5        113.37         99.86        56.93 o                         
  -8  -4  -5         36.11         39.73        54.93 o                         
 -14 -10  -5         39.98         28.67        48.80 o                         
 -11  -6  -4         30.37         23.07        54.40 o                         
 -12  -7  -4        144.67        150.79        55.60 o                         
 -13  -8  -4         42.79         29.73        55.46 o                         
 -10  -5  -3          0.07         31.47        53.46 o                         
 -14  -9  -3         58.07         58.40        58.66 o                         
  11   2   1         81.49        104.93        86.40 o                         
  13   2   2          0.85          6.40        62.26 o                         
   8   1   4        808.76        717.04        66.93 o                         
  11   1   5         58.76         25.73        49.86 o                         
  -9  -6   5          5.23         57.06        58.80 o                         
 -11  -8   5         83.04         60.13        58.80 o                         
 -11 -10   7          0.01        -26.40        48.26 o                         
   7  -1   8         66.33         48.26        42.40 o                         
 -10 -10   8         20.44         47.06        45.20 o                         
  11  -1   9          5.65         48.93        39.60 o                         
  12  -1   9         60.51        112.53        46.13 o                         
  -7  -8   9          9.13          9.20        44.93 o                         
  -8  -9   9         13.19         24.27        46.13 o                         
  -9 -10   9          0.68        -13.47        36.40 o                         
   9  -2  10          2.43         21.73        39.47 o                         
   8  -3  11         81.52         73.73        38.13 o                         
   9  -3  11          0.04        -19.20        43.07 o                         
  -6 -10  11         24.43         -1.20        39.47 o                         
   8  -4  12         49.19         22.00        37.20 o                         
   9  -4  12         13.72        -13.47        42.40 o                         
   9  -5  13         25.47         50.93        35.47 o                         
  10  -5  13         63.83         57.86        37.60 o                         
  10  -2 -14         10.64         42.93        35.47 o                         
  11  -1 -13          0.13         34.53        44.00 o                         
  12  -1 -13          1.07         21.87        39.33 o                         
   6  -2 -13         16.84         -1.20        35.33 o                         
   8  -1 -12          0.61        -22.80        35.60 o                         
  -6  -6 -11          2.85         10.93        36.80 o                         
  15   1 -10         12.72         24.27        50.80 o                         
   7   0 -10        370.79        350.79        44.53 o                         
  11   1  -9         16.56         45.20        42.53 o                         
  -7  -5  -9         62.64         38.80        39.87 o                         
 -12 -10  -9          4.87         31.33        44.27 o                         
   8   1  -8          1.88         41.20        54.26 o                         
  -9  -6  -8        155.91        124.53        41.20 o                         
 -12  -9  -8         84.63         68.13        44.93 o                         
  -7  -4  -7        169.18        149.19        43.07 o                         
 -11  -7  -7         10.32          5.20        48.00 o                         
  12   2  -6          0.01          4.80        56.13 o                         
  10   2  -5        126.42        128.00        53.86 o                         
   9   2  -4        193.29        238.92        64.93 o                         
 -10  -5  -4         82.81         94.80        65.73 o                         
 -15 -11  -4         86.44         44.13        54.40 o                         
  14   2   2         88.57         80.66        69.86 o                         
 -14 -11   3         14.04          5.33        74.26 o                         
 -13 -10   4         48.31         50.53        63.86 o                         
 -14 -12   4         65.72         35.47        64.00 o                         
  12   1   5        531.29        517.05        61.73 o                         
  13   1   5        181.38        154.66        57.33 o                         
 -10  -7   5        154.38        124.40        57.46 o                         
 -13 -11   5          2.95          8.53        55.46 o                         
   7   0   6        289.59        195.33        48.13 o                         
  -8  -6   6         76.52         85.86        54.93 o                         
  -9  -7   6          5.47         51.73        61.06 o                         
 -11  -9   6        170.30        105.06        51.86 o                         
  -8  -7   7          0.86         -4.40        47.60 o                         
 -10  -9   7          0.29         19.07        46.27 o                         
   8  -1   8          3.55         26.40        42.80 o                         
  -7  -7   8         38.97         28.00        38.67 o                         
  -8  -8   8         42.86         39.07        47.86 o                         
  -9  -9   8         53.78         15.60        46.66 o                         
  13  -1   9          4.04         56.80        40.00 o                         
  14  -1   9         11.52          2.53        37.47 o                         
  -9 -11   9         17.49         54.40        47.20 o                         
  10  -2  10         39.04         44.67        38.00 o                         
  11  -2  10         43.66         43.20        36.80 o                         
  12  -2  10         42.84         59.60        45.73 o                         
  -7 -10  10          0.07         44.93        46.00 o                         
  10  -3  11          1.74         26.80        37.20 o                         
  11  -3  11         83.07         35.33        44.67 o                         
  10  -4  12         18.32         45.60        35.33 o                         
  11  -4  12         29.16         40.27        35.20 o                         
  11  -5  13          0.04         32.80        36.53 o                         
  12  -5  13         12.92        -20.27        37.20 o                         
   7  -6  13          2.88         -6.13        35.20 o                         
   8  -3 -15          0.70         18.13        35.20 o                         
   8  -2 -14         39.47         65.46        37.73 o                         
   9  -2 -14         16.51         39.60        37.60 o                         
  10  -1 -13         39.14         56.00        37.60 o                         
  12   0 -12          0.06         26.27        48.00 o                         
  13   0 -12        261.30        202.66        44.00 o                         
  14   0 -12         48.07         52.93        39.60 o                         
   7  -1 -12         22.53        -13.87        36.13 o                         
  -8  -8 -12          1.16         15.33        50.40 o                         
  -8  -7 -11          0.80         73.33        46.40 o                         
  -9  -8 -11         83.07         41.20        48.40 o                         
  13   1 -10         34.03         32.13        47.60 o                         
  14   1 -10         94.31        107.46        43.33 o                         
  -9  -7 -10         33.59         58.53        48.66 o                         
 -10  -8 -10          3.32         10.13        47.60 o                         
  10   1  -9        690.47        635.71        48.13 o                         
   7   1  -8          0.43         -7.73        52.93 o                         
 -13 -10  -8         32.60         -0.13        45.87 o                         
  13   2  -7       2151.89       2049.13        79.06 o                         
  14   2  -7         16.13         18.00        50.93 o                         
 -12  -8  -7          6.13         18.40        37.47 o                         
 -13  -9  -7         11.74          8.13        44.40 o                         
  11   2  -6         52.23         85.20        56.53 o                         
  -8  -4  -6        153.36        105.06        50.40 o                         
 -14 -10  -6         31.05         27.73        48.00 o                         
 -11  -6  -5          1.48         23.87        52.80 o                         
 -12  -7  -5        109.63         82.00        50.80 o                         
 -13  -8  -5         42.03         25.33        57.46 o                         
 -15 -11  -5         90.34          9.73        58.80 o                         
  -7  -3  -4       1939.45       1461.41        66.53 o                         
 -14  -9  -4          5.48         36.00        54.53 o                         
  -9  -4  -2        211.29        216.53        77.86 o                         
  10   2   0          0.05         10.53        99.33 o                         
 -10  -6   3        529.55        491.05        84.40 o                         
 -12  -8   3        190.21        111.33        73.33 o                         
  -8  -5   4         34.12         57.86        61.20 o                         
   8   0   6       2084.65       1683.54        68.53 o                         
 -10  -8   6         95.82         69.73        49.73 o                         
 -12 -11   6         12.35         29.07        56.26 o                         
  -9  -8   7          1.83         -8.93        47.33 o                         
 -11 -11   7          0.48          8.80        53.86 o                         
   9  -1   8        115.76        149.73        42.40 o                         
 -10 -11   8          3.08        -10.80        46.27 o                         
  -8 -10   9          4.34         50.66        42.67 o                         
  13  -2  10          0.39         12.27        38.67 o                         
  14  -2  10          3.59         13.20        40.00 o                         
  15  -2  10          2.31         36.80        37.60 o                         
  12  -3  11          0.05         23.73        34.93 o                         
  13  -3  11         14.73          3.47        36.00 o                         
  14  -3  11          5.08          0.80        34.13 o                         
  12  -4  12          0.24         -2.93        37.33 o                         
  13  -4  12         86.48         77.60        37.60 o                         
  14  -4  12          6.93         25.07        32.80 o                         
  15  -4  12          4.79         45.20        34.80 o                         
   7  -5  12         18.59         58.13        36.27 o                         
   9  -6  13          5.38         55.60        36.67 o                         
   6  -3 -15          2.00        -17.33        37.07 o                         
   7  -3 -15          2.04         54.93        36.27 o                         
  13  -1 -14          0.31         14.27        44.27 o                         
   7  -2 -14         31.33         52.93        33.20 o                         
   8  -1 -13          9.14          2.00        44.67 o                         
   9  -1 -13          7.09          7.20        36.00 o                         
  -6  -7 -13         17.03         28.13        44.00 o                         
  11   0 -12        114.66        112.93        41.33 o                         
  -6  -6 -12          5.48        -33.33        33.87 o                         
  -7  -7 -12         43.98         24.00        35.60 o                         
  -7  -6 -11         61.42         66.13        40.80 o                         
 -10  -9 -11         25.52         30.53        38.53 o                         
  11   1 -10         11.31         13.33        46.80 o                         
  12   1 -10          0.07         54.26        39.20 o                         
  -7  -5 -10         56.07        118.80        47.60 o                         
  -8  -6 -10         97.77        106.13        42.80 o                         
 -11  -9 -10          0.33        -20.00        36.53 o                         
   9   1  -9         82.69         78.00        36.67 o                         
  -9  -6  -9         73.46         48.26        38.67 o                         
 -10  -7  -9          0.69        -23.20        40.00 o                         
 -11  -8  -9         19.19          0.40        37.60 o                         
 -12  -9  -9          3.46         48.13        44.27 o                         
  -7  -4  -8        158.23        161.46        38.00 o                         
 -11  -7  -8         93.19         53.33        46.66 o                         
  12   2  -7        281.29        269.19        59.06 o                         
  -9  -5  -7        162.66        175.19        44.53 o                         
  10   2  -6         35.03         59.86        52.00 o                         
 -12  -7  -6         57.12         59.06        48.26 o                         
   9   2  -5         24.02         39.07        52.13 o                         
  -7  -3  -5        113.94        116.80        52.00 o                         
 -10  -5  -5        990.79        874.64        67.86 o                         
 -14  -9  -5          1.01         29.20        55.06 o                         
   8   2  -3       2082.61       2058.86        97.20 o                         
  -9  -4  -3          2.91         -3.20        53.46 o                         
 -15 -10  -3          4.02          3.73        66.80 o                         
   8   2  -2        127.55        103.33        77.73 o                         
 -15 -10  -2         18.09          6.27        71.06 o                         
  -9  -4  -1        410.72        380.92       102.40 o                         
  12   2   1          0.08         33.47        74.26 o                         
 -11  -7   3         68.23         64.53        70.66 o                         
 -13 -12   5         12.87         12.93        51.46 o                         
   9   0   6        185.47        171.99        47.20 o                         
  11  -1   8        207.04        229.86        50.40 o                         
  -9 -10   8         41.16         27.47        43.33 o                         
   9  -2   9          0.04          1.47        52.80 o                         
   8  -3  10         60.41         53.33        39.60 o                         
  -7 -11  10          0.59          2.93        36.53 o                         
   7  -4  11         28.39         66.00        39.20 o                         
   8  -4  11         10.73          1.47        36.80 o                         
   8  -5  12         21.82         13.33        35.07 o                         
   5  -6  12        101.34         94.93        38.93 o                         
  10  -6  13          0.69          5.87        35.73 o                         
   9  -2 -15          0.09         10.93        34.27 o                         
   5  -3 -15         17.32          9.87        36.40 o                         
  11  -1 -14          0.00         44.93        31.87 o                         
  12  -1 -14          3.23        -17.60        35.07 o                         
   7  -1 -13          2.42         16.53        36.93 o                         
   9   0 -12          9.54        115.20        46.00 o                         
  10   0 -12        268.11        166.79        41.87 o                         
  14   1 -11        111.12        123.60        49.46 o                         
  -6  -5 -11          1.11         33.33        37.20 o                         
  10   1 -10        170.56        167.19        42.67 o                         
   8   1  -9         64.86         43.20        42.00 o                         
  -8  -5  -9          1.21         38.13        37.60 o                         
  14   2  -8        292.51        283.32        53.20 o                         
  15   2  -8        249.42        185.46        52.13 o                         
 -10  -6  -8         83.73         95.33        39.87 o                         
 -12  -8  -8          2.28         21.33        43.73 o                         
  11   2  -7        213.07        214.79        58.93 o                         
 -14 -10  -7          9.47         18.67        46.53 o                         
 -11  -6  -6        495.54        421.85        54.66 o                         
 -13  -8  -6          1.32         45.33        46.80 o                         
 -15 -11  -6         22.78          7.20        54.80 o                         
   8   2  -4        130.54        111.06        57.86 o                         
  -9  -4  -4         18.38         22.67        52.40 o                         
 -15 -10  -4         60.61         66.00        61.86 o                         
 -16 -12  -2         56.01         27.33        82.93 o                         
  27   1   1         10.35         19.87        60.93 o                         
 -15 -12   1         33.42         52.93        93.73 o                         
   8   1   3        148.97        154.39        62.00 o                         
  11   1   4          0.11         -6.13        52.26 o                         
 -12  -9   4        236.77        184.53        56.00 o                         
  10   0   6        368.34        306.39        50.00 o                         
 -11 -10   6         39.87         94.26        55.73 o                         
 -12 -12   6         11.90         33.87        55.06 o                         
   7  -1   7       1725.48       1592.61        65.46 o                         
 -10 -10   7          8.46          4.53        47.86 o                         
 -11 -12   7        122.06         86.53        52.26 o                         
  12  -1   8         16.51         25.47        38.93 o                         
  13  -1   8         15.13          3.20        38.00 o                         
  14  -1   8        117.73        111.06        48.13 o                         
  -7  -8   8         11.45         71.33        47.60 o                         
  10  -2   9        133.72        131.46        42.80 o                         
  11  -2   9         26.64         56.40        49.20 o                         
  -8 -11   9          4.92         31.73        46.66 o                         
   9  -3  10         35.72         71.60        38.40 o                         
  10  -3  10        216.22        127.73        46.80 o                         
   9  -4  11          5.31         20.93        36.13 o                         
  10  -4  11          3.39         15.07        35.73 o                         
  10  -5  12          0.87         29.87        36.13 o                         
  11  -5  12          0.03         22.40        36.93 o                         
  12  -5  12         19.16         16.80        37.47 o                         
  13  -5  12          5.99         52.66        42.00 o                         
   6  -6  12          5.48         16.00        34.40 o                         
   8  -7  13         13.11         10.93        35.47 o                         
   8  -2 -15          1.56         63.20        36.93 o                         
   9  -1 -14          0.00          6.80        34.00 o                         
  10  -1 -14         38.69         62.53        37.87 o                         
   6  -1 -13         76.13         59.20        37.07 o                         
  -7  -7 -13         30.01         48.26        37.33 o                         
  -7  -6 -12          0.18         66.26        37.20 o                         
  -8  -7 -12          0.38         29.33        38.13 o                         
  -9  -8 -12          0.07         -2.53        39.47 o                         
  12   1 -11          2.13         -5.47        48.66 o                         
  13   1 -11         35.34         67.73        41.47 o                         
  -8  -6 -11         38.64         69.73        39.20 o                         
  -9  -7 -11         69.48        106.13        40.80 o                         
 -10  -8 -11         38.49         34.40        41.87 o                         
   9   1 -10          0.68        -11.73        37.33 o                         
  -9  -6 -10          8.16        -16.00        51.33 o                         
 -10  -7 -10        171.00        174.13        42.53 o                         
 -11  -8 -10          3.23          0.27        45.87 o                         
   7   1  -9          7.65         10.80        42.27 o                         
  -7  -4  -9          6.19          7.47        37.73 o                         
  12   2  -8        183.19        216.39        53.06 o                         
  13   2  -8        533.37        480.78        50.26 o                         
  -9  -5  -8         41.18         86.26        40.00 o                         
 -13  -9  -8        125.69         74.80        38.00 o                         
  10   2  -7        292.19        275.86        58.66 o                         
 -11  -6  -7          0.74         32.00        46.93 o                         
 -12  -7  -7          5.76         43.07        46.27 o                         
   9   2  -6          8.07         36.27        44.40 o                         
  -7  -3  -6        137.80        119.60        45.47 o                         
 -10  -5  -6         85.49         75.46        45.07 o                         
 -14  -9  -6         24.18          9.33        46.93 o                         
   8   2  -5      10377.16       8740.89       132.26 o                         
  -9  -4  -5          0.59         27.73        52.53 o                         
  13   2   1         29.64         23.87        72.66 o                         
  12   1   4         67.54         83.06        54.00 o                         
  13   1   4         20.27         29.07        55.46 o                         
  -9  -6   4         37.96         49.86        56.26 o                         
 -10  -7   4        273.85        219.06        68.13 o                         
 -11  -8   4         57.49         33.20        61.33 o                         
 -13 -11   4         13.46         33.60        62.40 o                         
  -8  -6   5          3.70         50.40        56.13 o                         
 -11  -9   5          0.21         39.60        56.00 o                         
  11   0   6        389.16        335.45        45.47 o                         
  12   0   6         51.03         46.66        48.93 o                         
 -10  -9   6          8.20         23.20        56.13 o                         
   8  -1   7         48.02         44.00        42.53 o                         
  -7  -7   7        296.64        198.53        53.20 o                         
  -8  -8   7          8.42         38.67        48.00 o                         
  -9 -11   8         31.76         39.73        43.47 o                         
  13  -2   9         29.83          1.47        38.80 o                         
  11  -3  10         35.34         25.20        36.80 o                         
  13  -3  10         23.98         -9.07        44.80 o                         
  12  -4  11          3.58          4.27        35.07 o                         
  13  -4  11          2.67         25.33        35.47 o                         
  14  -4  11          2.75         23.60        35.20 o                         
   6  -5  11          1.11         51.33        39.20 o                         
  14  -5  12          5.27         69.86        34.40 o                         
   7  -6  12          0.18         44.80        34.00 o                         
   8  -6  12          6.35         21.33        36.27 o                         
   6  -2 -15          0.92        -11.60        44.67 o                         
   7  -2 -15          0.00        -14.80        36.40 o                         
   8  -1 -14          2.70         66.53        33.87 o                         
  -6  -6 -13          6.57          3.33        33.87 o                         
  15   1 -12          4.07         22.00        45.73 o                         
   7   0 -12         70.50         65.33        37.07 o                         
  -6  -5 -12          6.16        -15.73        35.87 o                         
  10   1 -11         25.99         54.40        45.60 o                         
  11   1 -11        153.72        140.93        44.40 o                         
  -7  -5 -11         98.42         85.46        38.80 o                         
   8   1 -10          7.68         40.93        37.73 o                         
  -8  -5 -10          0.37         24.00        38.53 o                         
 -12  -9 -10         62.22         58.80        38.53 o                         
  14   2  -9        132.33        121.33        50.80 o                         
  15   2  -9          2.84         16.80        48.00 o                         
 -10  -6  -9          0.62          7.07        37.47 o                         
 -11  -7  -9          8.54         50.80        40.13 o                         
 -12  -8  -9         20.54         19.20        33.60 o                         
  11   2  -8         25.72         35.60        48.93 o                         
 -14 -10  -8         21.88         10.80        48.26 o                         
   9   2  -7         50.85         57.73        53.46 o                         
  -7  -3  -7        168.09        163.86        54.26 o                         
 -10  -5  -7         13.09         12.13        49.33 o                         
 -13  -8  -7         12.91          2.53        45.33 o                         
   8   2  -6        779.64        812.24        60.13 o                         
  -9  -4  -6          5.15         29.87        51.60 o                         
 -15 -10  -5         34.91         23.73        55.46 o                         
   7   2  -4        501.71        479.98        65.60 o                         
 -12  -6  -4        102.97         85.20        63.86 o                         
 -13  -7  -4          0.17        -18.40        59.20 o                         
 -12  -6  -3          2.45          7.07        64.66 o                         
 -13  -7  -3        194.27        171.19        64.26 o                         
 -13  -7  -2        184.31        161.46        75.33 o                         
  14   2   1         36.93         37.33        71.46 o                         
  -9  -5   2       1468.13       1312.35       108.40 o                         
 -13  -9   2         31.53         47.86        68.13 o                         
   9   1   3        167.08        107.46        58.13 o                         
 -14 -12   3         70.87         36.67        68.66 o                         
  -9  -7   5        127.90        172.39        57.86 o                         
 -10  -8   5        165.57        139.86        59.06 o                         
  13   0   6       3134.77       2586.97        74.80 o                         
  -8  -7   6         47.32         97.33        51.46 o                         
  -9  -8   6         31.29         44.93        47.86 o                         
   9  -1   7         39.20         29.60        45.33 o                         
 -10 -11   7         24.34         67.33        43.47 o                         
   7  -2   8         68.24         60.40        40.00 o                         
   8  -2   8         30.87         42.00        49.60 o                         
  -8 -10   8         30.94         73.06        44.53 o                         
   7  -3   9         12.96         60.13        38.40 o                         
  14  -3  10         58.24         15.73        36.80 o                         
   7  -5  11         98.42         92.13        38.93 o                         
  10  -6  12          2.93         51.06        38.00 o                         
   6  -7  12          0.63         13.20        35.60 o                         
   5  -2 -15         14.48         20.53        35.60 o                         
  13   0 -14         13.94         29.73        47.86 o                         
  14   0 -14         15.47         -6.93        39.07 o                         
   6  -1 -14         24.83         60.80        41.73 o                         
   7  -1 -14          5.62          1.33        33.33 o                         
  -7  -6 -13          2.88        -22.00        44.93 o                         
  -8  -7 -13         13.11          6.40        39.60 o                         
  12   1 -12         29.76         55.06        47.06 o                         
  13   1 -12         63.61         68.13        40.13 o                         
  14   1 -12         27.93         15.47        37.87 o                         
   6   0 -12          3.62         17.33        37.73 o                         
  -8  -6 -12          6.35         25.33        38.00 o                         
  -9  -7 -12         38.75         18.53        42.00 o                         
   9   1 -11         59.34         31.60        37.20 o                         
  -9  -6 -11          2.24         68.40        46.27 o                         
 -11  -8 -11         68.18         14.67        48.26 o                         
   7   1 -10          0.97         12.27        39.73 o                         
  -7  -4 -10         11.90         -3.87        36.27 o                         
  13   2  -9         58.81         40.80        39.73 o                         
 -13  -9  -9          0.27         33.47        37.20 o                         
  10   2  -8          4.58         22.00        38.13 o                         
 -11  -6  -8        104.80         56.80        48.53 o                         
 -12  -7  -8         11.53         39.60        44.27 o                         
 -13  -8  -8          4.97         34.53        43.20 o                         
 -14  -9  -7         21.57         49.73        47.46 o                         
 -15 -10  -6          0.21         46.80        54.26 o                         
 -12  -6  -5        403.31        407.45        56.66 o                         
 -13  -7  -5         39.32         17.47        50.40 o                         
  -8  -3  -4          2.81         47.60        51.46 o                         
 -11  -5  -4          5.17         29.60        64.66 o                         
 -14  -8  -4        156.58        147.59        54.93 o                         
  -8  -3  -3        280.46        243.72        58.13 o                         
 -14  -8  -3        143.79        111.73        63.06 o                         
 -12  -6  -2        192.21        157.19        76.00 o                         
 -13 -10   3          2.24         -9.20        59.86 o                         
 -12 -11   5         47.74         36.00        49.06 o                         
 -11 -11   6          0.01         22.13        46.00 o                         
  10  -1   7         11.20         27.07        43.87 o                         
  11  -1   7        282.18        233.59        45.73 o                         
  -9 -10   7          0.14         13.73        45.33 o                         
   9  -2   8          3.60         67.06        40.40 o                         
  -7  -9   8         16.36         -9.60        36.40 o                         
  -9 -12   8         12.19        -30.80        50.80 o                         
   8  -3   9         16.40          4.40        42.80 o                         
   9  -4  10         30.25         23.07        44.67 o                         
   9  -5  11         47.62         45.20        36.67 o                         
  10  -5  11          5.15         41.87        34.40 o                         
  12  -6  12          3.63        -33.07        36.93 o                         
  13  -6  12         47.30         42.53        37.47 o                         
   7  -7  12         43.98          2.40        35.47 o                         
   8  -7  12          0.38         25.07        36.13 o                         
   8  -1 -15          1.75         27.07        40.53 o                         
   9  -1 -15          2.93         -1.60        32.27 o                         
  11   0 -14          4.81          1.33        35.47 o                         
  12   0 -14         49.51         50.13        38.93 o                         
  -6  -6 -14         46.35         48.80        33.87 o                         
  -6  -5 -13          0.24        -17.73        33.60 o                         
  -7  -5 -12         18.59         38.80        37.20 o                         
   8   1 -11          1.53          4.13        36.00 o                         
  -8  -5 -11          0.29        -30.67        40.27 o                         
  14   2 -10        133.97        103.46        48.66 o                         
  15   2 -10          3.51         -9.07        46.40 o                         
  16   2 -10         27.93         46.80        45.07 o                         
 -10  -6 -10         38.18         71.60        43.07 o                         
 -11  -7 -10         40.41         46.66        39.60 o                         
  11   2  -9         22.32         41.47        40.53 o                         
  -8  -4  -9        296.35        293.72        43.20 o                         
   9   2  -8          0.14         -2.80        37.20 o                         
  -7  -3  -8        592.78        462.52        47.60 o                         
 -10  -5  -8        105.15        104.53        40.40 o                         
 -14  -9  -8         41.87         53.33        47.46 o                         
   8   2  -7        292.46        281.59        44.67 o                         
  -9  -4  -7        415.53        376.39        48.93 o                         
 -15 -10  -7          0.73         68.00        53.86 o                         
   7   2  -6        516.04        385.32        48.26 o                         
 -12  -6  -6        125.58         89.86        50.26 o                         
 -13  -7  -6        109.66         92.66        49.60 o                         
  -8  -3  -5        228.80        211.33        45.07 o                         
 -11  -5  -5         23.70         21.73        54.13 o                         
 -14  -8  -5        198.32        159.33        47.20 o                         
 -16 -11  -4          5.55         24.53        61.06 o                         
 -11  -5  -3        230.56        179.46        59.33 o                         
 -16 -11  -3          2.55          8.53        72.80 o                         
 -14  -8  -2         29.08         34.67        70.93 o                         
 -14 -10   1         47.57         36.53        92.53 o                         
   7   1   2         65.20         40.80        74.00 o                         
 -14 -11   2         77.70         62.40        75.60 o                         
  10   1   3       1791.41       1706.21        77.20 o                         
   6   0   4        164.61        162.93        52.13 o                         
 -12 -10   4          1.24          8.00        58.66 o                         
   7  -1   6       2910.11       2719.10        73.06 o                         
 -10 -10   6          0.53          2.27        52.53 o                         
 -11 -12   6        136.98        126.26        55.73 o                         
  12  -1   7          9.04         20.00        40.27 o                         
  13  -1   7        169.42        143.86        39.47 o                         
  -8  -9   7         66.12         58.80        47.86 o                         
 -10 -12   7         51.86         68.26        50.80 o                         
  10  -2   8          4.80         42.27        40.80 o                         
  11  -2   8         19.54         52.26        49.60 o                         
  -8 -11   8         18.86         34.53        45.33 o                         
   9  -3   9         31.16         32.53        41.33 o                         
  10  -3   9        126.89        112.93        41.87 o                         
  11  -4  10         81.46         74.26        36.13 o                         
  11  -5  11          0.81        -30.80        35.20 o                         
  12  -5  11          3.06         25.87        34.80 o                         
  13  -5  11         11.13         30.93        32.80 o                         
  14  -5  11          8.80          0.13        34.67 o                         
   7  -6  11         61.42        108.66        37.60 o                         
   9  -7  12         38.75         44.27        35.33 o                         
  10  -7  12          1.20         43.07        36.13 o                         
  11  -7  12         12.31        -29.20        43.73 o                         
   6  -8  12          0.60        -24.80        36.80 o                         
   7  -1 -15         86.34         96.66        36.67 o                         
   9   0 -14          5.17        -23.47        32.67 o                         
  10   0 -14         13.95         18.80        34.00 o                         
  13   1 -13         23.37          6.80        45.73 o                         
  14   1 -13          5.94         21.47        48.66 o                         
  15   1 -13          2.46        -28.27        38.00 o                         
   9   1 -12         16.05         17.33        45.47 o                         
  10   1 -12         20.51         50.66        39.07 o                         
 -10  -7 -12          1.20         51.73        49.20 o                         
   7   1 -11        110.92        118.66        38.27 o                         
  -7  -4 -11         28.39         55.33        37.33 o                         
  12   2 -10          0.22         58.93        46.53 o                         
  13   2 -10         17.13         67.73        40.67 o                         
   9   2  -9         12.34         -7.20        45.87 o                         
  10   2  -9        133.17         99.73        42.13 o                         
  -7  -3  -9         12.96         40.13        47.20 o                         
 -10  -5  -9         57.17        104.93        46.53 o                         
 -11  -6  -9        105.06         87.86        40.80 o                         
 -13  -8  -9         29.62         34.53        44.13 o                         
   8   2  -8         47.17         41.33        41.73 o                         
  -9  -4  -8        117.45        136.40        49.20 o                         
   7   2  -7        410.25        422.92        50.93 o                         
 -12  -6  -7         11.58         42.27        46.00 o                         
 -13  -7  -7          5.45         -1.47        44.13 o                         
  -8  -3  -6          0.18        -22.27        41.07 o                         
 -11  -5  -6         90.51         56.93        51.20 o                         
 -14  -8  -6          5.75         11.47        46.00 o                         
 -15  -9  -5         52.60         61.46        56.13 o                         
 -16 -11  -5         43.56         33.20        53.86 o                         
 -15  -9  -4          5.08          2.67        60.26 o                         
 -15  -9  -3        163.76        136.93        69.46 o                         
  -8  -3  -2       1067.87        981.16        84.40 o                         
 -11  -5  -2        830.07        707.57        86.53 o                         
  11   2   0         15.68         22.93        92.93 o                         
 -10  -6   2         71.58         72.26        82.13 o                         
 -12  -8   2         10.09         11.20        75.20 o                         
  11   1   3        125.86         84.26        56.66 o                         
  -8  -5   3       1374.33       1320.09        78.66 o                         
 -11 -10   5         40.43         34.40        45.47 o                         
 -12 -12   5         42.68         40.67        53.86 o                         
   8  -1   6         65.09        118.00        55.73 o                         
  -9 -11   7        192.24        100.53        46.66 o                         
  12  -2   8         80.91         53.06        41.07 o                         
  14  -2   8        210.18        185.99        40.53 o                         
  11  -3   9          5.94         44.67        39.60 o                         
  12  -3   9        209.16        143.73        40.00 o                         
  13  -3   9         40.92          9.07        36.40 o                         
  12  -4  10          0.76         49.33        37.87 o                         
  13  -4  10         30.87         69.73        34.53 o                         
  14  -4  10         41.43         41.07        36.13 o                         
  15  -4  10          7.09         45.87        34.53 o                         
   9  -6  11          2.24         33.87        35.20 o                         
   7  -8  12          1.85         17.47        37.20 o                         
   8  -8  12          1.16         -3.47        36.13 o                         
   6  -1 -15         56.48         50.26        36.00 o                         
   7   0 -14          4.12         36.67        41.87 o                         
   8   0 -14        106.24         62.93        35.07 o                         
  11   1 -13          0.13         30.27        46.53 o                         
  12   1 -13          1.07        -24.53        36.93 o                         
  -7  -5 -13         47.52         19.47        35.07 o                         
  -8  -5 -12         21.82         36.00        37.47 o                         
  14   2 -11         20.21         32.13        49.06 o                         
  15   2 -11         92.32         52.93        44.27 o                         
 -10  -6 -11         17.79         46.80        39.20 o                         
 -11  -7 -11          0.45          2.13        40.53 o                         
 -12  -8 -11          3.02         27.47        37.87 o                         
  10   2 -10          0.57         51.73        46.27 o                         
  11   2 -10         36.60         45.07        40.13 o                         
  -8  -4 -10        241.95        175.46        41.47 o                         
   8   2  -9       1070.30       1033.03        57.20 o                         
 -14  -9  -9          2.73        -18.80        49.46 o                         
   7   2  -8         15.26         50.80        52.00 o                         
  -8  -3  -7        104.23         92.26        40.13 o                         
 -11  -5  -7        234.18        191.73        50.40 o                         
 -14  -8  -7          5.53         10.93        42.80 o                         
 -10  -4  -6         55.78         37.20        55.73 o                         
 -15  -9  -6          3.24          6.53        55.60 o                         
 -10  -4  -5        489.64        412.39        60.53 o                         
 -10  -4  -4         40.51         24.53        52.13 o                         
 -10  -4  -3        277.84        208.79        64.53 o                         
 -13  -7  -1         58.81         67.20       107.73 o                         
 -11  -7   2          1.22         16.93        80.40 o                         
  12   1   3          1.33         26.00        53.20 o                         
 -12  -9   3        121.02         94.93        61.06 o                         
   7   0   4        510.96        465.32        53.60 o                         
   5  -1   5       3848.63       3850.66        86.26 o                         
 -10  -9   5         43.79          9.73        54.53 o                         
   9  -1   6         45.89         76.53        54.53 o                         
  -8  -8   6         10.40         83.20        48.26 o                         
   7  -4   9          6.19         45.47        39.07 o                         
  10  -6  11         17.79         22.67        34.67 o                         
  11  -6  11          4.70         36.00        34.53 o                         
  13  -6  11         21.60         29.20        43.73 o                         
  14  -6  11          3.04         66.53        46.13 o                         
   9  -8  12          0.07         27.47        35.73 o                         
   6   0 -14          7.90        -17.47        41.73 o                         
   9   1 -13          7.09         22.93        44.00 o                         
  10   1 -13         39.14         41.87        36.13 o                         
  -9  -6 -13          5.38         46.13        48.26 o                         
   7   1 -12         22.53         32.00        37.87 o                         
  -7  -4 -12          8.58        -22.80        36.93 o                         
  11   2 -11         18.45         50.00        49.60 o                         
  12   2 -11          0.76          9.87        44.00 o                         
  13   2 -11        221.85        219.99        47.86 o                         
  -6  -3 -11          0.56         65.46        37.07 o                         
  -8  -4 -11         10.73         27.60        45.87 o                         
   9   2 -10         30.72         12.00        42.80 o                         
  -7  -3 -10         50.82         46.80        39.60 o                         
 -10  -5 -10         19.96         12.13        38.40 o                         
 -11  -6 -10         54.87         97.33        40.53 o                         
 -13  -8 -10          8.97         54.93        38.53 o                         
  -8  -3  -8         12.23         31.60        40.80 o                         
 -11  -5  -8         11.00         55.46        47.06 o                         
 -12  -6  -8         60.91         29.47        38.27 o                         
 -13  -7  -8         11.91         19.73        35.87 o                         
 -14  -8  -8         64.07         34.27        44.13 o                         
 -10  -4  -7        165.03        199.59        51.46 o                         
 -15  -9  -7         28.58         19.20        45.87 o                         
  15   3  -5          0.45         -1.87        65.33 o                         
  -7  -2  -5        769.68        768.51        62.26 o                         
 -15  -9  -2        306.08        233.99        94.13 o                         
 -12  -6  -1        442.80        422.25       112.80 o                         
   8   1   2        619.70        598.65        76.00 o                         
  13   1   3         76.05         62.26        54.13 o                         
  -9  -6   3          0.21         -5.73        65.73 o                         
 -13 -11   3         10.91         13.73        61.06 o                         
   8   0   4       1963.80       1480.88        72.13 o                         
 -11  -9   4         11.81          6.27        55.86 o                         
  -8  -7   5         17.35         26.67        53.86 o                         
  -9  -8   5          6.03         26.00        52.80 o                         
 -11 -11   5         26.71         44.93        54.80 o                         
 -10 -11   6          5.63         -3.20        46.53 o                         
  -7  -9   7          0.50         -7.07        46.66 o                         
  -8 -10   7         43.11         20.40        35.73 o                         
  -9 -12   7          4.87         19.20        46.27 o                         
   8  -4   9        296.35        257.72        44.13 o                         
   9  -4   9         61.77         59.46        49.60 o                         
   9  -5  10         40.61         37.47        37.60 o                         
  10  -5  10         19.96         18.93        37.60 o                         
  11  -5  10        167.87        124.80        38.00 o                         
   8  -7  11          0.80         13.33        35.20 o                         
   9  -7  11         69.48         87.33        45.20 o                         
  11   1 -14          0.00         12.53        44.67 o                         
  12   1 -14          3.23        -25.47        37.73 o                         
  13   1 -14          0.31         16.67        38.40 o                         
   5   0 -14          0.23         34.80        34.80 o                         
   8   1 -13          9.14         58.13        37.47 o                         
  -8  -5 -13          0.01         13.20        37.60 o                         
  13   2 -12         49.51         66.93        49.20 o                         
  14   2 -12         18.32         22.93        46.13 o                         
  15   2 -12        101.42         43.47        46.80 o                         
  -6  -3 -12          4.46          9.20        43.60 o                         
  -9  -5 -12          6.43          2.80        38.40 o                         
 -10  -6 -12          2.93         39.73        38.93 o                         
  10   2 -11          4.11         34.80        44.80 o                         
 -11  -6 -11          4.70         13.07        46.27 o                         
 -12  -7 -11          0.16         35.20        47.60 o                         
   8   2 -10         98.39         85.86        41.60 o                         
  -9  -4 -10         30.25         54.80        34.80 o                         
   7   2  -9          5.42         54.00        40.53 o                         
  -6  -2  -9          4.28         41.73        39.07 o                         
  -8  -3  -9         16.40         42.53        38.80 o                         
 -11  -5  -9         12.26         63.06        45.60 o                         
 -12  -6  -9          2.35        -14.67        43.07 o                         
 -13  -7  -9          9.23         13.73        43.20 o                         
 -14  -8  -9         88.53         87.20        43.20 o                         
 -10  -4  -8          7.40         44.27        47.20 o                         
 -15  -9  -8         25.19         32.67        47.20 o                         
  14   3  -7         20.98         13.20        50.53 o                         
  15   3  -7          1.94        -20.93        52.53 o                         
  -7  -2  -7        687.10        643.71        63.20 o                         
  13   3  -6         10.95         50.53        67.73 o                         
  14   3  -6        574.75        468.65        64.26 o                         
  -7  -2  -6        590.03        505.72        54.93 o                         
 -16 -10  -6          0.16         25.33        51.06 o                         
  13   3  -5         99.61         89.20        67.33 o                         
  14   3  -5         56.87         43.33        67.46 o                         
  -9  -3  -5        367.30        353.85        59.73 o                         
 -16 -10  -5          1.45         41.47        52.13 o                         
  12   2   0        130.75        174.13        98.53 o                         
 -14 -12   2         15.72         36.00        69.60 o                         
 -10  -7   3         78.12         99.73        67.33 o                         
  -9  -7   4          3.17         26.13        55.73 o                         
 -10  -8   4         11.73         14.27        52.26 o                         
 -12 -11   4         28.04         24.80        56.00 o                         
   6  -1   5        761.90        561.98        56.00 o                         
  12  -1   6        217.55        164.26        42.13 o                         
   5  -2   6        716.92        600.38        52.40 o                         
  -9 -10   6         40.08         16.27        47.46 o                         
 -10 -12   6         49.59         39.33        48.80 o                         
   9  -2   7         17.24         75.86        44.27 o                         
  10  -2   7          6.78         -6.80        43.60 o                         
  -8 -11   7         41.81          2.13        42.40 o                         
   9  -3   8        353.64        234.39        44.40 o                         
  10  -3   8         49.26         13.47        52.80 o                         
  10  -4   9        118.91         50.00        39.87 o                         
  12  -5  10         30.68         64.93        35.60 o                         
  14  -5  10         97.43         52.26        38.67 o                         
  10  -7  11          9.89         11.60        35.73 o                         
  11  -7  11          0.45        -29.07        34.00 o                         
  12  -7  11          0.16          7.07        43.33 o                         
  -6  -4 -14          9.53         25.47        30.00 o                         
   7   1 -13          2.42         -0.27        35.87 o                         
  -7  -4 -13         15.08        -24.53        32.80 o                         
 -10  -6 -13          0.69         22.27        44.67 o                         
  12   2 -12          0.60         -5.07        37.07 o                         
  -8  -4 -12         49.19         70.13        40.00 o                         
   9   2 -11          1.92         46.13        37.60 o                         
  -7  -3 -11         60.77         58.53        37.33 o                         
 -10  -5 -11          5.15         38.00        38.53 o                         
  -8  -3 -10         60.41         47.06        44.53 o                         
 -12  -6 -10         35.70         34.93        44.40 o                         
 -13  -7 -10         49.24         45.47        44.93 o                         
   6   2  -9          2.46        -21.73        41.47 o                         
 -10  -4  -9        118.91         60.40        46.66 o                         
 -15  -9  -9         21.27         23.33        46.93 o                         
  13   3  -8        166.55        142.39        50.66 o                         
  14   3  -8          1.87         37.20        49.46 o                         
  15   3  -8        124.48        134.13        50.80 o                         
  -7  -2  -8         68.24         59.06        43.60 o                         
  12   3  -7         24.77         14.93        52.13 o                         
  13   3  -7        125.64        103.33        56.13 o                         
  -9  -3  -7         60.51         86.26        48.93 o                         
 -13  -6  -7          1.90         52.53        47.73 o                         
 -14  -7  -7          0.02         36.40        53.20 o                         
 -16 -10  -7          6.22         -2.53        54.00 o                         
  12   3  -6         97.78        103.06        56.80 o                         
  -9  -3  -6        174.69        164.39        42.40 o                         
 -12  -5  -6        514.31        494.52        56.13 o                         
 -13  -6  -6          7.61          2.13        46.80 o                         
 -14  -7  -6          0.02         20.40        47.33 o                         
  12   3  -5         92.36         90.93        66.00 o                         
 -12  -5  -5         67.87         91.46        53.33 o                         
 -13  -6  -5          0.25         24.13        49.73 o                         
 -14  -7  -5          0.03         35.20        48.40 o                         
  14   3  -4        130.61         82.66        77.73 o                         
  -9  -3  -4         68.64        125.33        54.93 o                         
 -13  -6  -4        332.21        294.12        66.93 o                         
 -14  -7  -4          0.34         21.07        55.60 o                         
 -10  -4  -2         85.76         85.33        71.86 o                         
   6   1   1       2682.88       2593.37       136.93 o                         
   9   1   2        105.18        106.26        62.40 o                         
  -7  -4   2       1090.98       1008.23        85.73 o                         
   9   0   4        102.11         96.00        44.93 o                         
 -10 -10   5         56.86         31.73        55.73 o                         
 -11 -12   5         16.33         -4.67        53.46 o                         
  -8  -9   6         97.24         92.66        50.93 o                         
  11  -2   7        321.71        297.32        43.73 o                         
  12  -2   7         77.47         99.73        41.20 o                         
  13  -2   7       1377.98       1193.42        62.80 o                         
  14  -2   7         35.00         66.93        48.00 o                         
  11  -3   8         19.23         12.40        39.60 o                         
  12  -3   8        197.31        211.33        43.33 o                         
  13  -3   8         93.84         67.73        46.93 o                         
  12  -4   9          2.57         -7.07        35.33 o                         
  13  -4   9         84.98         50.93        36.27 o                         
  14  -4   9        115.19        105.46        36.13 o                         
   8  -6  10         97.77         81.73        39.73 o                         
   9  -6  10          8.16        -16.13        36.27 o                         
  14  -7  11          4.29         41.60        35.20 o                         
   8  -8  11          0.45         36.80        35.73 o                         
   9  -8  11         83.07         23.20        36.13 o                         
   8   1 -14          2.70         54.80        36.27 o                         
  -8  -5 -14          9.96         50.13        38.67 o                         
  13   2 -13          4.74         29.33        46.66 o                         
  14   2 -13          0.00         62.53        46.13 o                         
  15   2 -13          6.93         21.73        46.53 o                         
  16   2 -13         48.65         56.13        46.53 o                         
   6   1 -13         76.13         78.00        36.80 o                         
  -6  -3 -13        114.22         34.93        35.87 o                         
  -9  -5 -13         25.47          8.80        38.27 o                         
   9   2 -12          6.27          9.60        46.13 o                         
  10   2 -12          2.60         16.53        38.80 o                         
  -7  -3 -12        123.17        145.19        46.13 o                         
 -10  -5 -12          0.87         15.47        44.80 o                         
 -11  -6 -12         47.15         -3.33        39.07 o                         
   7   2 -11        111.06        123.46        46.00 o                         
   8   2 -11          6.14         24.53        38.00 o                         
 -11  -5 -10        167.87        112.53        45.07 o                         
 -14  -8 -10          4.98         28.67        44.80 o                         
  13   3  -9         16.27          5.33        48.00 o                         
  14   3  -9         27.81         50.13        47.33 o                         
  15   3  -9          7.05         37.33        48.53 o                         
  16   3  -9          5.97          9.60        47.33 o                         
  -7  -2  -9          0.00         -1.60        39.47 o                         
  -9  -3  -8        353.64        291.46        42.13 o                         
 -13  -6  -8         57.28         60.66        46.40 o                         
 -14  -7  -8         31.90         -0.93        42.40 o                         
  11   3  -7        265.84        271.86        56.93 o                         
 -12  -5  -7         11.62          3.07        45.87 o                         
 -15  -8  -7          0.62         53.06        57.46 o                         
  11   3  -6          2.36         34.13        56.40 o                         
 -15  -8  -6         29.22         28.53        49.60 o                         
  11   3  -5        232.23        226.93        65.73 o                         
 -15  -8  -5         62.08         20.53        52.80 o                         
  13   3  -4        280.74        291.99        73.46 o                         
 -12  -5  -4        682.12        676.64        69.60 o                         
 -15  -8  -4          4.85          6.00        59.06 o                         
  -8  -3  -1          9.95         17.07        74.13 o                         
  13   2   0          3.66          7.87        87.33 o                         
 -13 -10   2         91.14         66.26        66.00 o                         
 -13 -12   3          2.97          8.80        58.80 o                         
  10   0   4        397.26        287.32        46.66 o                         
  11   0   4        126.52        104.53        50.40 o                         
   4  -1   4        156.99        117.86        63.46 o                         
 -11 -10   4        277.94        251.32        56.13 o                         
 -12 -12   4         59.44         57.73        54.00 o                         
 -11 -13   5         20.44         20.00        53.86 o                         
  -9 -11   6          2.05          2.80        44.13 o                         
  11  -6  10         54.87         55.33        34.27 o                         
  12  -6  10         35.70          0.40        34.93 o                         
  13  -6  10         37.53         11.47        36.40 o                         
  14  -6  10         80.85         35.60        33.07 o                         
  11  -8  11         68.18         80.93        36.53 o                         
   9   1 -15          2.93         34.93        43.47 o                         
   6   1 -14         24.83         33.60        42.00 o                         
   7   1 -14          5.62         -9.33        32.80 o                         
  -7  -4 -14         48.25         37.73        34.53 o                         
  11   2 -13         42.02         78.53        38.93 o                         
  12   2 -13         36.83         27.87        37.73 o                         
  -8  -4 -13         33.08         22.80        35.47 o                         
   8   2 -12          4.43         16.13        37.20 o                         
  -9  -4 -12         13.71          5.47        36.27 o                         
  -8  -3 -11         81.52         94.26        36.80 o                         
 -11  -5 -11          0.81        -27.73        46.00 o                         
 -12  -6 -11         19.08         27.87        35.73 o                         
 -13  -7 -11         53.66         34.13        36.27 o                         
  15   3 -10        369.93        318.92        51.73 o                         
  16   3 -10         83.01         65.06        44.40 o                         
  -7  -2 -10         19.31         25.07        46.53 o                         
 -10  -4 -10        132.53        121.46        40.27 o                         
  11   3  -9         53.05         72.93        47.33 o                         
  12   3  -9         83.71         45.87        47.86 o                         
  -9  -3  -9         31.16         43.07        39.87 o                         
 -12  -5  -9        150.42        110.93        52.53 o                         
 -13  -6  -9          0.89         11.73        42.93 o                         
 -14  -7  -9         46.42          2.53        40.67 o                         
  10   3  -8        363.57        341.59        56.53 o                         
  11   3  -8         82.65        129.60        42.53 o                         
 -11  -4  -8         11.75         58.80        48.00 o                         
 -12  -5  -8        108.93         53.20        38.67 o                         
 -15  -8  -8          7.23          3.47        44.67 o                         
  10   3  -7        175.26        165.99        55.33 o                         
 -11  -4  -7         39.71         50.00        50.26 o                         
  10   3  -6          2.30        -10.27        54.00 o                         
  -8  -2  -6        646.81        657.18        63.33 o                         
 -11  -4  -6         96.70         65.33        43.73 o                         
 -16  -9  -6         12.57         33.47        52.66 o                         
 -11  -4  -5        979.93        910.90        67.60 o                         
  12   3  -4        844.91        755.71        80.00 o                         
  -9  -3  -3       1421.25       1277.29        77.46 o                         
 -14  -7  -3         75.54         64.40        62.93 o                         
 -11  -5  -1         60.96         82.00        93.20 o                         
  10   1   2         11.05         48.53        55.86 o                         
 -12 -10   3         73.16         69.33        52.26 o                         
  12   0   4        172.87        136.53        50.26 o                         
 -12 -13   4        119.42         63.46        54.53 o                         
   9  -1   5        309.68        251.46        55.60 o                         
  -8  -8   5        292.61        316.26        57.20 o                         
  -9  -9   5         37.67         41.07        48.53 o                         
   7  -2   6        590.03        481.98        49.06 o                         
  -8 -10   6         30.24         50.66        46.66 o                         
   7  -3   7        168.09        133.73        41.73 o                         
   8  -4   8        795.81        729.44        47.46 o                         
   9  -5   9         57.90         70.13        38.40 o                         
  10  -5   9         57.16         56.80        38.27 o                         
  11  -5   9         12.26         53.46        44.67 o                         
   8  -7  10         18.79         11.20        35.73 o                         
   9  -7  10         33.59         74.80        44.53 o                         
   9  -9  11          0.91        -32.67        34.13 o                         
  10  -9  11         25.52         42.27        35.07 o                         
   8   1 -15          1.75        -14.53        30.93 o                         
  -5  -3 -15          8.98         23.07        35.47 o                         
  13   2 -14          0.01         -9.20        46.13 o                         
   5   1 -14          7.20         26.40        35.20 o                         
  -6  -3 -14         78.35         44.53        37.20 o                         
   9   2 -13          1.94         35.33        36.80 o                         
  10   2 -13         54.05        103.46        38.67 o                         
  -5  -2 -13         16.35         23.87        34.13 o                         
 -10  -5 -13         63.83         52.13        41.20 o                         
   7   2 -12        156.69        112.40        38.40 o                         
  -6  -2 -12         12.21          4.13        36.27 o                         
 -12  -6 -12          3.63         39.47        48.66 o                         
 -10  -4 -11          3.39        -36.00        36.00 o                         
  11   3 -10         53.54         83.20        47.33 o                         
  12   3 -10        163.39        157.86        50.66 o                         
  13   3 -10          3.77         -2.67        37.07 o                         
  -9  -3 -10         35.72         47.46        39.47 o                         
 -13  -6 -10         37.53         47.33        44.80 o                         
 -14  -7 -10          1.14         34.53        43.07 o                         
  10   3  -9        216.50        192.93        51.73 o                         
 -11  -4  -9         30.13         26.93        46.66 o                         
 -15  -8  -9         10.08         -7.20        44.67 o                         
   9   3  -8        451.23        429.85        57.60 o                         
  -8  -2  -8         30.87         26.93        42.00 o                         
 -16  -9  -8         30.15         48.13        54.13 o                         
   9   3  -7        276.19        252.26        60.13 o                         
  -8  -2  -7        390.19        387.85        46.93 o                         
 -16  -9  -7         31.09        -38.40        49.33 o                         
   9   3  -6         41.29         48.93        52.80 o                         
  -8  -2  -5       7739.79       6625.10       106.66 o                         
  11   3  -4         58.57         62.13        63.86 o                         
 -11  -4  -4         81.14         49.46        57.20 o                         
  15   3  -3        665.95        570.51       126.26 o                         
 -12  -5  -3         23.10         25.07        65.33 o                         
  11   1   2        263.32        301.06        72.13 o                         
 -10  -9   4         22.60         31.47        55.73 o                         
  10  -1   5       1093.92       1028.10        66.93 o                         
 -10 -11   5         19.16         -4.00        45.73 o                         
   9  -2   6          0.01         56.13        52.00 o                         
  -9 -12   6          3.28         28.53        42.40 o                         
  -9 -13   6         31.76         23.87        47.86 o                         
   8  -3   7        104.23        125.60        42.67 o                         
   9  -3   7         60.51         58.53        52.93 o                         
   9  -4   8        117.45        118.53        40.80 o                         
  10  -4   8          7.40         11.07        40.80 o                         
  12  -5   9        150.42        126.66        37.20 o                         
   7  -6   9         24.95         32.93        39.33 o                         
  10  -7  10        171.00        111.33        37.33 o                         
  11  -7  10         40.41         26.80        35.87 o                         
  12  -7  10         87.31         44.13        34.67 o                         
  13  -7  10         49.24         20.67        38.93 o                         
  14  -7  10          1.14          5.20        45.60 o                         
   7  -8  10         36.59         53.60        35.07 o                         
   6   1 -15         56.48         17.60        36.40 o                         
   7   1 -15         86.34         83.06        34.80 o                         
  10   2 -14         10.64         -1.73        41.60 o                         
  11   2 -14          9.34         20.00        37.87 o                         
  12   2 -14        104.02         26.40        41.20 o                         
  -8  -4 -14         31.79          2.93        33.47 o                         
   7   2 -13          2.50         42.93        46.40 o                         
   8   2 -13        197.88        193.59        42.40 o                         
  -9  -4 -13          9.18        -10.53        37.73 o                         
 -11  -5 -12          0.03        -24.40        38.27 o                         
  12   3 -11          4.24        -16.00        49.60 o                         
  13   3 -11          0.41        -36.40        36.40 o                         
  14   3 -11          1.32         17.73        34.93 o                         
  15   3 -11         18.35         58.80        37.73 o                         
  16   3 -11         15.36         34.93        35.33 o                         
  -7  -2 -11         90.64         50.53        37.60 o                         
  -9  -3 -11          0.04        -23.47        37.60 o                         
  10   3 -10        175.32        163.19        50.93 o                         
 -11  -4 -10         81.46        109.60        49.20 o                         
 -12  -5 -10         30.68         45.47        41.47 o                         
   9   3  -9         13.80         -4.67        38.27 o                         
  -8  -2  -9        700.11        658.11        49.33 o                         
   8   3  -8         84.90         88.40        55.20 o                         
 -10  -3  -8         49.25         48.80        41.47 o                         
   8   3  -7         70.51         58.26        50.26 o                         
 -10  -3  -7        160.25        154.26        44.93 o                         
   8   3  -6        182.69        183.99        53.73 o                         
 -10  -3  -6        110.43         69.60        47.33 o                         
   9   3  -5        810.21        802.10        65.20 o                         
 -10  -3  -5        374.38        335.99        55.33 o                         
  -8  -2  -4        378.36        357.59        57.86 o                         
  14   3  -3         84.64         89.86        90.53 o                         
  -7  -2  -2         98.01         81.86        68.26 o                         
  -4  -1  -1        937.27        728.91       105.86 o                         
 -13  -9   1         24.51         43.20        70.53 o                         
 -14 -11   1         48.30         47.06        77.33 o                         
  12   1   2        248.81        276.12        59.73 o                         
  13   1   2        466.55        399.85        65.73 o                         
   4   0   2         18.84          7.73        88.53 o                         
 -11  -9   3          0.07         29.07        62.00 o                         
  -9  -8   4         27.02         52.93        57.73 o                         
 -11 -11   4         11.94         41.07        58.13 o                         
  11  -1   5         58.76         40.67        43.60 o                         
  12  -1   5        531.28        497.58        56.40 o                         
  13  -1   5        181.38        139.46        50.93 o                         
  -9 -10   5         11.28          4.40        55.60 o                         
 -10 -12   5         38.19         20.27        51.73 o                         
  10  -2   6        121.76        136.40        45.47 o                         
  11  -2   6        117.06        112.53        54.13 o                         
  -8 -11   6          7.54          0.40        41.20 o                         
  10  -3   7        160.25        176.79        40.93 o                         
  11  -3   7        303.62        316.92        51.20 o                         
  11  -4   8         11.75        -14.13        40.13 o                         
  12  -4   8         66.64         77.73        39.87 o                         
   9  -6   9         73.46         45.33        39.07 o                         
   8  -8  10         38.53         31.60        34.93 o                         
   9  -8  10         37.70         11.33        36.67 o                         
  -6  -3 -15         12.12         12.27        33.60 o                         
   8   2 -14         39.47         82.66        42.80 o                         
   9   2 -14         16.51          4.53        37.07 o                         
  -7  -3 -14          0.01         28.93        34.13 o                         
  -9  -4 -14         60.98         61.73        46.93 o                         
   6   2 -13         16.84         20.27        35.87 o                         
  -8  -3 -13          0.33        -19.07        32.93 o                         
  13   3 -12        108.86         63.20        46.27 o                         
  14   3 -12         68.44         20.80        44.13 o                         
  15   3 -12        129.58        115.20        50.53 o                         
  -7  -2 -12         84.93         52.00        34.80 o                         
  -9  -3 -12          0.28         55.60        46.66 o                         
  11   3 -11        144.51        113.86        42.40 o                         
 -11  -4 -11        121.36        137.86        49.60 o                         
 -12  -5 -11          3.06         60.40        37.20 o                         
 -13  -6 -11         21.60         36.40        38.53 o                         
 -14  -7 -11          4.29         30.13        36.27 o                         
   9   3 -10          4.15         55.46        38.93 o                         
  -6  -1 -10         92.59         56.80        40.93 o                         
  -8  -2 -10         71.97         56.80        38.67 o                         
 -10  -3 -10        216.22        257.46        46.53 o                         
   8   3  -9         56.54         55.06        42.40 o                         
 -10  -3  -9        126.89        110.26        35.60 o                         
 -14  -6  -9          7.07        -19.33        40.40 o                         
   7   3  -8        320.35        286.52        52.66 o                         
 -13  -5  -8          5.58        -24.40        44.93 o                         
 -14  -6  -8        139.72         97.20        45.87 o                         
 -15  -7  -8         59.54        104.13        48.53 o                         
 -13  -5  -7        127.43        114.66        46.53 o                         
 -14  -6  -7         15.44          8.40        45.60 o                         
 -15  -7  -7          0.63         20.53        43.33 o                         
 -13  -5  -6          7.26         -5.47        47.20 o                         
 -14  -6  -6        112.64         57.33        47.60 o                         
 -15  -7  -6         56.47         60.13        47.86 o                         
   8   3  -5        288.79        303.32        58.80 o                         
 -14  -6  -5         24.03         46.40        57.20 o                         
  13   3  -3        107.99        113.06        85.46 o                         
 -11  -4  -3         11.41         20.13        62.13 o                         
   7   1   1       1638.23       1511.55       114.80 o                         
  -4  -2   1       1801.42       2109.66       158.53 o                         
  -6  -3   1          3.27         14.40        98.66 o                         
  14   1   2          8.79          8.27        52.53 o                         
  -8  -5   2        242.42        254.39        75.33 o                         
 -12  -9   2          2.12         -3.73        58.00 o                         
 -13 -11   2         83.72         66.26        68.93 o                         
 -12 -11   3         94.12         98.53        56.66 o                         
   6  -1   4       1076.74        906.37        62.93 o                         
  12  -2   6          3.03          4.00        42.53 o                         
  13  -2   6        159.76        106.93        42.40 o                         
  12  -3   7         68.48         94.53        39.20 o                         
  13  -3   7        137.47        108.13        42.13 o                         
  14  -3   7         64.49         80.53        38.13 o                         
  10  -6   9          0.62          6.67        36.27 o                         
  11  -6   9        105.06         58.00        37.87 o                         
  12  -6   9          2.35         18.67        34.00 o                         
  13  -6   9          0.89         21.07        33.87 o                         
  14  -6   9          7.07        -27.47        34.40 o                         
  10  -8  10          3.32         23.33        35.07 o                         
  11  -8  10          3.23        -34.80        34.80 o                         
  12  -8  10          9.04         -6.27        32.93 o                         
  13  -8  10          8.97         24.53        34.53 o                         
  14  -8  10          4.98          1.60        35.73 o                         
   7   2 -14         31.33         24.00        33.07 o                         
  -6  -2 -14         60.03         18.67        34.53 o                         
  14   3 -13          0.49        -16.80        46.53 o                         
  15   3 -13          2.54         40.53        45.07 o                         
 -10  -4 -13          7.15         -7.73        38.40 o                         
  10   3 -12         50.18         64.00        48.66 o                         
  11   3 -12         35.47         91.20        39.07 o                         
  12   3 -12         19.72         39.87        37.60 o                         
 -12  -5 -12         19.16          1.33        37.60 o                         
 -13  -6 -12         47.30         64.40        40.13 o                         
   8   3 -11         40.50         55.60        46.66 o                         
   9   3 -11          2.83         48.00        37.07 o                         
  -6  -1 -11          7.09         62.93        38.00 o                         
 -10  -3 -11          1.74         18.13        43.07 o                         
   7   3 -10        338.95        369.05        51.86 o                         
   8   3 -10         80.91        114.53        35.07 o                         
 -14  -6 -10         80.85         32.13        43.20 o                         
   7   3  -9         24.58         56.53        37.60 o                         
  -7  -1  -9          1.42        -14.93        39.07 o                         
  -9  -2  -9          0.04         15.33        44.80 o                         
 -12  -4  -9          2.57        -28.53        45.20 o                         
 -13  -5  -9         28.90         30.53        39.73 o                         
 -15  -7  -9         22.56         20.80        41.60 o                         
  -7  -1  -8         66.33         44.53        42.93 o                         
  -9  -2  -8          3.60         56.93        37.47 o                         
 -12  -4  -8         66.64         49.86        40.80 o                         
 -16  -8  -8          0.00         11.87        46.13 o                         
  -9  -2  -7         17.24          5.47        38.53 o                         
 -12  -4  -7        261.28        203.33        42.27 o                         
 -16  -8  -7         24.17          4.27        44.80 o                         
   7   3  -6        371.50        259.59        44.13 o                         
  -7  -1  -6       2910.11       2625.64        72.53 o                         
  -9  -2  -6          0.01          1.20        48.00 o                         
 -12  -4  -6         41.53         55.73        50.13 o                         
 -13  -5  -5          0.49         -6.40        50.13 o                         
 -15  -7  -5          5.12         18.53        54.40 o                         
   9   3  -4        118.80         77.60        67.60 o                         
  12   3  -3        126.41        157.06        82.00 o                         
  -9  -3  -2       1216.09       1177.96        90.00 o                         
 -13  -6  -2        350.16        332.92        89.33 o                         
  -5  -4   3       1839.65       1753.00        81.60 o                         
  -9  -7   3        627.05        679.58        74.40 o                         
 -10  -8   3         48.11         52.66        62.13 o                         
 -10 -10   4         24.63         55.86        54.66 o                         
 -11 -12   4          4.64          8.13        46.27 o                         
  -8  -9   5         39.18         25.47        46.80 o                         
  -9 -11   5         72.68         80.93        51.46 o                         
   6  -3   6        194.68        100.80        43.47 o                         
   9  -5   8         41.18         60.66        41.33 o                         
  10  -5   8        105.15         66.40        48.13 o                         
   8  -7   9          0.02          9.33        37.20 o                         
  10  -9  10          7.44         54.40        37.07 o                         
  12  -9  10         62.22         25.47        42.80 o                         
   8   2 -15          1.56         15.07        34.53 o                         
   9   2 -15          0.09         19.47        32.93 o                         
   6   2 -14         11.89         65.46        34.13 o                         
  11   3 -13          0.56         12.80        44.93 o                         
  12   3 -13          2.08          7.87        39.20 o                         
  13   3 -13         42.96         38.40        37.60 o                         
  -9  -3 -13         18.52         27.20        34.67 o                         
   9   3 -12         12.12         -4.93        37.47 o                         
  -6  -1 -12          1.79          4.93        34.40 o                         
  -8  -2 -12          0.14          6.27        35.73 o                         
 -11  -4 -12         29.16          8.13        36.40 o                         
   7   3 -11         55.04         75.60        47.46 o                         
 -13  -5 -11         11.13         32.80        45.60 o                         
 -14  -6 -11          3.04         25.33        45.07 o                         
  -7  -1 -10         53.70          9.73        40.80 o                         
  -9  -2 -10          2.43         20.93        36.53 o                         
 -12  -4 -10          0.76         26.67        41.47 o                         
 -15  -7 -10         11.31         29.60        36.13 o                         
 -11  -3  -9          5.94         -1.20        45.47 o                         
 -11  -3  -8         19.23         69.60        48.13 o                         
 -11  -3  -7        303.62        317.32        54.93 o                         
  -7  -1  -5          9.02         24.67        42.67 o                         
  -9  -2  -5        238.09        282.66        51.46 o                         
 -12  -4  -5         76.51         83.06        54.13 o                         
 -13  -5  -4        662.87        567.31        73.73 o                         
 -14  -6  -4        371.47        311.06        64.53 o                         
  -8  -2  -3       1629.19       1397.28        76.80 o                         
 -14  -7  -2        169.63        133.86        87.33 o                         
 -12 -12   3          8.78         21.60        52.93 o                         
   7  -1   4       1076.03        983.43        59.33 o                         
 -11 -13   4         16.99        -19.20        46.80 o                         
   7  -2   5        769.68        787.31        63.20 o                         
   7  -3   6        137.80        116.40        42.53 o                         
   8  -4   7          1.21        -16.80        37.20 o                         
   9  -4   7        415.53        427.72        51.60 o                         
  11  -5   8         11.00         36.27        38.13 o                         
  12  -5   8        108.93         61.33        36.27 o                         
  13  -5   8          5.58        -23.07        34.80 o                         
   9  -7   9          0.07         -6.80        36.27 o                         
  10  -7   9          0.69          5.60        35.20 o                         
  11  -7   9          8.54         14.80        35.07 o                         
  12  -7   9         32.76         25.07        34.00 o                         
  13  -7   9          9.23         -7.87        33.20 o                         
   9 -10  10          0.67         14.53        34.67 o                         
   6   2 -15          0.92         59.60        40.67 o                         
   7   2 -15          0.00        -18.27        30.27 o                         
  -5  -1 -14          6.44          7.47        33.20 o                         
  -7  -2 -14          6.39         36.67        33.33 o                         
  -9  -3 -14          2.73         33.07        33.07 o                         
   9   3 -13          0.73         20.53        46.13 o                         
  10   3 -13         17.04         64.00        38.00 o                         
  -6  -1 -13         91.22         52.66        34.00 o                         
  -8  -2 -13        186.86        157.06        36.93 o                         
 -11  -4 -13          0.97         12.67        35.33 o                         
   7   3 -12         72.43         96.13        46.53 o                         
 -13  -5 -12          5.99         36.13        45.33 o                         
  -7  -1 -11         55.07         78.66        37.07 o                         
  -9  -2 -11         28.55          6.67        36.67 o                         
 -12  -4 -11          3.58         -0.40        37.73 o                         
 -11  -3 -10         35.34         31.87        38.40 o                         
  -8  -1  -8          3.55         14.27        51.73 o                         
 -11  -3  -6          5.32          8.00        40.00 o                         
   8   3  -4         83.51         86.13        57.06 o                         
  11   3  -3        137.01        118.80        74.93 o                         
 -12  -5  -2         52.04         70.26        79.86 o                         
  -9  -5   1         13.15         16.27        82.40 o                         
 -14 -12   1         13.13         24.40        64.40 o                         
   5   0   2      13930.96      14795.33       207.46 o                         
  -9  -6   2        385.84        399.99        76.26 o                         
 -11  -8   2        278.76        255.86        70.13 o                         
 -11 -10   3         74.90         59.20        53.33 o                         
 -12 -13   3         29.78          7.60        53.46 o                         
   8  -1   4        808.76        786.91        54.26 o                         
  -6  -6   4        612.30        635.04        62.93 o                         
  -9  -9   4         16.87         33.73        48.93 o                         
   8  -2   5       7739.79       7425.87       110.26 o                         
  -9 -12   5         47.54         65.33        46.27 o                         
  -9 -13   5          7.18         -0.67        46.93 o                         
   8  -3   6          0.18        -16.80        39.20 o                         
  10  -4   7        165.03        157.06        41.47 o                         
  11  -4   7         39.71         81.73        41.73 o                         
  12  -4   7        261.28        213.33        51.73 o                         
   8  -6   8        136.60        129.06        38.93 o                         
   9  -8   9         10.56         13.33        34.80 o                         
  -5  -1 -15         61.96         29.60        35.60 o                         
  -7  -2 -15          1.64        -12.93        34.00 o                         
   9   3 -14          0.01         50.40        47.20 o                         
  11   3 -14          3.32         33.73        37.73 o                         
  -6  -1 -14         26.85         42.13        34.93 o                         
  -8  -2 -14         16.19         45.47        38.13 o                         
   8   3 -13          0.75         27.33        36.53 o                         
  -7  -1 -12          9.65          9.60        33.73 o                         
  -9  -2 -12         54.35         71.33        35.47 o                         
 -12  -4 -12          0.24          3.73        38.27 o                         
 -11  -3 -11         83.07         73.60        40.27 o                         
  -8  -1 -10         33.63         31.07        39.33 o                         
 -10  -2 -10         39.04          1.47        43.87 o                         
 -14  -5 -10         97.43        105.06        47.06 o                         
 -15  -6 -10         40.79         17.07        42.27 o                         
  -8  -1  -9         32.53         60.53        39.07 o                         
 -10  -2  -9        133.72        112.00        39.73 o                         
 -13  -4  -9         84.98         95.73        48.93 o                         
 -14  -5  -9         22.36         27.47        43.07 o                         
 -15  -6  -9          0.30         -3.07        39.73 o                         
 -10  -2  -8          4.80         -2.00        37.73 o                         
 -13  -4  -8        152.94        160.26        47.33 o                         
 -14  -5  -8          6.66        -10.67        36.27 o                         
 -15  -6  -8         11.31          6.93        41.47 o                         
  -8  -1  -7         48.02         32.00        44.27 o                         
 -10  -2  -7          6.78         43.47        48.80 o                         
 -13  -4  -7        166.89        128.66        48.00 o                         
 -14  -5  -7         17.79         30.93        46.53 o                         
 -15  -6  -7         15.28         45.87        45.87 o                         
  -8  -1  -6         65.09         66.93        53.73 o                         
 -11  -3  -5         87.03         50.66        52.26 o                         
  -9  -2  -4        776.05        802.37        59.06 o                         
 -12  -4  -4        879.65        921.83        69.33 o                         
 -10  -3  -3         81.46        127.86        55.33 o                         
 -10  -4  -1        562.96        612.78       110.53 o                         
   8   1   1       2356.93       2147.66       116.26 o                         
 -12  -8   1         41.02         66.00        75.06 o                         
 -10  -7   2         87.46         76.13        65.46 o                         
   4  -1   3        479.14        422.65        71.20 o                         
   9  -1   4       1086.46       1042.76        57.06 o                         
  10  -1   4       3902.24       3607.47        86.93 o                         
  -7  -7   4        461.68        424.38        61.60 o                         
  -8  -8   4        117.62        114.00        54.66 o                         
 -10 -11   4         28.17         34.67        44.27 o                         
   9  -2   5        238.09        219.99        45.07 o                         
   9  -3   6        174.69        157.86        44.67 o                         
  10  -3   6        110.43        140.39        44.13 o                         
  11  -3   6          5.32         21.33        51.60 o                         
   9  -6   8        155.91        122.26        39.07 o                         
  10  -6   8         83.73         82.26        38.13 o                         
  11  -6   8        104.80         58.26        36.27 o                         
  10  -8   9         21.07         66.93        36.13 o                         
  11  -8   9         19.19         24.40        33.07 o                         
  12  -8   9         20.54         23.87        33.87 o                         
  13  -8   9         29.62         16.27        34.40 o                         
   8   3 -14          1.05          1.87        36.80 o                         
 -10  -3 -14         65.32         24.00        36.93 o                         
   6   3 -13        102.04         46.93        36.40 o                         
  -7  -1 -13          1.12         -3.47        34.13 o                         
  -9  -2 -13         36.34         16.53        33.20 o                         
 -12  -4 -13          2.41         -7.60        36.53 o                         
  -8  -1 -12          1.16         29.07        42.53 o                         
 -11  -3 -12          6.95         31.47        35.87 o                         
  14   4 -11          2.76         40.00        41.33 o                         
  15   4 -11         60.80         46.80        42.80 o                         
  -8  -1 -11          0.68         27.33        35.47 o                         
 -10  -2 -11         31.08         61.20        37.47 o                         
 -13  -4 -11          2.67         60.53        45.87 o                         
 -14  -5 -11          8.80         25.07        43.60 o                         
 -15  -6 -11         16.82         14.80        43.60 o                         
  12   4 -10         39.21         36.27        44.67 o                         
  13   4 -10        150.93        158.26        45.87 o                         
  14   4 -10        143.98        106.26        45.60 o                         
  15   4 -10         14.04        -19.20        42.80 o                         
  16   4 -10          0.40         17.87        44.93 o                         
 -13  -4 -10         30.87         57.33        38.53 o                         
 -16  -7 -10          4.35         32.67        44.00 o                         
  11   4  -9        113.77        114.93        46.66 o                         
  12   4  -9          0.00          5.20        47.33 o                         
  13   4  -9          8.11        -16.53        47.06 o                         
  15   4  -9         41.63         40.13        48.26 o                         
  16   4  -9         60.94         13.73        49.33 o                         
 -12  -3  -9        209.16        208.39        48.66 o                         
  12   4  -8         24.78         24.67        46.93 o                         
  13   4  -8        145.08        148.13        49.73 o                         
  14   4  -8         84.80         23.73        48.26 o                         
  15   4  -8        194.93        155.46        50.13 o                         
  16   4  -8        198.91        165.06        50.66 o                         
  14   4  -7          2.66          2.53        56.40 o                         
  15   4  -7          9.40         -6.27        56.93 o                         
 -10  -2  -6        121.76        107.20        40.13 o                         
 -13  -4  -6        475.39        478.12        53.73 o                         
 -14  -5  -6          9.12         52.80        45.73 o                         
 -15  -6  -6          4.12          9.47        45.73 o                         
  10   3  -3        249.71        282.12        79.06 o                         
  -6  -4   2         99.54        173.46        67.46 o                         
 -12 -10   2        201.93        200.93        62.00 o                         
 -10  -9   3         49.89         20.93        56.53 o                         
  11  -1   4          0.11        -23.20        41.60 o                         
  12  -1   4         67.54         86.53        49.06 o                         
  13  -1   4         20.27         26.13        46.93 o                         
   4  -2   4       1057.07       1142.49        70.13 o                         
 -10 -12   4         21.39         22.67        46.13 o                         
 -10 -13   4          1.20         24.40        55.33 o                         
  10  -2   5        100.88        122.53        45.73 o                         
  11  -2   5        145.30        159.33        45.20 o                         
  12  -2   5        582.88        504.52        58.13 o                         
  13  -2   5         55.84         76.93        52.80 o                         
  -8 -11   5         14.20         46.93        43.73 o                         
  12  -3   6        325.80        283.72        42.67 o                         
  13  -3   6         72.64         94.80        39.60 o                         
  14  -3   6         74.75         60.13        38.00 o                         
   7  -7   8        188.59        211.59        39.87 o                         
  10  -9   9         16.76         30.13        33.87 o                         
  11  -9   9          6.15         20.93        33.60 o                         
   8   3 -15          0.70         39.87        42.27 o                         
  -6  -1 -15          5.42          7.87        34.93 o                         
   6   3 -14        155.78        115.20        44.13 o                         
   7   3 -14         28.64         13.20        35.60 o                         
  -7  -1 -14          0.02         34.00        36.53 o                         
  -9  -2 -14          3.25         25.33        32.93 o                         
  -8  -1 -13          0.31         37.33        42.53 o                         
 -11  -3 -13          5.32          9.20        36.93 o                         
  12   4 -12         27.09         19.47        45.87 o                         
  13   4 -12         89.53         59.46        46.00 o                         
  14   4 -12          1.70        -15.07        44.53 o                         
  15   4 -12          0.70          8.53        42.53 o                         
  16   4 -12         24.83         20.80        44.67 o                         
 -10  -2 -12          1.46         38.13        37.60 o                         
 -13  -4 -12         86.47         77.86        46.66 o                         
 -14  -5 -12          5.27         27.20        37.73 o                         
  12   4 -11         10.24         20.00        38.13 o                         
  13   4 -11          2.74          5.73        37.20 o                         
  16   4 -11         17.30         18.53        34.93 o                         
 -12  -3 -11          0.05        -19.33        44.00 o                         
  10   4 -10        126.78         92.66        48.40 o                         
  11   4 -10         49.15         30.80        38.80 o                         
  -7   0 -10        467.47        459.18        53.46 o                         
  -9  -1 -10          6.46         35.33        43.07 o                         
 -12  -3 -10         87.27        109.73        38.27 o                         
   9   4  -9          0.30          8.80        48.53 o                         
  10   4  -9        190.35        155.59        40.00 o                         
  -9  -1  -9         19.61        -20.53        36.67 o                         
  10   4  -8         80.93         73.06        49.46 o                         
  11   4  -8        102.63         61.46        40.00 o                         
  -7   0  -8          5.62          4.13        42.53 o                         
  -9  -1  -8        115.76        117.86        42.13 o                         
  11   4  -7         71.57         85.46        51.20 o                         
  12   4  -7         10.83          5.60        51.33 o                         
  13   4  -7         83.93         77.60        52.66 o                         
 -12  -3  -7         68.48         53.06        40.53 o                         
  -8  -1  -5         15.18         72.80        41.47 o                         
 -10  -2  -5        100.88        143.33        52.66 o                         
 -14  -5  -5         62.41         60.53        58.93 o                         
 -15  -6  -5         83.03         57.60        54.26 o                         
 -11  -3  -4         93.76         77.33        52.93 o                         
 -13  -5  -3        102.60         76.00        70.13 o                         
 -11  -4  -2        126.14        112.66        68.66 o                         
   9   1   1         73.61         69.33        68.00 o                         
 -10  -6   1         17.64         36.40        78.13 o                         
 -11  -7   1         44.36         49.86        78.26 o                         
   6   0   2         33.92          9.73        76.13 o                         
   5  -1   3       1077.05       1066.76        86.53 o                         
 -11 -11   3         22.01         54.80        47.73 o                         
  -9 -10   4         86.19        115.60        48.40 o                         
   5  -3   5         25.99          7.33        46.00 o                         
  -8 -12   5        114.10        113.20        46.80 o                         
   9  -5   7        162.66        138.13        40.40 o                         
  11  -5   7        234.18        221.46        51.06 o                         
   9  -7   8         28.89         25.73        37.60 o                         
  10  -7   8         93.53         64.00        37.33 o                         
  10 -10   9          5.53         11.87        35.60 o                         
  11 -10   9          9.11          7.20        35.60 o                         
   8 -11   9         25.39         39.87        33.60 o                         
   7   3 -15          2.04         21.47        36.27 o                         
   5   3 -14         20.09         17.73        33.60 o                         
  12   4 -13         14.23         28.27        46.80 o                         
  13   4 -13          0.48         23.73        43.60 o                         
  14   4 -13         48.28         16.93        44.27 o                         
 -13  -4 -13          3.10         30.53        45.07 o                         
  10   4 -12         12.29        -27.87        45.60 o                         
  11   4 -12         41.41         56.40        38.67 o                         
  -7   0 -12         20.74         66.53        41.33 o                         
  -9  -1 -12         25.29         24.00        42.67 o                         
 -12  -3 -12          1.23          9.60        36.00 o                         
   9   4 -11          3.50          3.07        39.20 o                         
 -11  -2 -11         22.47         29.87        44.80 o                         
   8   4 -10        259.93        275.99        48.13 o                         
   9   4 -10         41.47         34.80        37.73 o                         
 -11  -2 -10         43.66         39.87        36.40 o                         
 -15  -5 -10         45.37         39.60        42.80 o                         
   8   4  -9        528.03        485.05        53.20 o                         
 -11  -2  -9         26.64         -0.93        33.47 o                         
 -15  -5  -9         21.43         41.07        43.47 o                         
   9   4  -8         11.47         43.07        39.07 o                         
 -11  -2  -8         19.54          0.67        34.27 o                         
 -15  -5  -8          1.16         18.13        42.93 o                         
  10   4  -7          4.97          4.80        52.13 o                         
  -9  -1  -7         39.20         16.80        41.60 o                         
 -11  -2  -7        321.71        338.52        52.00 o                         
  13   4  -6        720.89        628.38        75.86 o                         
  14   4  -6         22.10         13.20        60.80 o                         
 -12  -3  -6        325.80        351.19        46.93 o                         
 -13  -4  -5        108.15         92.26        51.73 o                         
   9   3  -3       2616.42       2471.91       113.06 o                         
  -8  -7   3        122.76        119.73        63.60 o                         
  -9  -8   3        243.92        179.99        56.00 o                         
 -11 -12   3         27.90         25.47        54.40 o                         
   5  -2   4        233.65        211.46        54.53 o                         
  -5  -6   4        141.89        143.99        43.47 o                         
  -8  -9   4         79.49         86.13        47.73 o                         
   6  -3   5        336.72        304.52        47.33 o                         
   8  -4   6        153.36        150.53        39.87 o                         
  13  -5   7        127.43        118.93        37.87 o                         
  12  -7   8         11.53         -6.53        34.93 o                         
  13  -7   8         11.91         -5.73        33.73 o                         
   8  -8   8         71.59        112.40        35.60 o                         
  -8  -1 -14         10.68         39.07        34.40 o                         
 -10  -2 -14          1.40         22.13        32.13 o                         
   9   4 -13          0.65         23.87        42.93 o                         
  10   4 -13          4.57         23.60        36.80 o                         
  11   4 -13         22.24        -35.87        35.87 o                         
  -9  -1 -13         12.25         -9.60        32.40 o                         
 -12  -3 -13          0.19          7.47        37.20 o                         
   8   4 -12         44.66         69.86        39.73 o                         
   9   4 -12          5.67         17.07        39.20 o                         
 -11  -2 -12         17.90          5.47        34.67 o                         
   7   4 -11         26.38         62.13        44.80 o                         
   8   4 -11          2.45          8.00        38.00 o                         
 -14  -4 -11          2.75         24.53        43.33 o                         
 -15  -5 -11         54.53         32.40        37.47 o                         
   7   4 -10          1.31         13.33        34.80 o                         
  -8   0 -10        558.80        489.45        54.53 o                         
 -13  -3 -10         23.98         -8.27        47.73 o                         
 -14  -4 -10         41.43         40.13        36.40 o                         
   7   4  -9          0.22        -12.53        36.53 o                         
 -13  -3  -9         40.92         18.93        43.60 o                         
 -14  -4  -9        115.19         99.33        43.73 o                         
   7   4  -8        135.15        102.40        46.40 o                         
 -14  -4  -8          8.22         -6.00        36.93 o                         
 -16  -6  -8         63.51         23.87        43.07 o                         
 -14  -4  -7          9.67        -19.73        42.93 o                         
 -15  -5  -7        222.72        254.52        51.33 o                         
  11   4  -6        199.25        183.46        57.60 o                         
  12   4  -6         13.13         38.53        54.53 o                         
  -7   0  -6        289.59        255.86        44.93 o                         
  -9  -1  -6         45.89         56.66        43.60 o                         
  -9  -2  -3        160.29        211.46        55.33 o                         
 -12  -4  -3        269.66        262.39        66.93 o                         
  -6  -1  -2         36.92         15.60        73.33 o                         
  -8  -2  -2          5.27          9.07        67.73 o                         
  10   1   1       1289.39       1201.96        83.06 o                         
   7   0   2       3820.62       3560.14       109.33 o                         
 -11  -9   2         99.20         89.20        61.06 o                         
 -12 -11   2         68.29        102.40        55.73 o                         
   6  -1   3        448.67        388.39        72.40 o                         
 -10 -10   3         67.41         58.13        54.26 o                         
 -11 -13   3          0.34         38.67        44.80 o                         
   6  -2   4       1595.30       1537.68        65.46 o                         
  -6  -7   4        291.31        267.06        48.13 o                         
  -7  -8   4          0.22         25.33        50.26 o                         
  -9 -12   4         31.63         23.87        45.47 o                         
   7  -3   5        113.94        137.46        43.33 o                         
   9  -4   6          5.15          7.73        38.00 o                         
  10  -4   6         55.78         63.60        36.93 o                         
  12  -4   6         41.53         93.06        46.80 o                         
   8  -6   7         14.62         28.00        34.40 o                         
  10  -8   8         14.16         -4.67        35.33 o                         
  11  -8   8         59.69         41.60        33.87 o                         
  12  -8   8          2.28        -10.40        33.33 o                         
   7  -9   8         45.25         62.80        33.87 o                         
   9   4 -14          5.86         40.53        43.87 o                         
  11   4 -14         13.04         28.40        39.33 o                         
  -7   0 -14          7.57         -3.60        34.80 o                         
  -9  -1 -14          0.35         -7.60        32.13 o                         
   7   4 -13         17.11         62.66        45.47 o                         
   8   4 -13         38.05         70.93        37.33 o                         
 -11  -2 -13          8.38         47.86        33.07 o                         
   6   4 -12          0.82          5.33        44.13 o                         
   7   4 -12         12.51         62.93        36.67 o                         
  -8   0 -12         91.22         92.66        34.27 o                         
 -10  -1 -12          7.83          5.20        42.00 o                         
 -13  -3 -12         76.73         25.60        44.40 o                         
 -14  -4 -12          6.93         -4.13        36.67 o                         
 -10  -1 -11         62.62        105.33        35.20 o                         
 -13  -3 -11         14.73        -13.60        37.07 o                         
 -10  -1 -10        178.73        162.39        38.53 o                         
 -10  -1  -9        703.36        661.04        44.40 o                         
   6   4  -8         29.68         69.46        50.00 o                         
  -8   0  -8       2045.92       2032.86        63.86 o                         
 -10  -1  -8        337.54        336.92        40.93 o                         
 -13  -3  -8         93.84        116.13        37.73 o                         
   8   4  -7         10.91         27.20        43.07 o                         
 -13  -3  -7        137.47        150.26        47.46 o                         
  10   4  -6          2.12          7.20        53.73 o                         
 -11  -2  -6        117.06        111.46        42.13 o                         
 -15  -5  -6          5.46          5.60        51.73 o                         
 -12  -3  -5         63.50         90.53        53.46 o                         
  -8  -1  -4        808.76        790.10        55.06 o                         
 -10  -2  -4        150.30        189.73        53.46 o                         
 -14  -5  -4         67.05         51.60        60.66 o                         
   8   3  -3         40.55         57.06        61.86 o                         
 -12  -7   0        709.14        699.44       119.33 o                         
  12   1   1        605.00        675.04        74.80 o                         
  13   1   1        189.14        165.19        61.33 o                         
  14   1   1         51.06         77.06        60.93 o                         
   2  -1   2         21.05         -1.33        70.40 o                         
  -7  -5   2        429.11        427.58        72.26 o                         
 -12 -12   2         26.01          8.53        53.73 o                         
   7  -2   4        538.46        598.91        62.53 o                         
  -9 -13   4          1.96          5.20        45.60 o                         
   8  -3   5        228.80        217.06        43.60 o                         
   9  -3   5        367.30        326.52        53.60 o                         
  -7 -13   5          0.17         28.13        33.60 o                         
   9  -6   7        151.94        130.53        38.13 o                         
  10  -6   7        385.74        351.85        42.27 o                         
  12  -6   7         11.58         30.13        35.33 o                         
  13  -6   7          1.90         30.80        34.93 o                         
  14  -6   7         15.44         22.53        33.60 o                         
  15  -6   7         15.28         15.20        34.67 o                         
   6  -7   7          2.26        -16.93        39.07 o                         
   9  -9   8          0.80         28.13        33.87 o                         
  10  -9   8          2.65         29.20        33.33 o                         
   7 -10   8         21.52         20.93        34.00 o                         
   7   4 -14         52.79         38.67        46.00 o                         
   8   4 -14         36.35         30.13        33.60 o                         
 -11  -2 -14          3.93        -13.47        34.53 o                         
   6   4 -13         61.62         49.33        35.73 o                         
 -10  -1 -13         18.52         16.80        32.53 o                         
  -6   1 -12          1.79         23.73        33.33 o                         
 -12  -2 -12          0.04         35.33        43.47 o                         
 -12  -2 -11          0.64          0.40        36.67 o                         
 -12  -2 -10         42.84         60.26        40.13 o                         
 -12  -2  -9        136.39        151.59        36.27 o                         
 -12  -2  -8         80.91         86.26        35.07 o                         
   7   4  -7        258.08        244.26        45.33 o                         
 -10  -1  -7         11.20         21.07        39.07 o                         
   8   4  -6        330.86        290.92        56.00 o                         
   9   4  -6          6.25         25.73        43.07 o                         
 -14  -4  -6          9.06          5.87        44.80 o                         
  -9  -1  -5        309.68        283.19        42.67 o                         
 -13  -4  -4        576.06        524.38        71.06 o                         
  -7  -2  -1        272.51        193.86        92.80 o                         
   8   0   2         31.56         17.87        52.00 o                         
 -10  -8   2         53.00         49.46        66.80 o                         
 -12 -13   2          0.09        -12.67        44.53 o                         
   7  -1   3        349.48        246.66        51.60 o                         
  -9  -9   3         13.03         14.27        55.06 o                         
 -10 -11   3          0.26         25.07        44.67 o                         
   8  -2   4        378.36        360.12        49.46 o                         
  10  -3   5        374.38        324.12        46.00 o                         
  11  -3   5         87.03         86.13        41.60 o                         
  12  -3   5         63.50         44.27        41.60 o                         
  13  -3   5         13.53         26.80        39.20 o                         
  14  -3   5         16.24         50.00        38.93 o                         
  15  -3   5         44.29        196.26        38.40 o                         
   7  -5   6          2.77         20.80        36.40 o                         
  10 -10   8          8.06        -32.53        32.53 o                         
  11 -10   8         20.00         27.87        34.27 o                         
  -5   1 -15         61.96         45.47        33.87 o                         
  -6   1 -14         26.85         37.60        33.47 o                         
  -8   0 -14         63.67         58.66        36.00 o                         
 -10  -1 -14         38.64         88.80        32.67 o                         
 -12  -2 -13          2.38         62.80        34.13 o                         
  -7   1 -12          9.65         18.80        41.33 o                         
  -9   0 -12          2.74         13.07        33.60 o                         
 -15  -4 -12          4.79         39.20        44.13 o                         
  -7   1 -11         55.07         93.86        36.40 o                         
 -11  -1 -11        132.47         66.26        36.67 o                         
 -14  -3 -11          5.08          0.40        43.87 o                         
 -15  -4 -11         17.28        -22.00        38.13 o                         
  -7   1 -10         53.70         10.93        38.67 o                         
  -9   0 -10         51.53         -4.80        36.80 o                         
 -11  -1 -10         11.67        -10.13        34.67 o                         
 -14  -3 -10         58.24         26.53        48.13 o                         
  -7   1  -9          1.42          1.20        37.20 o                         
 -11  -1  -9          5.65         32.53        36.67 o                         
 -14  -3  -9          4.65         40.67        45.20 o                         
 -15  -4  -9         19.16          5.07        35.20 o                         
  -9   0  -8         13.51         12.00        48.93 o                         
 -15  -4  -8         96.62         78.66        44.53 o                         
 -12  -2  -7         77.47         69.33        38.53 o                         
  -8   0  -6       2084.65       1995.13        65.73 o                         
 -10  -1  -6        564.88        609.18        56.93 o                         
 -13  -3  -6         72.64         86.80        49.20 o                         
  11   4  -5        352.01        389.99        69.33 o                         
  12   4  -5         93.95        126.13        63.73 o                         
  13   4  -5          2.30          3.47        61.33 o                         
  14   4  -5         12.86          7.73        69.46 o                         
 -11  -2  -5        145.30        119.20        52.13 o                         
 -11  -3  -3        177.07        156.93        59.46 o                         
 -10  -3  -2        838.37        804.24        80.40 o                         
 -12  -9   1        115.73         83.86        65.60 o                         
 -13 -12   1          6.22         21.60        57.20 o                         
   9   0   2          0.18        -14.67        56.53 o                         
  -8  -6   2         61.13         85.86        61.46 o                         
  -9  -7   2        278.81        288.39        66.93 o                         
 -11 -10   2        331.24        324.26        57.06 o                         
   8  -1   3        148.97        138.26        46.93 o                         
   9  -1   3        167.08        131.06        53.46 o                         
 -10 -12   3          0.22        -14.67        44.93 o                         
 -10 -13   3          0.70         22.40        46.00 o                         
   9  -2   4        776.05        745.97        51.86 o                         
  10  -2   4        150.30        169.73        49.73 o                         
  11  -2   4          1.26         14.00        52.53 o                         
  12  -2   4          1.00        -15.20        50.93 o                         
  13  -2   4        116.16        127.33        48.80 o                         
  14  -2   4        898.35        829.97        54.13 o                         
  15  -2   4        606.89        482.65        48.40 o                         
   5  -4   5        118.30        102.80        43.20 o                         
   8  -5   6         33.07         36.27        35.87 o                         
   9  -5   6         91.28         97.06        37.60 o                         
  10  -5   6         85.49         95.73        39.60 o                         
  11  -5   6         90.51         86.80        48.53 o                         
  12  -5   6        514.31        472.12        52.13 o                         
  10  -7   7          0.89          7.07        37.87 o                         
  11  -7   7         10.32         14.80        34.93 o                         
  12  -7   7          5.76         22.27        36.13 o                         
  13  -7   7          5.45         14.67        32.40 o                         
  14  -7   7          0.02         46.93        34.00 o                         
  15  -7   7          0.63        -16.80        33.33 o                         
  10 -11   8         29.95         37.73        34.93 o                         
  11 -11   8          6.03        -29.33        34.27 o                         
  12 -11   8          6.82         20.00        34.00 o                         
   6   4 -15          0.00         45.33        36.67 o                         
  -9   0 -14          3.54         30.80        42.00 o                         
  -7   1 -13          1.12        -33.07        33.07 o                         
 -14  -3 -13          5.56         25.60        44.13 o                         
 -11  -1 -12         49.64         45.33        37.87 o                         
 -13  -2 -12          5.59         31.87        40.93 o                         
 -14  -3 -12          0.44         36.93        36.00 o                         
  12   5 -11          9.50         34.27        43.07 o                         
  13   5 -11          8.73         -2.40        41.33 o                         
  14   5 -11          0.02         18.93        39.07 o                         
 -13  -2 -11        169.18        141.33        39.33 o                         
 -13  -2 -10          0.39        -31.07        38.67 o                         
  -7   1  -8         66.33         58.66        39.47 o                         
 -11  -1  -8        207.04        230.26        37.87 o                         
 -14  -3  -8          0.18         14.53        45.20 o                         
 -15  -4  -7          0.89         -9.73        44.53 o                         
   7   4  -6        709.14        679.98        53.46 o                         
  10   4  -5        404.82        406.92        60.26 o                         
  15   4  -5        288.42        224.39        73.33 o                         
 -14  -4  -5          0.16          0.93        55.33 o                         
 -15  -5  -5        356.39        321.59        52.80 o                         
 -12  -3  -4        306.38        318.12        58.80 o                         
  -4   0  -2         18.84          7.73        70.80 o                         
  -5  -1  -1       3145.04       3244.68       149.73 o                         
 -11  -6   0        178.90        155.33       100.53 o                         
  10   0   2         35.47         17.07        43.47 o                         
  11   0   2       3199.48       3370.15        89.73 o                         
  12   0   2        419.96        489.05        60.93 o                         
  13   0   2       1576.38       1498.75        68.80 o                         
  11  -1   3        125.86        106.53        49.20 o                         
  12  -1   3          1.33         -3.87        48.40 o                         
  13  -1   3         76.05         85.46        47.20 o                         
  14  -1   3          0.15         22.00        39.33 o                         
   3  -2   3      11041.83      11696.25       151.86 o                         
  -7  -7   3          0.06         29.60        51.06 o                         
  -8  -8   3         79.24        102.40        56.26 o                         
  -9 -10   3         59.55         78.66        52.00 o                         
   4  -3   4       1589.56       1759.54        69.20 o                         
   6  -4   5        265.14        191.59        43.33 o                         
   9  -8   7          2.75         11.20        36.27 o                         
  -7   1 -14          0.02         12.53        35.73 o                         
 -11  -1 -14          3.43         -6.80        31.47 o                         
  10   5 -13         74.03         66.40        46.80 o                         
  11   5 -13          4.70         32.93        46.40 o                         
  12   5 -13         47.09         40.00        43.07 o                         
  13   5 -13         10.69         42.93        43.07 o                         
  -5   2 -13         16.35         15.73        34.00 o                         
  10   5 -12          8.94        -11.20        44.53 o                         
  11   5 -12          2.21         41.73        34.13 o                         
  12   5 -12          9.74         15.73        34.53 o                         
  15   5 -12         31.01         44.93        43.47 o                         
  16   5 -12          0.17        -15.73        47.06 o                         
  -8   1 -12          1.16         43.07        34.00 o                         
 -10   0 -12        171.27        149.73        35.47 o                         
   9   5 -11         80.87         85.33        48.80 o                         
  10   5 -11          7.13         16.27        32.80 o                         
  15   5 -11        144.35        130.80        41.87 o                         
  16   5 -11         19.51         30.80        43.87 o                         
  17   5 -11          0.25         38.93        47.06 o                         
  -8   1 -11          0.68         24.93        33.47 o                         
 -12  -1 -11         34.32         26.53        44.00 o                         
   9   5 -10         97.02        115.33        44.40 o                         
  10   5 -10          8.17          7.87        45.07 o                         
  11   5 -10        140.58         80.00        36.53 o                         
  12   5 -10        149.85         74.93        36.67 o                         
  13   5 -10         53.12         30.93        36.67 o                         
  14   5 -10        165.79        162.26        44.67 o                         
  15   5 -10         76.79         48.26        46.80 o                         
  16   5 -10         31.99         10.00        43.20 o                         
  -8   1 -10         33.63         64.80        38.27 o                         
 -10   0 -10         30.92         48.26        35.60 o                         
 -12  -1 -10          0.24         49.06        41.47 o                         
  12   5  -9        298.98        261.19        51.60 o                         
  13   5  -9         21.30          3.87        45.20 o                         
  14   5  -9          1.72         13.73        44.93 o                         
 -13  -2  -8        526.37        516.11        52.26 o                         
 -11  -1  -7        282.18        251.19        39.60 o                         
 -14  -3  -7         64.49         49.33        44.40 o                         
 -12  -2  -6          3.03         25.33        42.27 o                         
   9   4  -5         57.17         85.20        50.80 o                         
 -13  -3  -5         13.53         46.27        51.20 o                         
  -9  -1  -4       1086.46       1130.49        64.26 o                         
  -7  -4   1       1766.40       1787.00       110.80 o                         
   3  -1   2        453.39        388.79        77.06 o                         
  -5  -4   2      10548.22      10585.22       176.66 o                         
 -11 -11   2          2.35         27.87        51.46 o                         
   7  -4   5         46.60         36.80        40.13 o                         
   8  -4   5         36.11         81.73        39.07 o                         
   7  -6   6        165.31        150.13        38.67 o                         
   8  -6   6         79.68         69.86        36.93 o                         
  11  -8   7         48.04         35.60        36.13 o                         
  12  -8   7          6.13         50.00        32.80 o                         
  -5   2 -15          6.43         13.47        34.00 o                         
  -7   1 -15         25.48         -1.07        34.13 o                         
   9   5 -14          7.63        -11.20        45.20 o                         
  10   5 -14          2.29         39.33        43.20 o                         
  -8   1 -14         10.68         23.47        34.40 o                         
 -10   0 -14          0.59         15.73        32.80 o                         
   8   5 -13          1.18         26.67        43.73 o                         
   9   5 -13         37.03         27.33        38.27 o                         
  -6   2 -13          1.97        -19.47        33.33 o                         
  -8   1 -13          0.31         24.93        33.87 o                         
 -12  -1 -13          1.79         -6.40        32.80 o                         
   7   5 -12          0.80        -30.27        42.93 o                         
   8   5 -12         10.73         31.87        36.40 o                         
  -6   2 -12         12.21         31.60        34.27 o                         
 -12  -1 -12          7.07         -7.47        31.07 o                         
 -15  -3 -12        111.43         74.40        38.53 o                         
   7   5 -11        321.93        312.39        51.06 o                         
   8   5 -11         48.86         64.93        35.47 o                         
 -15  -3 -11          5.80          5.07        35.33 o                         
   8   5 -10         93.50         38.93        36.67 o                         
  17   5 -10         67.46         57.06        45.47 o                         
 -15  -3 -10        140.40        116.93        37.20 o                         
   9   5  -9          4.37         31.87        43.33 o                         
  10   5  -9        139.19        109.60        38.00 o                         
  15   5  -9        150.57        111.33        45.20 o                         
  16   5  -9          1.68         31.60        44.80 o                         
 -12  -1  -9         60.51         56.53        34.93 o                         
 -15  -3  -9          1.45        -42.80        42.80 o                         
  -8   1  -8          3.55         10.80        38.67 o                         
 -10   0  -8        204.76        181.46        39.73 o                         
  -9   0  -6        185.47        158.93        53.46 o                         
 -15  -4  -6        281.29        254.12        50.26 o                         
   8   4  -5          3.53         42.80        49.46 o                         
 -10  -1  -5       1093.92       1040.36        53.20 o                         
  -8  -1  -3        148.97        152.93        47.73 o                         
  -9  -3  -1         36.78         77.06        84.26 o                         
 -11 -12   2         55.25         46.66        44.53 o                         
 -11 -13   2         12.92         28.00        45.60 o                         
   4  -2   3        588.71        589.98        68.53 o                         
  -4  -5   3        327.66        391.05        48.26 o                         
  -8  -9   3        112.76        110.26        49.73 o                         
  -9 -11   3         69.04        110.13        45.60 o                         
   6  -3   4       6098.97       5993.38       100.53 o                         
  -7 -12   4         66.74         59.73        41.20 o                         
   9  -4   5          0.59         46.80        37.87 o                         
  10  -4   5        489.64        455.05        45.73 o                         
  11  -4   5        979.93        908.10        51.33 o                         
  12  -4   5         76.51         67.20        39.47 o                         
  13  -4   5        108.15        108.66        38.67 o                         
  14  -4   5          0.16         23.07        38.40 o                         
   9  -6   6        131.94        108.40        39.20 o                         
  10  -6   6         62.43         72.66        33.87 o                         
  11  -6   6        495.54        439.05        43.87 o                         
  12  -6   6        125.58        117.33        38.40 o                         
  13  -6   6          7.61         18.80        36.00 o                         
  14  -6   6        112.64         81.60        35.47 o                         
  10  -9   7          0.73         18.53        33.73 o                         
  11  -9   7         13.81         37.87        33.60 o                         
  13  -9   7         11.74        -21.47        31.47 o                         
   8 -10   7         10.32         52.53        33.87 o                         
   9 -10   7          0.34          5.60        33.60 o                         
  11 -10   7          1.73          2.13        40.13 o                         
   7 -11   7         54.53         31.60        33.07 o                         
   7   5 -14          1.15         52.00        36.40 o                         
   8   5 -14         28.11         55.46        34.53 o                         
  -6   2 -14         60.03         15.73        33.20 o                         
   7   5 -13          7.21         19.73        35.47 o                         
  -9   1 -13         12.25         45.33        30.93 o                         
 -14  -2 -13          0.00         39.87        35.73 o                         
  -7   2 -12         84.93         96.13        41.20 o                         
  -9   1 -12         25.29        -12.40        32.00 o                         
 -11   0 -12         58.34         51.86        33.47 o                         
 -14  -2 -12         16.39         -6.80        34.67 o                         
  -7   2 -11         90.64         61.33        42.80 o                         
  -9   1 -11         63.19         -1.73        34.00 o                         
 -14  -2 -11         14.31         39.07        36.67 o                         
   7   5 -10         42.67         61.73        36.00 o                         
  -9   1 -10          6.46          2.53        36.27 o                         
 -11   0 -10          0.54         17.20        33.33 o                         
 -14  -2 -10          3.59         23.87        39.20 o                         
   8   5  -9          2.60         42.00        36.13 o                         
 -14  -2  -9        125.31        131.06        46.27 o                         
   9   5  -8          6.49         47.60        46.53 o                         
  10   5  -8        161.76        135.06        47.06 o                         
  11   5  -8         14.52         23.07        43.87 o                         
  12   5  -8        143.00        111.06        46.53 o                         
  13   5  -8         25.45         44.80        47.86 o                         
  14   5  -8         60.27         34.67        46.13 o                         
  15   5  -8         22.89         33.87        47.46 o                         
 -12  -1  -8         16.51         76.53        35.33 o                         
 -15  -3  -8        121.17        113.06        46.27 o                         
 -16  -4  -8        355.10        277.86        49.86 o                         
  -7   1  -6       2910.11       2772.17        71.86 o                         
 -11  -1  -6        386.93        342.92        42.67 o                         
 -14  -3  -6         74.75         88.40        46.93 o                         
 -11  -2  -4          1.26         21.87        46.66 o                         
 -10  -2  -3          6.78         30.40        56.00 o                         
   5   1   0         62.76         37.87       123.06 o                         
 -11  -8   1         65.76         70.80        63.60 o                         
 -12 -10   1         22.37         12.40        50.26 o                         
   7  -3   4       1939.44       1762.20        62.93 o                         
   7  -7   6         54.05         96.93        36.93 o                         
  10 -11   7         10.79         40.53        33.60 o                         
  11 -11   7          0.49         56.66        35.73 o                         
  12 -11   7          0.18         17.33        34.13 o                         
  13 -11   7         11.67        -26.13        36.27 o                         
   9 -12   7          8.77         15.60        34.27 o                         
  10 -12   7         10.68          9.20        33.73 o                         
  -6   2 -15          0.66        -23.60        34.00 o                         
   5   5 -14          5.40          9.07        35.07 o                         
   6   5 -14         18.82         22.00        36.93 o                         
 -11   0 -14          0.13          6.80        30.27 o                         
  -7   2 -13          0.46          0.00        32.80 o                         
 -13  -1 -13          2.37          5.87        35.07 o                         
 -13  -1 -12         30.96         56.40        34.93 o                         
 -13  -1 -11          6.32         22.80        36.40 o                         
 -16  -3 -11         24.64          0.93        45.20 o                         
  -7   2 -10         19.31        -11.07        36.80 o                         
 -13  -1 -10        100.71         91.20        42.53 o                         
   6   5  -9        183.67        130.26        40.93 o                         
  -9   1  -9         19.61         17.20        38.80 o                         
 -13  -1  -9          4.04         35.47        42.00 o                         
   8   5  -8         23.87         34.53        37.60 o                         
  16   5  -8          1.35          0.00        43.87 o                         
  -8   1  -7         48.02         30.40        40.80 o                         
 -12  -1  -7          9.04          9.47        34.93 o                         
 -13  -2  -6        159.76        131.73        52.13 o                         
 -14  -4  -4        132.10        119.20        64.00 o                         
 -13  -4  -3         84.89         98.66        69.60 o                         
 -14  -5  -3         33.74         36.40        62.80 o                         
  -7  -1  -2         65.20         45.73        64.40 o                         
 -13  -5  -2        135.17        182.26        87.33 o                         
  -3  -2   1         34.81         92.93        85.73 o                         
 -12 -11   1        209.42        192.79        61.86 o                         
 -12 -13   1         17.86         13.47        52.00 o                         
   4  -1   2        266.15        256.66        71.20 o                         
  -6  -5   2        280.91        267.59        62.13 o                         
  -9  -8   2          0.01         30.40        61.86 o                         
 -10 -10   2        177.72        181.19        55.60 o                         
   5  -2   3       1313.24       1303.29        73.60 o                         
  -6  -7   3        325.19        377.85        56.40 o                         
  -8 -10   3          1.08         16.13        44.67 o                         
   8  -3   4          2.81         68.26        43.07 o                         
   9  -3   4         68.64         67.73        41.73 o                         
  10  -3   4       2220.41       2246.05        72.00 o                         
  11  -3   4         93.76         47.33        51.60 o                         
  12  -3   4        306.38        298.26        52.66 o                         
  13  -3   4         54.11         36.40        40.93 o                         
  14  -3   4        789.89        721.04        44.13 o                         
   7  -5   5          0.50          4.13        37.60 o                         
  16  -5   5          5.93         -0.53        34.13 o                         
   9  -7   6        117.80        103.46        32.80 o                         
  10  -7   6         87.37         71.06        36.00 o                         
  11  -7   6          2.54         35.07        36.13 o                         
  12  -7   6         57.12         71.46        36.67 o                         
  13  -7   6        109.66         55.60        34.13 o                         
   6  -8   6         79.25         38.27        37.60 o                         
  -7   2 -15          1.64        -16.93        33.47 o                         
  -5   3 -13         15.06        -25.87        34.93 o                         
  -8   2 -13        186.86        187.33        35.60 o                         
 -10   1 -13         18.52         59.73        31.87 o                         
  -8   2 -12          0.14         -9.87        31.47 o                         
 -10   1 -12          7.83        -26.80        32.93 o                         
 -12   0 -12         51.26         61.06        38.27 o                         
 -15  -2 -12          4.83         15.07        38.53 o                         
 -16  -3 -12          0.34         14.13        35.33 o                         
  -8   2 -11          4.59          6.40        33.87 o                         
 -10   1 -11         62.62         96.26        36.13 o                         
 -15  -2 -11        105.07         18.27        44.67 o                         
 -10   1 -10        178.73        137.20        36.93 o                         
 -12   0 -10         71.70         96.80        43.07 o                         
 -15  -2 -10          2.31         30.93        44.93 o                         
   7   5  -8        139.49        117.60        39.33 o                         
  -9   1  -8        115.76        139.99        40.53 o                         
 -11   0  -8        132.67         85.86        37.33 o                         
 -13  -1  -8         15.13         26.40        45.33 o                         
   9   5  -7        228.41        211.59        52.00 o                         
  10   5  -7         31.07         41.33        46.66 o                         
  11   5  -7         75.85         51.86        50.66 o                         
  12   5  -7         72.90         48.93        48.00 o                         
  13   5  -7         20.36         62.93        46.93 o                         
  14   5  -7        136.89         84.40        55.60 o                         
 -15  -3  -7          1.63         -1.33        44.53 o                         
 -10   0  -6        368.34        406.12        53.46 o                         
  -8   0  -4       1963.80       1762.60        70.53 o                         
  -9  -2  -2        698.91        634.91        65.73 o                         
  14   2  -1         82.51        137.73        87.33 o                         
  -5  -3   1        436.51        473.98        94.00 o                         
  -8  -5   1       1165.64       1150.89        98.80 o                         
 -10  -7   1         11.13         18.00        66.93 o                         
 -12 -12   1          0.00         12.67        51.20 o                         
  -7  -6   2        655.70        769.04        67.73 o                         
  -8  -7   2         47.06         17.20        57.33 o                         
 -10 -11   2          8.54         20.13        50.40 o                         
 -10 -13   2          7.57        -40.00        50.93 o                         
   6  -2   3         22.07         18.27        50.13 o                         
  16  -2   3        322.74        440.52        46.93 o                         
  -8 -11   3         26.87         92.40        44.80 o                         
   4  -4   4       3118.56       3494.01        78.93 o                         
   8  -5   5         80.71         94.00        38.27 o                         
   9  -5   5        143.33        136.00        38.27 o                         
  10  -5   5        990.79        868.64        45.07 o                         
  11  -5   5         23.70         58.93        36.67 o                         
  12  -5   5         67.87         84.93        37.73 o                         
  13  -5   5          0.49        -19.33        37.47 o                         
   9  -8   6        161.23        149.46        37.07 o                         
  10  -8   6         48.89         92.93        36.27 o                         
  11  -8   6         11.19         41.87        34.67 o                         
  12  -8   6         88.91         71.06        33.33 o                         
  13  -8   6          1.32        -24.00        34.67 o                         
  14  -8   6          5.75          6.80        33.47 o                         
   6  -9   6         38.21         30.27        35.60 o                         
  -5   3 -15          8.98         -4.40        34.80 o                         
  -6   3 -14         78.35         77.33        42.00 o                         
  -8   2 -14         16.19         39.33        34.00 o                         
 -12   0 -14         59.87         99.06        34.00 o                         
  -6   3 -13        114.22         69.33        33.20 o                         
 -14  -1 -13         21.12         13.47        36.93 o                         
  -6   3 -12          4.46         28.27        35.07 o                         
 -14  -1 -12          3.06         34.27        33.47 o                         
 -14  -1 -11         87.33         76.80        34.67 o                         
  -8   2 -10         71.97         75.33        37.07 o                         
 -14  -1 -10         34.93          2.93        46.93 o                         
 -10   1  -9        703.36        679.84        45.87 o                         
   8   5  -7         43.96         23.47        47.73 o                         
  15   5  -7        420.99        397.99        54.00 o                         
  16   5  -7         34.93         21.20        52.26 o                         
  -9   1  -7         39.20          1.87        40.40 o                         
 -14  -2  -7         35.00         42.13        36.93 o                         
  -8   1  -6         65.09         51.06        41.87 o                         
 -12  -1  -6        217.55        209.46        45.07 o                         
 -11  -1  -5         58.76         27.73        38.00 o                         
 -14  -3  -5         16.24         32.13        53.06 o                         
  10   4  -4         37.42         40.53        57.60 o                         
  11   4  -4        248.13        239.19        62.53 o                         
  13   4  -4        431.68        449.32        84.40 o                         
 -10  -1  -4       3902.23       3731.87        80.13 o                         
 -13  -3  -4         54.11         87.86        52.26 o                         
 -12  -3  -3         20.10          9.60        56.40 o                         
  -5   0  -2      13930.96      14389.48       193.86 o                         
 -12  -4  -2        306.62        349.99        71.20 o                         
  -9  -6   1         22.78         58.93        70.53 o                         
   5  -1   2       3560.03       3446.68       102.40 o                         
 -10 -12   2         77.70         71.33        46.13 o                         
   7  -2   3        616.12        551.85        53.60 o                         
   8  -2   3       1629.19       1583.41        70.40 o                         
  13  -2   3       1099.14       1029.83        58.13 o                         
  14  -2   3        224.52        183.33        40.67 o                         
  -7  -9   3         24.55         42.40        46.66 o                         
   5  -4   4       1033.69        987.16        55.46 o                         
   6  -6   5        418.33        442.12        41.07 o                         
   8  -9   6         34.39         56.13        34.93 o                         
   9  -9   6        805.84        668.51        43.73 o                         
  10  -9   6        100.14         52.93        35.20 o                         
  11  -9   6         37.54         10.00        34.53 o                         
  12  -9   6         16.93         32.93        33.60 o                         
  13  -9   6          0.16         -4.27        32.93 o                         
  14  -9   6         24.18         39.87        32.53 o                         
  -6   3 -15         12.12         60.53        32.00 o                         
  -9   2 -14          3.25         10.67        33.20 o                         
 -11   1 -14          3.43         50.00        34.27 o                         
   8   6 -13         18.13         35.07        41.73 o                         
   9   6 -13         11.11         -3.33        43.20 o                         
  10   6 -13         12.86          0.67        35.20 o                         
  11   6 -13         31.27         35.60        35.20 o                         
  12   6 -13         15.53         32.80        35.87 o                         
 -11   1 -13          6.04         -1.33        30.27 o                         
   9   6 -12         13.03         33.87        42.40 o                         
  10   6 -12          0.05          9.60        42.00 o                         
  11   6 -12         76.99         82.80        36.67 o                         
  12   6 -12         40.30         45.07        35.47 o                         
  13   6 -12        101.13         67.20        45.20 o                         
  14   6 -12         68.34         12.13        41.07 o                         
  15   6 -12         40.85        -16.53        46.13 o                         
  -9   2 -12         54.35         33.20        32.80 o                         
 -11   1 -12         49.64         18.53        34.27 o                         
 -13   0 -12        116.58        105.06        35.60 o                         
  11   6 -11          9.27         58.93        43.73 o                         
  12   6 -11          0.72        -17.47        39.07 o                         
  13   6 -11         47.76         64.53        43.20 o                         
  -9   2 -11         28.55         58.53        33.07 o                         
 -11   1 -11        132.47        131.86        33.73 o                         
  -9   2 -10          2.43        -23.60        43.47 o                         
 -11   1 -10         11.67         30.67        33.73 o                         
 -14  -1  -9         11.52          8.67        42.13 o                         
  -8   2  -8         30.87         65.20        44.00 o                         
 -10   1  -8        337.54        293.72        40.13 o                         
 -12   0  -8        348.73        382.52        48.13 o                         
 -15  -2  -8        180.90        153.59        44.93 o                         
   7   5  -7        493.85        468.52        46.40 o                         
  -7   2  -7        687.10        692.91        48.13 o                         
 -13  -1  -7        169.42        126.53        44.53 o                         
 -15  -3  -6        821.57        848.37        59.06 o                         
   9   4  -4        165.98        139.19        52.66 o                         
  14   4  -4          4.45         14.40        78.80 o                         
  -9  -1  -3        167.08        154.66        52.80 o                         
 -11  -9   1         26.78         73.06        58.93 o                         
   6  -1   2         36.92         37.60        71.06 o                         
  15  -1   2       2072.98       2302.05        77.46 o                         
  -9  -9   2        482.79        471.05        61.73 o                         
  -9 -14   2          3.54          4.13        51.33 o                         
   9  -2   3        160.29        172.93        46.13 o                         
  10  -2   3          6.78         18.27        42.80 o                         
  11  -2   3        506.22        480.12        47.20 o                         
  12  -2   3          1.57          0.80        38.93 o                         
  -6  -8   3         40.99         49.46        50.40 o                         
  -7 -10   3         15.05         23.33        41.47 o                         
   6  -4   4        208.06        229.06        44.53 o                         
  14  -4   4        132.10        141.86        46.93 o                         
  15  -4   4        407.33        385.19        42.13 o                         
   7  -6   5         35.23         12.93        35.07 o                         
   8  -6   5          6.69         -0.53        34.53 o                         
   9  -6   5        210.10        240.26        38.53 o                         
  10  -6   5          2.15         26.13        35.20 o                         
  11  -6   5          1.48        -26.40        36.27 o                         
  13  -6   5          0.25         42.93        37.73 o                         
  14  -6   5         24.03         60.40        35.60 o                         
   9 -10   6          0.13         -5.20        32.80 o                         
  10 -10   6        112.28         56.53        34.00 o                         
  11 -10   6         19.54         26.93        33.33 o                         
  13 -10   6          0.27         -4.13        34.53 o                         
   9 -11   6          0.74          4.53        31.47 o                         
  10 -11   6          5.25         18.40        33.33 o                         
  11 -11   6         39.12          9.60        33.07 o                         
  12 -11   6         26.11         30.67        32.67 o                         
  13 -11   6          6.72          5.73        31.73 o                         
  14 -11   6         10.44         47.20        35.07 o                         
   9 -12   6         21.85         23.60        33.73 o                         
  10 -12   6         16.92         15.60        34.80 o                         
  12 -12   6          4.63         14.67        34.27 o                         
   7   6 -14          4.16         49.86        34.93 o                         
  -7   3 -14          0.01         13.33        31.73 o                         
   6   6 -13          3.35         29.87        40.93 o                         
   7   6 -13          3.68        -28.80        34.27 o                         
   7   6 -12          0.05          7.87        36.00 o                         
   8   6 -12          0.24        -24.80        35.20 o                         
  -7   3 -12        123.17        129.33        38.53 o                         
 -15  -1 -12          0.45        -25.33        35.60 o                         
   7   6 -11         71.08         77.33        45.87 o                         
   8   6 -11         19.84         64.26        36.13 o                         
  14   6 -11          1.33         21.87        30.93 o                         
  15   6 -11         32.71         50.66        43.87 o                         
  16   6 -11          4.37         17.87        50.66 o                         
  -7   3 -11         60.77         54.66        34.40 o                         
 -15  -1 -11          8.85         76.13        43.87 o                         
  10   6 -10         37.46         51.46        41.47 o                         
  11   6 -10         23.71         49.46        40.80 o                         
  12   6 -10          0.06         -0.80        40.13 o                         
  13   6 -10         42.97         12.80        40.13 o                         
  14   6 -10         79.75         14.00        43.07 o                         
  -7   3 -10         50.82         92.66        35.60 o                         
 -13   0 -10        120.84        154.79        38.00 o                         
  -9   2  -9          0.04        -12.53        37.33 o                         
 -11   1  -9          5.65         20.67        36.13 o                         
 -14  -1  -8        117.73         96.66        43.73 o                         
  10   5  -6        107.24         80.53        51.33 o                         
  11   5  -6         93.64         73.20        57.60 o                         
  12   5  -6        208.55        195.19        60.66 o                         
  -9   1  -6         45.89         67.86        50.53 o                         
 -14  -2  -6        119.19         97.60        47.06 o                         
 -13  -2  -5         55.84         49.33        42.80 o                         
 -12  -2  -4          1.00         28.80        46.66 o                         
  13   2  -1        200.15        191.86        91.06 o                         
  15   1   0          1.94         33.07        59.46 o                         
   7  -1   2         65.20         44.27        64.13 o                         
  13  -1   2        466.55        424.78        50.26 o                         
  14  -1   2          8.79         13.33        46.27 o                         
  -9 -10   2         18.30         47.86        51.06 o                         
  -7 -11   3        222.58        213.99        47.33 o                         
  -7 -12   3          0.46         22.13        40.27 o                         
   7  -4   4         89.70        107.06        42.53 o                         
   8  -4   4       3991.26       3456.28        72.00 o                         
   9  -4   4         18.38        -14.53        38.27 o                         
  10  -4   4         40.51         49.06        47.20 o                         
  11  -4   4         81.14         78.53        40.67 o                         
  12  -4   4        879.65        880.37        50.00 o                         
  13  -4   4        576.06        462.38        44.93 o                         
   6  -7   5         13.81         25.33        35.47 o                         
  15  -7   5          5.12         25.20        33.07 o                         
  -5   4 -14         75.90         39.07        32.93 o                         
  -8   3 -14          0.35         -8.13        34.27 o                         
 -10   2 -14          1.40         28.80        34.00 o                         
 -12   1 -14          3.30        -15.07        32.93 o                         
  -8   3 -13          0.33         16.13        31.47 o                         
 -10   2 -13          3.46        -10.27        30.67 o                         
 -12   1 -13          1.79         20.53        31.60 o                         
  -5   4 -12        116.33         64.13        35.07 o                         
 -10   2 -12          1.46         41.87        32.27 o                         
 -12   1 -12          7.07         57.33        31.20 o                         
 -14   0 -12         79.89         10.27        36.13 o                         
  17   6 -11         21.31         27.33        44.53 o                         
  -8   3 -11         81.52        138.53        41.20 o                         
 -10   2 -11         31.08          7.60        34.67 o                         
 -12   1 -11         34.32         34.27        33.33 o                         
   8   6 -10        122.41        133.73        36.00 o                         
  15   6 -10         69.22         89.60        44.13 o                         
  16   6 -10        128.72         77.33        52.13 o                         
 -10   2 -10         39.04         54.80        41.33 o                         
 -12   1 -10          0.24         36.27        40.27 o                         
  10   6  -9          1.65         -3.73        42.00 o                         
  11   6  -9         30.88         69.73        43.47 o                         
  12   6  -9          9.74         22.80        42.80 o                         
  -7   3  -9         12.96         23.60        36.00 o                         
 -11   1  -8        207.04        179.19        44.13 o                         
 -10   1  -7         11.20          5.47        38.93 o                         
   8   5  -6        194.09        203.33        52.00 o                         
   9   5  -6         80.23         72.80        51.20 o                         
  13   5  -6         45.11         63.33        49.33 o                         
  14   5  -6         25.66         39.73        55.33 o                         
 -11   0  -6        389.16        433.85        43.47 o                         
  -8   1  -5         15.18         53.06        41.60 o                         
   7   4  -4        115.55         80.80        51.20 o                         
  15   4  -4        158.80        131.06        78.66 o                         
  -9   0  -4        102.11        101.73        48.93 o                         
 -11  -2  -3        506.22        487.32        58.53 o                         
 -11  -3  -2       3504.87       3633.74       117.86 o                         
 -12  -8   0        355.05        339.05        77.73 o                         
 -11 -10   1        141.59        148.53        50.00 o                         
 -11 -11   1         11.36         26.00        48.66 o                         
 -11 -12   1         23.10         -3.33        53.06 o                         
 -11 -13   1          0.35          7.87        42.00 o                         
   8  -1   2        619.70        662.78        64.66 o                         
   9  -1   2        105.18        100.40        53.86 o                         
  10  -1   2         11.05         75.60        50.93 o                         
  11  -1   2        263.32        269.86        52.13 o                         
  12  -1   2        248.81        267.86        47.33 o                         
  -5  -5   2        140.40        145.86        60.13 o                         
  -8  -8   2        253.16        228.79        52.80 o                         
  -9 -11   2         19.18         12.93        44.40 o                         
  -9 -12   2         88.82         80.93        43.33 o                         
   4  -3   3         34.75         64.93        56.13 o                         
  -6  -9   3        337.18        342.65        50.13 o                         
   9  -7   5        235.79        221.59        35.33 o                         
  10  -7   5         63.28         72.53        38.13 o                         
  11  -7   5         23.95         26.40        36.53 o                         
  12  -7   5        109.63         88.26        36.67 o                         
  13  -7   5         39.32          7.20        34.27 o                         
  16  -8   5          2.84         -3.20        32.27 o                         
  -6   4 -14          9.53         56.80        32.27 o                         
 -11   2 -14          3.93         -9.20        31.47 o                         
  -6   4 -13         63.09         90.13        31.33 o                         
 -11   2 -13          8.38         30.67        31.47 o                         
 -13   1 -13          2.37         50.66        36.80 o                         
  -6   4 -12          0.29          4.40        35.73 o                         
 -11   2 -12         17.90         19.07        32.00 o                         
 -13   1 -12         30.96         55.06        41.73 o                         
 -16  -1 -12          1.43         55.86        44.13 o                         
  -8   3 -10         60.41         49.06        36.00 o                         
 -14   0 -10         38.44         78.93        38.00 o                         
   7   6  -9        121.60        119.20        43.73 o                         
   9   6  -9          4.82         40.40        35.87 o                         
  13   6  -9          2.03         33.47        42.80 o                         
 -10   2  -9        133.72        130.13        46.93 o                         
 -12   1  -9         60.51         45.87        42.13 o                         
  -9   2  -8          3.60         42.00        34.53 o                         
 -13   0  -8        596.36        497.98        40.00 o                         
 -14  -1  -7         14.07         17.07        45.60 o                         
  15   5  -6          0.76         -7.07        59.46 o                         
 -13  -1  -6        792.17        804.50        50.66 o                         
 -11  -1  -4          0.11         -0.53        43.33 o                         
  14   1   0        254.56        225.99        62.53 o                         
 -10  -8   1         92.19         69.06        64.40 o                         
  -6  -6   2          8.07         42.40        54.66 o                         
  -7  -7   2        987.10        995.03        70.26 o                         
  -8 -14   2          4.76          9.20        40.27 o                         
   5  -3   3        519.92        501.98        57.73 o                         
  14  -3   3        521.33        453.45        49.86 o                         
  15  -3   3        717.72        617.58        43.87 o                         
  -5  -8   3         44.52         32.53        50.40 o                         
  -6 -10   3         16.16         26.40        34.27 o                         
  13  -5   4        662.87        609.84        49.33 o                         
  14  -5   4         67.05         79.86        36.13 o                         
   7  -8   5         26.06         62.53        37.87 o                         
   8  -8   5        177.41        206.79        35.07 o                         
   9  -8   5         47.59         44.13        33.33 o                         
  10  -8   5        411.71        374.25        38.67 o                         
  11  -8   5         18.31         25.87        33.73 o                         
  12  -8   5         57.52         61.46        33.33 o                         
  15  -9   5         52.60         31.60        32.93 o                         
  -9   3 -14          2.73         28.27        33.47 o                         
  -7   4 -13         15.08         49.20        41.60 o                         
  -9   3 -13         18.52         50.66        31.47 o                         
  -9   3 -12          0.28         47.06        32.13 o                         
 -15   0 -12          0.40         40.53        41.73 o                         
  -6   4 -11          2.27          7.60        34.13 o                         
  -9   3 -11          0.04        -14.00        30.67 o                         
 -11   2 -11         22.47         35.73        32.27 o                         
 -13   1 -11          6.32          3.60        33.73 o                         
 -13   1 -10        100.71         78.80        43.33 o                         
   6   6  -9         15.32         31.87        35.60 o                         
  15   6  -9         22.40         28.93        44.00 o                         
  16   6  -9         26.24         36.27        49.46 o                         
  -8   3  -9         16.40         53.73        34.67 o                         
  10   6  -8        255.11        193.46        45.73 o                         
  11   6  -8        211.66        189.99        46.53 o                         
 -15  -1  -8          3.64         40.00        43.33 o                         
 -11   1  -7        282.18        230.26        48.66 o                         
 -10   1  -6        564.88        616.24        55.06 o                         
 -14  -3  -4        789.89        817.30        68.93 o                         
  10   3  -2        891.16        974.50       140.66 o                         
  -8  -1  -2        619.70        662.78        68.53 o                         
  12   2  -1         37.11         10.80        81.20 o                         
 -13  -7  -1         58.81         65.46        95.60 o                         
  13   1   0         52.52         63.06        62.13 o                         
  -8  -9   2        140.77        183.06        49.86 o                         
  -8 -13   2          0.24        -35.20        42.13 o                         
   6  -3   3         17.79         80.40        49.60 o                         
  13  -3   3        187.49        173.46        42.00 o                         
   7  -5   4         91.50         69.86        38.80 o                         
   8  -5   4          4.77         -9.87        36.27 o                         
   9  -5   4        310.77        375.19        40.53 o                         
  10  -5   4         82.81         91.20        37.07 o                         
  11  -5   4          5.17         54.53        36.80 o                         
  12  -5   4        682.12        701.84        43.33 o                         
   8  -9   5          0.01          8.13        34.53 o                         
   9  -9   5         54.41         50.26        35.47 o                         
  10  -9   5         24.97         15.07        32.93 o                         
  12  -9   5         40.27         31.87        34.27 o                         
  13  -9   5         17.53          1.33        33.20 o                         
   7 -10   5        269.58        213.06        36.27 o                         
  10 -10   5         52.15         48.80        41.20 o                         
  11 -10   5         81.74         28.27        40.80 o                         
  12 -10   5        107.97        120.93        33.33 o                         
  13 -10   5         50.80         58.66        32.53 o                         
  14 -10   5         39.98         58.00        33.07 o                         
  12 -11   5         20.71         42.13        32.67 o                         
  13 -11   5          4.12         39.47        30.67 o                         
  14 -11   5         23.94         12.13        32.13 o                         
   7 -12   5          6.91         44.80        31.07 o                         
  12 -12   5          3.68         33.60        33.60 o                         
  13 -12   5          1.98          8.67        32.93 o                         
   9 -13   5          0.06         15.87        32.80 o                         
  10 -13   5          1.32         10.67        33.60 o                         
 -10   3 -14         65.32         39.73        33.73 o                         
 -10   3 -13         28.35         66.26        31.87 o                         
 -12   2 -13          2.38         12.27        29.73 o                         
 -14   1 -13         21.12        -29.87        32.93 o                         
  -7   4 -12          8.58        -13.73        32.67 o                         
 -10   3 -12         22.85         51.33        32.00 o                         
 -12   2 -12          0.04          7.87        31.33 o                         
 -14   1 -12          3.06          8.13        37.87 o                         
  -7   4 -11         28.39         12.40        33.60 o                         
 -12   2 -11          0.64        -38.27        39.60 o                         
  -9   3 -10         35.72         47.46        33.87 o                         
 -15   0 -10        358.90        260.26        51.33 o                         
 -11   2  -9         26.64         18.00        43.47 o                         
   7   6  -8        472.48        458.52        51.73 o                         
   8   6  -8        126.55        130.26        37.87 o                         
   9   6  -8        100.99         69.33        35.73 o                         
  12   6  -8         25.91         48.13        44.40 o                         
  13   6  -8         38.80         32.00        43.07 o                         
 -10   2  -8          4.80          4.40        34.93 o                         
 -12   1  -8         16.51         54.93        34.67 o                         
  -9   2  -7         17.24         42.53        39.20 o                         
  -8   2  -6        646.81        689.18        49.46 o                         
 -12   0  -6         51.03         52.26        37.20 o                         
  -9   1  -5        309.68        302.79        44.00 o                         
 -14  -2  -5         22.87         28.93        48.26 o                         
 -13  -2  -4        116.16        122.80        57.46 o                         
 -14  -4  -3       1127.00       1089.43        84.80 o                         
   9   3  -2       1358.84       1393.55       124.93 o                         
  -6   0  -2         33.92          7.20        56.93 o                         
  -6  -1  -1       2682.88       2602.17       128.93 o                         
  -8  -2  -1       3146.52       2970.16       134.13 o                         
  12   1   0        262.31        316.66        73.20 o                         
  -6  -4   1        105.21         68.66        62.66 o                         
 -10 -13   1         17.22          6.80        42.53 o                         
  16  -2   2         28.45         69.46        40.80 o                         
  -8 -10   2         20.01         42.53        44.13 o                         
  -8 -11   2        181.58        161.86        46.93 o                         
  -8 -12   2          0.87         24.53        41.20 o                         
   7  -3   3        543.36        568.51        51.20 o                         
   8  -3   3        280.46        303.86        46.53 o                         
   9  -3   3       1421.26       1294.62        56.66 o                         
  10  -3   3         81.46        115.06        41.20 o                         
  11  -3   3        177.07        157.46        41.60 o                         
  13  -6   4        332.21        382.12        48.13 o                         
  14  -6   4        371.47        349.45        40.53 o                         
  10 -11   5         16.32         32.53        32.40 o                         
  11 -11   5          7.95         18.27        33.47 o                         
  -8   4 -14         31.79         25.73        32.93 o                         
   6   7 -13         16.65         -6.27        42.40 o                         
   7   7 -13          4.90         10.13        35.07 o                         
   8   7 -13          4.16         -3.73        35.60 o                         
   9   7 -13         25.15         34.13        36.13 o                         
  10   7 -13          0.60        -21.60        33.33 o                         
  -5   5 -13          6.96         20.80        32.80 o                         
  -8   4 -13         33.08         41.73        30.67 o                         
   7   7 -12         12.03         21.33        42.13 o                         
   8   7 -12          0.50         19.07        42.93 o                         
   9   7 -12         36.55         54.40        43.33 o                         
  10   7 -12          1.04         36.13        32.27 o                         
  11   7 -12         50.02         18.13        41.33 o                         
  12   7 -12         66.89         41.87        42.27 o                         
  13   7 -12          3.13         23.20        41.47 o                         
  -8   4 -12         49.19         18.80        32.80 o                         
 -16   0 -12         62.65         44.13        42.27 o                         
 -10   3 -11          1.74         18.13        31.20 o                         
 -14   1 -11         87.33         26.93        34.40 o                         
  -7   4 -10         11.90         30.40        34.00 o                         
 -12   2 -10         42.84         49.60        32.40 o                         
  -9   3  -9         31.16         20.13        36.67 o                         
 -13   1  -9          4.04         17.33        33.33 o                         
  14   6  -8         88.81         84.00        44.00 o                         
  15   6  -8         27.37         11.20        48.00 o                         
  -8   3  -8         12.23         14.80        35.73 o                         
 -14   0  -8         53.04         61.20        34.00 o                         
 -15  -1  -7        429.59        484.25        48.93 o                         
 -14  -1  -6         31.44         20.67        46.53 o                         
 -13  -1  -5        181.38        126.66        51.60 o                         
 -10   0  -4        397.26        321.59        49.73 o                         
  -6   1  -3        448.67        448.92        55.60 o                         
 -13  -3  -3        187.49        173.86        60.80 o                         
   8   3  -2        251.97        311.19        81.46 o                         
  11   2  -1         15.53         58.53        98.80 o                         
  11   1   0         10.50         27.47        66.26 o                         
 -12  -9   0       1048.81       1080.23        77.60 o                         
 -12 -12   0         32.67         13.60        50.00 o                         
  -2  -2   1          7.50         30.40        84.40 o                         
  -9  -7   1       1167.44       1208.62        79.06 o                         
 -10  -9   1          0.57         23.73        53.06 o                         
 -10 -12   1          4.53         19.33        42.40 o                         
  15  -2   2         18.86         59.46        40.27 o                         
  -7  -8   2        579.60        527.71        56.53 o                         
  15  -4   3          0.46         38.00        36.80 o                         
   6  -6   4        439.21        467.18        42.00 o                         
   7  -6   4        223.37        296.26        38.67 o                         
   8  -6   4        435.75        415.05        39.47 o                         
   9  -6   4         88.29        110.53        35.20 o                         
  11  -6   4         30.37         19.20        35.87 o                         
  12  -6   4        102.97         66.53        36.53 o                         
  15  -7   4         12.95         49.06        33.60 o                         
  -6   5 -14          0.14        -23.87        32.00 o                         
  -9   4 -14         60.98         38.00        32.27 o                         
  -6   5 -13          0.24         11.33        32.13 o                         
  -9   4 -13          9.18        -21.47        31.47 o                         
 -11   3 -13          5.32         62.53        30.80 o                         
 -13   2 -13         33.54         62.26        32.53 o                         
   6   7 -12          5.11          8.93        34.13 o                         
  -6   5 -12          6.16         35.73        39.07 o                         
  -9   4 -12         13.72         47.33        38.80 o                         
 -11   3 -12          6.95         17.20        31.33 o                         
 -13   2 -12          5.59         25.73        30.53 o                         
 -15   1 -12          0.45         34.53        41.60 o                         
   8   7 -11         14.06          8.53        35.60 o                         
   9   7 -11        183.18        167.46        38.00 o                         
  10   7 -11         31.43          4.53        34.13 o                         
  11   7 -11          4.64         10.13        30.53 o                         
  12   7 -11          0.35         -0.40        39.87 o                         
  13   7 -11         47.06         44.53        42.53 o                         
  -8   4 -11         10.73         20.27        33.20 o                         
 -13   2 -11        169.18        156.39        41.47 o                         
  -8   4 -10        241.95        279.86        43.87 o                         
 -10   3 -10        216.22        186.93        35.07 o                         
 -14   1 -10         34.93         16.93        35.20 o                         
 -12   2  -9        136.39        136.80        42.27 o                         
  16   6  -8         17.69         56.13        51.86 o                         
  -9   3  -8        353.64        362.12        47.73 o                         
 -11   2  -8         19.54         30.40        36.40 o                         
 -13   1  -8         15.13        -10.27        34.40 o                         
   9   6  -7         89.87         72.26        44.93 o                         
  10   6  -7         43.78         83.60        45.47 o                         
 -10   2  -7          6.78         24.93        37.47 o                         
 -12   1  -7          9.04         10.93        35.33 o                         
  -9   2  -6          0.01         16.93        36.40 o                         
 -11   1  -6        386.93        361.32        43.33 o                         
   8   5  -5        260.04        271.72        52.53 o                         
   9   5  -5          0.05        -31.60        50.40 o                         
  10   5  -5        974.25        951.97        66.53 o                         
  11   5  -5         39.13        111.33        59.33 o                         
  12   5  -5         40.90         51.86        57.73 o                         
 -12  -1  -4         67.54         80.93        48.13 o                         
   7   1   0         17.62         10.13        84.40 o                         
  10   1   0        945.77        838.24        82.53 o                         
 -12 -10   0         32.53         57.33        53.33 o                         
 -12 -11   0          1.97          7.87        52.00 o                         
  -7  -5   1        400.38        326.79        75.60 o                         
  -8  -6   1       2852.88       2915.76       108.66 o                         
 -10 -10   1         78.57         55.46        44.40 o                         
 -10 -11   1         35.19         42.53        43.07 o                         
   4  -2   2        285.31        273.72        66.40 o                         
  13  -2   2          0.85         20.27        43.87 o                         
  14  -2   2         88.57        103.86        35.87 o                         
  -4  -5   2        158.51        118.80        42.67 o                         
  -5  -6   2       2106.21       1928.60        76.00 o                         
  -6  -7   2       1089.77       1209.42        65.06 o                         
  -7  -9   2        187.26        220.53        49.73 o                         
   4  -4   3        279.99        357.85        52.80 o                         
  14  -4   3       1127.00        973.43        49.73 o                         
  12  -7   4        144.67        159.99        38.67 o                         
  13  -7   4          0.17         44.00        34.93 o                         
  15  -8   4          4.85         34.27        31.73 o                         
  -7   5 -14         17.30          6.13        33.47 o                         
  -7   5 -13         47.52         62.00        30.93 o                         
 -12   3 -13          0.19          4.13        31.07 o                         
  14   7 -11          5.90         15.33        41.47 o                         
  15   7 -11         39.65         23.47        43.33 o                         
  -9   4 -11          5.31         14.00        32.80 o                         
 -15   1 -11          8.85         64.26        34.40 o                         
   7   7 -10        196.17        224.13        47.46 o                         
   8   7 -10         67.93          8.40        43.87 o                         
   9   7 -10         32.61         49.60        40.40 o                         
  10   7 -10         83.09         59.20        41.07 o                         
  11   7 -10          2.72          8.40        38.93 o                         
 -11   3 -10         35.34         37.60        32.27 o                         
 -13   2 -10          0.39         11.33        33.33 o                         
 -10   3  -9        126.89        133.86        37.33 o                         
 -14   1  -9         11.52         14.13        32.93 o                         
   7   6  -7         45.85         60.00        46.53 o                         
   8   6  -7          1.44         -2.67        36.27 o                         
  11   6  -7          9.87         17.87        43.07 o                         
  12   6  -7         67.42         52.13        44.13 o                         
  13   6  -7         10.45         32.00        50.80 o                         
  -8   3  -7        104.23        130.13        35.47 o                         
  -7   3  -6        137.80        174.66        46.53 o                         
 -13   0  -6       3134.77       3096.96        71.86 o                         
  13   5  -5         89.32         63.06        64.40 o                         
  -8   2  -5       7739.79       8112.77       118.66 o                         
 -10   1  -5       1093.92       1017.43        53.20 o                         
  -6   2  -4       1595.30       1593.94        63.20 o                         
 -12  -2  -3          1.57         -0.27        45.33 o                         
   7   3  -2       2045.67       1967.66       109.86 o                         
  -4   1  -2        266.15        268.39        68.40 o                         
   8   1   0        242.57        290.66        84.80 o                         
   9   1   0          0.01         -3.20        63.33 o                         
 -11  -7   0          6.52         16.53        68.93 o                         
  -4  -3   1        398.85        366.92        84.00 o                         
  -9 -13   1          1.08         41.60        42.40 o                         
   5  -2   2        126.10        183.99        63.46 o                         
  12  -2   2         62.57         52.00        47.06 o                         
  -7 -10   2         31.69         46.27        43.87 o                         
  -7 -11   2         13.46          2.27        33.87 o                         
   5  -4   3       1345.06       1469.55        62.66 o                         
   6  -4   3       5295.88       5908.45        91.33 o                         
  10  -4   3        277.84        267.86        48.93 o                         
  11  -4   3         11.41         33.20        36.67 o                         
  12  -4   3        269.67        257.72        41.73 o                         
  16  -5   3         23.12         11.47        35.07 o                         
   7  -7   4         11.34         20.27        33.73 o                         
   8  -7   4        243.98        232.39        37.33 o                         
   9  -7   4         35.58         69.60        34.27 o                         
  10  -7   4         13.99         23.47        33.20 o                         
  11  -7   4         44.11         48.26        38.00 o                         
  11  -8   4        133.93        179.99        42.40 o                         
  12  -8   4         67.29         46.27        34.13 o                         
  13  -8   4         42.79         43.60        34.53 o                         
  13  -9   4         13.87         37.47        31.73 o                         
  14  -9   4          5.48         29.73        32.00 o                         
  15 -10   4         60.61         -7.33        30.93 o                         
  15 -11   4         86.44         31.87        31.87 o                         
  13 -12   4          0.07         26.53        32.53 o                         
   8 -13   4          0.11         -3.20        32.80 o                         
   9 -13   4         25.53         56.53        32.13 o                         
  10 -13   4          3.18         29.47        32.93 o                         
  11 -13   4          2.01          3.87        32.27 o                         
  -8   5 -14          9.96         24.67        31.87 o                         
 -10   4 -13          7.15         48.53        33.47 o                         
  -7   5 -12         18.59         32.27        31.47 o                         
 -10   4 -12         18.32         30.80        31.07 o                         
 -12   3 -12          1.23        -12.67        30.13 o                         
 -14   2 -12         16.39         34.40        30.53 o                         
 -16   1 -12          1.43         22.93        39.33 o                         
  -7   5 -11         98.42         86.26        34.93 o                         
 -12   3 -11          0.05        -21.47        31.73 o                         
 -14   2 -11         14.31         15.20        31.60 o                         
  13   7 -10          3.00         -6.00        38.93 o                         
  14   7 -10          5.48         30.13        41.47 o                         
  -9   4 -10         30.25         60.66        32.67 o                         
  -8   4  -9        296.35        265.32        38.00 o                         
 -10   3  -8         49.26         70.53        46.00 o                         
 -12   2  -8         80.91         84.26        35.73 o                         
  14   6  -7         35.63         28.13        51.06 o                         
 -11   2  -7        321.71        301.86        39.33 o                         
 -13   1  -7        169.42        110.13        41.60 o                         
 -15  -1  -6       2144.13       2307.25        73.73 o                         
  14   5  -5         98.87         95.86        69.73 o                         
   6   3  -2         42.85         23.73        73.86 o                         
  10   2  -1        122.22        139.86       104.40 o                         
 -11 -13   0          0.79          6.40        42.27 o                         
  15  -1   1        604.44        676.91        57.86 o                         
  -9  -8   1        350.47        342.65        63.60 o                         
  -9 -12   1          2.30         16.93        39.47 o                         
  -8 -14   1          0.82         27.20        41.47 o                         
   6  -2   2       1738.65       1842.73        74.40 o                         
   7  -2   2         98.01         96.53        59.46 o                         
   8  -2   2          5.27          9.73        55.46 o                         
  10  -2   2       2003.82       1950.46        62.53 o                         
  11  -2   2        799.63        753.31        47.60 o                         
  16  -3   2         14.31         54.40        37.47 o                         
  -6  -8   2        453.22        426.38        54.40 o                         
   7  -4   3         63.51         76.26        42.80 o                         
   8  -4   3        346.19        332.92        44.27 o                         
   9  -4   3          2.91         -1.33        38.13 o                         
  14  -5   3         33.74         32.27        34.67 o                         
   8  -8   4        515.35        444.92        37.07 o                         
   9  -8   4        112.55         88.13        34.00 o                         
  10  -8   4        155.44        133.06        35.33 o                         
   7  -9   4         44.81         43.73        34.27 o                         
   8  -9   4          4.38         51.20        34.80 o                         
   9  -9   4        139.04        117.20        34.93 o                         
  10  -9   4          9.64         59.73        35.20 o                         
  11  -9   4          1.61         17.60        32.93 o                         
  12  -9   4        241.08        173.19        37.07 o                         
   7 -10   4          9.52         39.87        32.27 o                         
  10 -10   4          6.84        -12.40        33.60 o                         
  11 -10   4         33.22         20.27        32.67 o                         
  12 -10   4          0.27        -14.40        31.87 o                         
   7 -11   4        119.24        108.40        32.67 o                         
   8 -11   4          3.99         21.47        31.47 o                         
   9 -11   4         10.24         22.53        29.73 o                         
  10 -11   4          0.17         -8.00        31.60 o                         
  11 -11   4          0.97         10.53        31.47 o                         
  12 -11   4         13.88         34.27        30.13 o                         
   9 -12   4          1.72         12.13        30.13 o                         
  10 -12   4         50.01         53.86        30.93 o
[truncated: 2,250,424 more chars]
