# Supplementary material for: Polymorphism and pseudosymmetry of 10,10′-oxybis(9-thia-10-hydro-10-boraanthracene)
Source: Acta Crystallogr E Crystallogr Commun. 2019 Apr 25;75(Pt 5):690–4. doi: 10.1107/S205698901900522X (PMC6505595; doi:10.1107/S205698901900522X)
Supplement: Supplementary file 4 [file e-75-00690-Isup4.cml]

<?xml version="1.0" ?>
<cml>
<molecule id="m1">
  <atomArray>
    <atom id="a1" elementType="C"
          x2="-2.791114304972341" y2="2.3640461685079472" />
    <atom id="a2" elementType="C"
          x2="-2.315228133634917" y2="3.828673203602488" />
    <atom id="a3" elementType="C"
          x2="-0.8088808285048579" y2="4.148857207461832" />
    <atom id="a4" elementType="C"
          x2="0.22158030528778117" y2="3.0044141762266428" />
    <atom id="a5" elementType="C"
          x2="-0.2543058660496378" y2="1.5397871411321091" />
    <atom id="a6" elementType="C"
          x2="-1.760653171179698" y2="1.2196031372727631" />
    <atom id="a7" elementType="B"
          x2="-2.2365393425171156" y2="-0.24502389782177758" />
    <atom id="a8" elementType="C"
          x2="-3.7428866476471763" y2="-0.5652079016811271" />
    <atom id="a9" elementType="C"
          x2="-4.773347781439817" y2="0.5792351295540588" />
    <atom id="a10" elementType="S"
          x2="-4.2974616101024" y2="2.043862164648596" />
    <atom id="a11" elementType="C"
          x2="-6.279695086569879" y2="0.259051125694711" />
    <atom id="a12" elementType="C"
          x2="-4.218772818984599" y2="-2.0298349367756665" />
    <atom id="a13" elementType="C"
          x2="-5.725120124114659" y2="-2.3500189406350134" />
    <atom id="a14" elementType="C"
          x2="-6.7555812579073" y2="-1.2055759093998244" />
    <atom id="a15" elementType="C"
          x2="0.12760091310356625" y2="-3.69946692905696" />
    <atom id="a16" elementType="C"
          x2="1.4612800349316055" y2="-2.9294669290569604" />
    <atom id="a17" elementType="C"
          x2="2.7949591567596386" y2="-3.699466929056963" />
    <atom id="a18" elementType="C"
          x2="2.794959156759637" y2="-5.239466929056963" />
    <atom id="a19" elementType="C"
          x2="1.4612800349316002" y2="-6.009466929056961" />
    <atom id="a20" elementType="C"
          x2="0.12760091310356536" y2="-5.23946692905696" />
    <atom id="a21" elementType="S"
          x2="-1.2060782087244704" y2="-6.009466929056963" />
    <atom id="a22" elementType="C"
          x2="-2.539757330552506" y2="-5.239466929056962" />
    <atom id="a23" elementType="C"
          x2="-2.5397573305525056" y2="-3.6994669290569626" />
    <atom id="a24" elementType="B"
          x2="-1.2060782087244704" y2="-2.929466929056962" />
    <atom id="a25" elementType="C"
          x2="-3.8734364523805405" y2="-2.9294669290569617" />
    <atom id="a26" elementType="C"
          x2="-3.8734364523805462" y2="-6.009466929056963" />
    <atom id="a27" elementType="C"
          x2="-5.20711557420858" y2="-5.2394669290569595" />
    <atom id="a28" elementType="C"
          x2="-5.2071155742085775" y2="-3.699466929056959" />
    <atom id="a29" elementType="O"
          x2="-1.2060782087244721" y2="-1.3894669290569621" />
  </atomArray>
  <bondArray>
    <bond atomRefs2="a1 a2" order="1" />
    <bond atomRefs2="a1 a6" order="2" />
    <bond atomRefs2="a1 a10" order="1" />
    <bond atomRefs2="a2 a3" order="2" />
    <bond atomRefs2="a3 a4" order="1" />
    <bond atomRefs2="a4 a5" order="2" />
    <bond atomRefs2="a5 a6" order="1" />
    <bond atomRefs2="a6 a7" order="1" />
    <bond atomRefs2="a7 a8" order="1" />
    <bond atomRefs2="a9 a10" order="1" />
    <bond atomRefs2="a11 a9" order="1" />
    <bond atomRefs2="a9 a8" order="2" />
    <bond atomRefs2="a8 a12" order="1" />
    <bond atomRefs2="a11 a14" order="2" />
    <bond atomRefs2="a12 a13" order="2" />
    <bond atomRefs2="a13 a14" order="1" />
    <bond atomRefs2="a15 a16" order="1" />
    <bond atomRefs2="a15 a20" order="2" />
    <bond atomRefs2="a15 a24" order="1" />
    <bond atomRefs2="a16 a17" order="2" />
    <bond atomRefs2="a17 a18" order="1" />
    <bond atomRefs2="a18 a19" order="2" />
    <bond atomRefs2="a19 a20" order="1" />
    <bond atomRefs2="a20 a21" order="1" />
    <bond atomRefs2="a21 a22" order="1" />
    <bond atomRefs2="a23 a24" order="1" />
    <bond atomRefs2="a25 a23" order="2" />
    <bond atomRefs2="a23 a22" order="1" />
    <bond atomRefs2="a22 a26" order="2" />
    <bond atomRefs2="a25 a28" order="1" />
    <bond atomRefs2="a26 a27" order="1" />
    <bond atomRefs2="a27 a28" order="2" />
    <bond atomRefs2="a24 a29" order="1" />
    <bond atomRefs2="a7 a29" order="1" />
  </bondArray>
</molecule>
</cml>
